# Supplementary material for: An atlas of the human liver diurnal transcriptome and its perturbation by hepatitis C virus infection
Source: Nat Commun. 2024 Aug 29;15:7486. doi: 10.1038/s41467-024-51698-8 (PMC11362569; doi:10.1038/s41467-024-51698-8)
Supplement: Supplementary file 4 — Supplementary Data 1 [file 41467_2024_51698_MOESM4_ESM.xlsx]

## Sheet: Series 1
Supplementary data file 1: Sample characteristics Series 1.
Mouse ID	Condition	ZT	HCV load: log10 IU/ml	Albumin serum levels: ng/ml	RNA-seq ID	ChIP-seq ID:H3K27ac	ChIP-seq ID: H3K9ac
S_65	CTR	ZT0	na	13913336	S76781	MLCT61	MLCT88
S_67	CTR	ZT0	na	14303731	S76774
S_70	CTR	ZT0	na	15071361	S76775
S_72	CTR	ZT4	na	15552253	S76776
S_73	CTR	ZT4	na	13751897	S76777	MLCT62	MLCT89
S_76	CTR	ZT4	na	14853161	S76785
S_77	CTR	ZT8	na	15014468	S76797	MLCT68	MLCT90
S_78	CTR	ZT8	na	13498872	S76796
S_79	CTR	ZT8	na	12614567	S76795
S_81	CTR	ZT12	na	11697537	S76794
S_82	CTR	ZT12	na	13540575	S76793
S_83	CTR	ZT12	na	13130475	S76792	MLCT36	MLCT91
S_87	CTR	ZT16	na	14304792	S76791	MLCT37	MLCT92
S_88	CTR	ZT16	na	10889467	S76790
S_89	CTR	ZT16	na	14237425	S76789
S_9	CTR	ZT20	na	16278736	S76786
S_93	CTR	ZT20	na	16429508	S76788	MLCT38	MLCT93
S_24	CTR	ZT20	na	16586877	S76787
S_16	HCV	ZT0	7.92	9442147	S76766	MLCT65	MLCT83
S_17	HCV	ZT0	8.03	8383717	S76768
S_18	HCV	ZT0	7.62	8497059	S76767
S_22	HCV	ZT4	7.28	8076253	S76763
S_23	HCV	ZT4	7.34	8514553	S76762	MLCT66	MLCT84
S_25	HCV	ZT4	7.58	11432594	S76765
S_32	HCV	ZT8	8.03	9863064	S76764
S_34	HCV	ZT8	7.17	9959398	S76770
S_44	HCV	ZT8	7.81	10707424	S76771	MLCT64	MLCT85
S_49	HCV	ZT12	7.77	10352349	S76772
S_50	HCV	ZT12	7.56	7699876	S76773
S_51	HCV	ZT12	7.48	8630955	S76769	MLCT35	MLCT86
S_54	HCV	ZT16	7	8357336	S76782	MLCT67	MLCT87
S_57	HCV	ZT16	7.19	9502090	S76783
S_59	HCV	ZT16	7.77	9698252	S76784
S_98	HCV	ZT20	6.98	10588204	S76779	MLCT39	MLCT94
S_100	HCV	ZT20	7.51	9584769	S76780
S_61	HCV	ZT20	7.2	10060034	S76778

## Sheet: Series 2
Supplementary data file 1: Sample characteristics Series 2.
Mouse ID	Condition	ZT	HCV load(log10IU/ml)			Albumin serum levels(ng/ml)				RNA-seq ID
HSB0436-0002	CTR	ZT0	na			14557251				S135725
HSB0436-0009	CTR	ZT0	na			14588329				S135728
HSB0441-0070	CTR	ZT0	na			19791475				S135727
HSB0436-0012	CTR	ZT4	na			16266101				S135730
HSB0436-0013	CTR	ZT4	na			14364220				S135729
HSB0436-0015	CTR	ZT4	na			11501567				S135732
HSB0436-0019	CTR	ZT8	na			15252465				S135731
HSB0436-0030	CTR	ZT8	na			14727335				S135734
HSB0436-0034	CTR	ZT8	na			16185876				S135733
HSB0441-0073	CTR	ZT12	na			15188956				S135736
HSB0444-0044	CTR	ZT12	na			17478363				S135735
HSB0444-0172	CTR	ZT12	na			15846092				S135738
HSB0436-0075	CTR	ZT16	na			14688925				S135737
HSB0436-0076	CTR	ZT16	na			14303711				S135740
HSB0439-0109	CTR	ZT16	na			11144088				S135739
HSB0440-0003	CTR	ZT20	na			11835584				S135742
HSB0440-0025	CTR	ZT20	na			17302825				S135741
HSB0441-0045	CTR	ZT20	na			14449999				S135744
HSB0435-0008	HCV	ZT0	8.37			11193386				S135743
HSB0435-0016	HCV	ZT0	8.3			11521817				S135746
HSB0435-0022	HCV	ZT0	8.84			11232200				S135745
HSB0435-0036	HCV	ZT4	8.36			10241319				S135748
HSB0435-0045	HCV	ZT4	8.76			12907548				S135747
HSB0435-0052	HCV	ZT4	8.39			12837575				S135750
HSB0435-0057	HCV	ZT8	8.2			12941827				S135749
HSB0435-0058	HCV	ZT8	8.67			11564590				S135752
HSB0435-0059	HCV	ZT8	8.2			10632714				S135751
HSB0435-0061	HCV	ZT12	8.04			11869278				S135761
HSB0435-0062	HCV	ZT12	8.28			10903708				S135754
HSB0435-0063	HCV	ZT12	8.4			11481468				S135753
HSB0435-0065	HCV	ZT16	9.01			9553853				S135756
HSB0435-0067	HCV	ZT16	8.41			10821706				S135755
HSB0435-0068	HCV	ZT16	8.61			11940695				S135758
HSB0435-0069	HCV	ZT20	8.37			10730513				S135757
HSB0435-0078	HCV	ZT20	8.64			13448261				S135760
HSB0435-0079	HCV	ZT20	8.57			9371043				S135759

## Sheet: Summary
Supplementary data file 1: Summary of sample characteristics.
Experimental Series1;Series 1			Experimental Series 2; Series 2
Serum albumin (ng/ml)
Control	18 mice		Control	18 mice
Total	255669038		Total	269522229
Average	~14203835 ng/ml		Average	~14973457ng/ml
	~14203 μg/ml			~14973μg/ml
