# Supplementary material for: An atlas of the human liver diurnal transcriptome and its perturbation by hepatitis C virus infection
Source: Nat Commun. 2024 Aug 29;15:7486. doi: 10.1038/s41467-024-51698-8 (PMC11362569; doi:10.1038/s41467-024-51698-8)
Supplement: Supplementary file 5 — Supplementary Data 2 [file 41467_2024_51698_MOESM5_ESM.xlsx]

## Sheet: Series 1 RNA-seq
Supplementary Data file 2: Sequencing characteristics Series 1.
Sample	Condition	ZT	# mapped read-segments	# mapped read-segments human	# mapped read-segments mouse	# unmapped reads	% HS	% MM	comment
S76781	CTR	ZT0	43896162	34458123	9438039	946336	0.784992	0.215008
S76774	CTR	ZT0	38685270	27463533	11221737	1122323	0.709922	0.290078
S76775	CTR	ZT0	42965588	32578164	10387424	1236520	0.758239	0.241761
S76776	CTR	ZT4	37716757	32666759	5049998	1391774	0.866107	0.133893
S76777	CTR	ZT4	45032517	38294758	6737759	962648	0.85038	0.14962
S76785	CTR	ZT4	39467812	34073320	5394492	764290	0.863319	0.136681
S76797	CTR	ZT8	31620443	25945835	5674608	1046724	0.82054	0.17946
S76796	CTR	ZT8	35199882	28480216	6719666	644027	0.8091	0.1909
S76795	CTR	ZT8	39314159	31075420	8238739	858005	0.790438	0.209562
S76794	CTR	ZT12	46997547	34350106	12647441	1185072	0.730891	0.269109
S76793	CTR	ZT12	54584605	43774074	10810531	1289972	0.801949	0.198051
S76792	CTR	ZT12	34894120	29317395	5576725	672006	0.840182	0.159818
S76791	CTR	ZT16	38986540	29105217	9881323	830431	0.746545	0.253455
S76790	CTR	ZT16	72114157	9686164	62427993	963837	0.134317	0.865683	low human coverage; removed from clustering
S76789	CTR	ZT16	48243087	32253068	15990019	1554977	0.668553	0.331447
S76786	CTR	ZT20	48167614	40234751	7932863	984107	0.835307	0.164693
S76788	CTR	ZT20	44073367	36953864	7119503	887325	0.838462	0.161538
S76787	CTR	ZT20	49261543	41013103	8248440	1013879	0.832558	0.167442
S76766	HCV	ZT0	39880012	24364213	15515799	1113013	0.610938	0.389062
S76768	HCV	ZT0	39794785	24349346	15445439	754573	0.611873	0.388127
S76767	HCV	ZT0	39020144	19378104	19642040	1347902	0.496618	0.503382
S76763	HCV	ZT4	38797638	19914915	18882723	1350382	0.513302	0.486698
S76762	HCV	ZT4	47939168	29547831	18391337	1344130	0.616361	0.383639
S76765	HCV	ZT4	42366880	22436214	19930666	798834	0.52957	0.47043
S76764	HCV	ZT8	49176752	27907457	21269295	1071882	0.567493	0.432507
S76770	HCV	ZT8	50683253	31729431	18953822	815074	0.626034	0.373966
S76771	HCV	ZT8	49026833	34878232	14148601	1006340	0.711411	0.288589
S76772	HCV	ZT12	53456471	26672873	26783598	1000926	0.498964	0.501036
S76773	HCV	ZT12	60060348	26394080	33666268	1957073	0.439459	0.560541
S76769	HCV	ZT12	33557905	18034034	15523871	690378	0.5374	0.4626
S76782	HCV	ZT16	40900592	21614797	19285795	809984	0.528471	0.471529
S76783	HCV	ZT16	52142942	26492772	25650170	1028552	0.50808	0.49192
S76784	HCV	ZT16	43606240	22795413	20810827	813831	0.522756	0.477244
S76779	HCV	ZT20	49651513	26525791	23125722	933957	0.534239	0.465761
S76780	HCV	ZT20	43731059	23092466	20638593	1079983	0.528056	0.471944
S76778	HCV	ZT20	52895825	23568472	29327353	1176688	0.445564	0.554436

## Sheet: Series 2 RNA-seq
Supplementary Data file 2: Sequencing characteristics Series 2.
Sample	Condition	ZT	# mapped read-segments	# mapped read-segments human	# mapped read-segments mouse	# unmapped reads	% HS	% MM	comment
S135743	HCV	ZT0	105825050	67622043	38203007	1279272	0.638998	0.361002
S135746	HCV	ZT0	106324581	73076138	33248443	1385514	0.687293	0.312707
S135745	HCV	ZT0	100506619	63316322	37190297	1226360	0.629972	0.370028
S135748	HCV	ZT4	111678037	69566320	42111717	1256088	0.622919	0.377081
S135747	HCV	ZT4	96329251	66718555	29610696	1221340	0.69261	0.30739
S135750	HCV	ZT4	115551506	40273380	75278126	1320876	0.348532	0.651468
S135749	HCV	ZT8	116860098	84799895	32060203	1130316	0.725653	0.274347
S135752	HCV	ZT8	108484960	61125420	47359540	1294290	0.563446	0.436554
S135751	HCV	ZT8	115048512	71120434	43928078	1289922	0.618178	0.381822
S135761	HCV	ZT12	118575236	80429113	38146123	1536610	0.678296	0.321704
S135754	HCV	ZT12	123755545	68283131	55472414	1325206	0.551758	0.448242
S135753	HCV	ZT12	108708227	74132835	34575392	1208110	0.681943	0.318057
S135756	HCV	ZT16	126916185	73404560	53511625	1761134	0.57837	0.42163
S135755	HCV	ZT16	121395902	66526772	54869130	1580230	0.548015	0.451985
S135758	HCV	ZT16	109316324	77754917	31561407	1162148	0.711284	0.288716
S135757	HCV	ZT20	109152928	69316602	39836326	1275166	0.635041	0.364959
S135760	HCV	ZT20	125560122	103921429	21638693	1306906	0.827663	0.172337
S135759	HCV	ZT20	127022824	72281230	54741594	1275028	0.569041	0.430959
S135725	CTR	ZT0	123905074	55206083	68698991	1717554	0.445551	0.554449
S135728	CTR	ZT0	106499554	81609695	24889859	1331476	0.766291	0.233709
S135727	CTR	ZT0	110060086	88735806	21324280	1090656	0.806249	0.193751
S135730	CTR	ZT4	131029968	105686899	25343069	1447912	0.806586	0.193414
S135729	CTR	ZT4	100693454	80883761	19809693	2303974	0.803267	0.196733
S135732	CTR	ZT4	113739484	80239912	33499572	1486516	0.705471	0.294529
S135731	CTR	ZT8	126587075	77574348	49012727	1531330	0.612814	0.387186
S135734	CTR	ZT8	114422436	90083026	24339410	1137076	0.787285	0.212715
S135733	CTR	ZT8	102016847	69301763	32715084	1353076	0.679317	0.320683
S135736	CTR	ZT12	151107062	129056514	22050548	1628540	0.854073	0.145927
S135735	CTR	ZT12	96858976	79800674	17058302	907900	0.823885	0.176115
S135738	CTR	ZT12	110358480	81556025	28802455	1153330	0.73901	0.26099
S135737	CTR	ZT16	123529364	89446465	34082899	1367074	0.724091	0.275909
S135740	CTR	ZT16	107438991	87550400	19888591	1314330	0.814885	0.185115
S135739	CTR	ZT16	59546365	34571796	24974569	704896	0.580586	0.419414
S135742	CTR	ZT20	112456376	79836828	32619548	1719158	0.709936	0.290064
S135741	CTR	ZT20	110651872	97599329	13052543	1287846	0.88204	0.11796
S135744	CTR	ZT20	92656270	76498425	16157845	1241890	0.825615	0.174385
