# Supplementary material for: An atlas of the human liver diurnal transcriptome and its perturbation by hepatitis C virus infection
Source: Nat Commun. 2024 Aug 29;15:7486. doi: 10.1038/s41467-024-51698-8 (PMC11362569; doi:10.1038/s41467-024-51698-8)
Supplement: Supplementary file 6 — Supplementary Data 3 [file 41467_2024_51698_MOESM6_ESM.xlsx]

## Sheet: dryR models
Supplementary Data file 3: Cycling genes: their association with dryR models and the cycling transcriptome as reported in external datasets.
Gene	Model	Koike et al.	Talamanca et al.
A1CF	1	0	0
AAAS	1	1	0
AADAC	1	1	0
AADAT	1	1	1
AAGAB	1	0	0
AAK1	1	0	0
AAMDC	1	0	0
AAMP	1	0	0
AAR2	1	0	0
AARS2	1	0	0
AASDH	1	0	0
AASDHPPT	1	1	0
AATF	1	0	0
AATK	1	0	0
ABAT	1	0	1
ABCA3	1	1	0
ABCA5	1	0	0
ABCA6	1	1	1
ABCA9	1	1	1
ABCB1	1	0	0
ABCB4	1	1	0
ABCB6	1	1	0
ABCB7	1	0	0
ABCB8	1	0	0
ABCC1	1	0	1
ABCC2	1	1	1
ABCC3	1	0	0
ABCC4	1	0	0
ABCC6	1	0	1
ABCC9	1	0	0
ABCD1	1	0	0
ABCD4	1	0	0
ABCE1	1	0	0
ABCF1	1	0	0
ABCF2	1	0	0
ABCF3	1	0	0
ABCG1	1	0	0
ABCG2	1	0	1
ABCG5	1	1	1
ABHD1	1	0	1
ABHD10	1	0	0
ABHD11	1	0	0
ABHD12	1	1	0
ABHD13	1	1	0
ABHD14A	1	1	0
ABHD14B	1	0	0
ABHD17A	1	0	0
ABHD17B	1	0	0
ABHD17C	1	0	1
ABHD18	1	0	0
ABHD2	1	0	0
ABHD3	1	1	0
ABHD4	1	0	0
ABHD8	1	0	0
ABI1	1	0	0
ABI2	1	0	0
ABITRAM	1	0	0
ABL1	1	0	0
ABL2	1	0	0
ABLIM2	1	0	0
ABR	1	0	0
ABRACL	1	0	0
ABRAXAS1	1	0	0
ABRAXAS2	1	0	0
ABT1	1	0	0
ABTB2	1	1	0
ACAA1	1	0	1
ACAA2	1	0	1
ACAD10	1	0	0
ACAD11	1	0	0
ACAD8	1	1	0
ACAD9	1	0	0
ACADL	1	0	1
ACADM	1	0	0
ACADS	1	1	0
ACADSB	1	0	1
ACADVL	1	1	0
ACAP3	1	0	0
ACAT1	1	1	0
ACBD3	1	0	0
ACBD4	1	1	0
ACBD5	1	1	0
ACBD6	1	0	0
ACD	1	1	0
ACER3	1	0	0
ACHE	1	0	0
ACIN1	1	0	0
ACKR2	1	0	0
ACO1	1	0	0
ACO2	1	0	0
ACOT1	1	1	1
ACOT11	1	0	0
ACOT7	1	1	0
ACOT8	1	0	0
ACOX2	1	1	1
ACP1	1	0	0
ACP2	1	0	0
ACP5	1	0	0
ACP6	1	0	0
ACSF2	1	0	1
ACSF3	1	0	0
ACSL1	1	0	0
ACSL4	1	0	1
ACSM1	1	1	1
ACSM3	1	0	1
ACSM5	1	1	1
ACSS1	1	0	1
ACSS3	1	0	0
ACTA2	1	0	1
ACTG1	1	0	0
ACTN1	1	1	0
ACTN4	1	0	0
ACTR10	1	0	0
ACTR1A	1	0	0
ACTR1B	1	0	0
ACTR2	1	0	0
ACTR3	1	0	0
ACTR5	1	0	0
ACTR6	1	0	0
ACTR8	1	0	0
ACVR1	1	0	0
ACVR1B	1	0	0
ACVR2A	1	0	0
ACVR2B	1	0	0
ACY1	1	0	0
ACY3	1	1	1
ACYP2	1	0	0
ADA	1	0	0
ADAL	1	0	0
ADAM10	1	0	0
ADAM11	1	0	0
ADAM15	1	0	0
ADAM17	1	0	0
ADAM9	1	0	0
ADAMTS10	1	0	0
ADAMTS13	1	0	1
ADAMTS4	1	0	1
ADAMTS6	1	0	0
ADAMTS9	1	0	1
ADAMTSL2	1	0	0
ADAMTSL4	1	0	0
ADAR	1	0	0
ADARB1	1	1	0
ADCK1	1	1	0
ADCK2	1	0	0
ADCK5	1	1	0
ADCY1	1	0	1
ADCY6	1	0	0
ADCY9	1	0	0
ADD3	1	0	0
ADGRD1	1	0	0
ADGRE5	1	0	1
ADGRG6	1	0	0
ADGRV1	1	0	1
ADH4	1	1	1
ADH5	1	0	0
ADHFE1	1	0	1
ADI1	1	0	1
ADIPOR1	1	0	0
ADIPOR2	1	0	0
ADK	1	0	0
ADM	1	0	1
ADNP	1	0	0
ADO	1	0	0
ADPGK	1	0	0
ADPRM	1	0	0
ADRA1A	1	0	1
ADRB2	1	0	0
ADSL	1	0	0
ADSS1	1	0	0
ADSS2	1	0	0
AEBP2	1	0	0
AFDN	1	0	0
AFF1	1	0	0
AFF4	1	1	0
AFG1L	1	0	0
AFG3L2	1	0	0
AFM	1	0	1
AFMID	1	1	0
AFP	1	0	1
AFTPH	1	0	0
AGA	1	0	0
AGAP1	1	0	0
AGBL3	1	0	0
AGBL5	1	0	0
AGER	1	0	0
AGFG1	1	0	0
AGFG2	1	0	0
AGGF1	1	0	0
AGK	1	0	0
AGL	1	1	0
AGMAT	1	0	0
AGMO	1	0	1
AGO1	1	0	0
AGO2	1	0	0
AGO3	1	0	0
AGO4	1	0	0
AGPAT1	1	0	0
AGPAT5	1	0	0
AGPS	1	1	0
AGRN	1	0	0
AGT	1	0	0
AGTPBP1	1	0	0
AGTR1	1	0	0
AGTRAP	1	0	0
AGXT2	1	1	1
AHCTF1	1	1	0
AHCY	1	1	0
AHCYL1	1	0	0
AHCYL2	1	0	0
AHDC1	1	0	0
AHI1	1	0	0
AHNAK	1	0	0
AHR	1	0	0
AHSG	1	0	1
AIDA	1	0	0
AIFM1	1	0	0
AIFM3	1	0	0
AIG1	1	0	0
AIMP1	1	0	0
AIMP2	1	1	0
AIP	1	0	0
AJM1	1	0	0
AJUBA	1	0	0
AK3	1	0	0
AK7	1	0	0
AKAP1	1	0	0
AKAP10	1	1	0
AKAP11	1	0	0
AKAP12	1	0	1
AKAP13	1	1	0
AKAP7	1	0	0
AKAP8	1	1	0
AKAP8L	1	0	0
AKIRIN1	1	0	0
AKIRIN2	1	0	0
AKNA	1	0	0
AKR1A1	1	0	0
AKR1B10	1	0	0
AKR7L	1	0	0
AKT1	1	0	0
AKT1S1	1	0	0
AKT2	1	0	0
AKTIP	1	0	0
ALAD	1	0	1
ALB	1	0	1
ALCAM	1	1	0
ALDH16A1	1	0	0
ALDH1A1	1	1	1
ALDH1A2	1	0	0
ALDH1B1	1	0	1
ALDH1L1	1	1	1
ALDH2	1	0	0
ALDH4A1	1	0	0
ALDH5A1	1	0	1
ALDH6A1	1	0	1
ALDH7A1	1	1	1
ALDH8A1	1	1	1
ALDH9A1	1	0	0
ALDOB	1	1	1
ALDOC	1	0	1
ALG1	1	0	0
ALG10B	1	0	0
ALG11	1	1	0
ALG13	1	0	0
ALG3	1	0	0
ALG5	1	0	0
ALG6	1	0	0
ALG9	1	1	0
ALKBH1	1	0	0
ALKBH2	1	0	0
ALKBH3	1	0	0
ALKBH4	1	0	0
ALKBH6	1	0	0
ALKBH7	1	1	0
ALKBH8	1	0	0
ALMS1	1	0	0
ALPK1	1	0	0
ALPL	1	0	0
ALS2	1	0	0
AMACR	1	1	1
AMBP	1	0	0
AMBRA1	1	0	0
AMD1	1	0	1
AMDHD1	1	0	0
AMIGO1	1	1	0
AMMECR1	1	0	0
AMN1	1	1	0
AMOTL1	1	0	0
AMOTL2	1	0	0
AMPD3	1	0	0
AMT	1	1	1
ANAPC1	1	0	0
ANAPC10	1	0	0
ANAPC11	1	0	0
ANAPC13	1	0	0
ANAPC16	1	0	0
ANAPC4	1	0	0
ANAPC5	1	0	0
ANAPC7	1	0	0
ANG	1	1	0
ANGEL1	1	0	0
ANGEL2	1	0	0
ANGPTL3	1	0	1
ANGPTL6	1	0	0
ANGPTL8	1	0	1
ANK2	1	0	0
ANK3	1	1	0
ANKFY1	1	0	0
ANKH	1	0	0
ANKHD1	1	0	0
ANKIB1	1	1	0
ANKLE2	1	0	0
ANKMY2	1	0	0
ANKRD10	1	0	0
ANKRD11	1	0	0
ANKRD13A	1	0	0
ANKRD13B	1	0	0
ANKRD13D	1	0	0
ANKRD16	1	0	0
ANKRD17	1	1	0
ANKRD28	1	1	0
ANKRD37	1	1	1
ANKRD39	1	0	0
ANKRD40	1	0	0
ANKRD42	1	0	0
ANKRD44	1	0	0
ANKRD46	1	0	0
ANKRD50	1	0	0
ANKRD54	1	0	0
ANKRD6	1	0	0
ANKS1A	1	0	0
ANKS3	1	0	0
ANKS6	1	0	0
ANKZF1	1	0	0
ANO1	1	0	1
ANTXR2	1	0	0
ANXA11	1	0	0
ANXA13	1	0	1
ANXA4	1	0	0
ANXA5	1	1	1
ANXA9	1	0	1
AOPEP	1	0	0
AOX1	1	0	0
AP1AR	1	0	0
AP1B1	1	0	0
AP1G1	1	0	0
AP1M1	1	0	0
AP1M2	1	0	0
AP1S1	1	0	0
AP2A1	1	1	0
AP2B1	1	0	0
AP2M1	1	0	0
AP2S1	1	0	0
AP3B1	1	0	0
AP3M1	1	1	0
AP3M2	1	0	0
AP3S1	1	0	0
AP3S2	1	0	0
AP4E1	1	0	0
AP4M1	1	0	0
AP4S1	1	0	0
AP5B1	1	0	0
AP5M1	1	0	0
AP5S1	1	0	0
APBA1	1	0	1
APBA3	1	0	0
APBB1	1	0	0
APBB2	1	0	0
APC	1	0	0
APEH	1	0	0
APEX2	1	0	0
APH1A	1	0	0
APH1B	1	0	0
API5	1	0	0
APIP	1	0	0
APLF	1	0	1
APLP2	1	0	0
APMAP	1	0	0
APOA1	1	0	1
APOA2	1	1	0
APOA4	1	0	1
APOB	1	0	0
APOBR	1	0	0
APOC1	1	0	0
APOC3	1	1	1
APOE	1	1	0
APOF	1	0	1
APOH	1	0	0
APOLD1	1	0	1
APOM	1	0	1
APOO	1	0	0
APOOL	1	0	0
APP	1	0	0
APPBP2	1	1	0
APPL1	1	1	0
APPL2	1	0	0
APRT	1	0	0
APTX	1	1	0
AQP1	1	1	0
AQP4	1	0	0
AQP8	1	1	0
AQP9	1	1	1
AQR	1	0	0
AR	1	0	1
ARAF	1	1	0
ARAP1	1	0	0
ARAP2	1	0	0
ARCN1	1	0	0
AREL1	1	0	0
ARF1	1	0	0
ARF3	1	1	0
ARF5	1	0	0
ARF6	1	0	0
ARFGAP1	1	0	0
ARFGAP2	1	0	0
ARFGEF1	1	0	0
ARFGEF2	1	0	0
ARFGEF3	1	0	0
ARFIP1	1	0	0
ARFIP2	1	0	0
ARFRP1	1	0	0
ARG2	1	0	0
ARHGAP1	1	0	0
ARHGAP10	1	0	0
ARHGAP12	1	0	0
ARHGAP17	1	0	0
ARHGAP18	1	0	0
ARHGAP21	1	1	0
ARHGAP27	1	0	0
ARHGAP29	1	1	0
ARHGAP33	1	0	0
ARHGAP4	1	0	0
ARHGAP42	1	0	0
ARHGAP44	1	0	0
ARHGAP5	1	0	0
ARHGEF1	1	0	0
ARHGEF11	1	0	0
ARHGEF12	1	0	0
ARHGEF16	1	0	0
ARHGEF17	1	0	0
ARHGEF18	1	0	0
ARHGEF28	1	0	0
ARHGEF3	1	0	0
ARHGEF37	1	0	0
ARHGEF40	1	0	0
ARHGEF5	1	0	0
ARHGEF6	1	0	0
ARHGEF9	1	0	0
ARID1A	1	0	0
ARID1B	1	0	0
ARID2	1	0	0
ARID3A	1	0	0
ARID3B	1	0	0
ARID4B	1	0	0
ARIH1	1	1	0
ARIH2	1	0	0
ARL1	1	1	0
ARL13B	1	0	0
ARL14EP	1	0	0
ARL15	1	0	0
ARL16	1	0	0
ARL17A	1	0	0
ARL2	1	0	0
ARL3	1	0	0
ARL4C	1	0	0
ARL5B	1	1	1
ARL6	1	0	0
ARL6IP4	1	0	0
ARL6IP6	1	1	0
ARL8A	1	0	0
ARL8B	1	0	0
ARMC10	1	0	0
ARMC5	1	0	0
ARMC6	1	0	0
ARMC7	1	0	0
ARMC8	1	1	0
ARMC9	1	0	0
ARMCX2	1	0	0
ARMCX3	1	0	0
ARMCX5	1	0	0
ARMCX5-GPRASP2	1	0	0
ARMCX6	1	0	0
ARMH3	1	0	0
ARMT1	1	0	0
ARNTL2	1	0	1
ARPC1A	1	0	0
ARPC1B	1	0	0
ARPC2	1	0	0
ARPC3	1	0	0
ARPC4	1	0	0
ARPC5	1	0	0
ARPC5L	1	0	0
ARPIN	1	0	0
ARRB1	1	0	0
ARRB2	1	0	0
ARRDC1	1	0	0
ARRDC2	1	0	0
ARRDC4	1	0	0
ARSB	1	0	0
ARSG	1	1	0
ARSK	1	0	0
ART4	1	0	1
ARV1	1	0	0
ARVCF	1	0	0
ASAH1	1	1	0
ASAH2	1	0	0
ASB1	1	0	0
ASB3	1	0	0
ASB4	1	0	0
ASB6	1	0	0
ASB8	1	0	0
ASCC2	1	0	0
ASCC3	1	0	0
ASF1A	1	1	0
ASGR1	1	0	0
ASGR2	1	1	0
ASH1L	1	0	0
ASH2L	1	0	0
ASNSD1	1	0	0
ASPDH	1	1	1
ASPG	1	1	0
ASPH	1	0	0
ASPSCR1	1	0	0
ASS1	1	0	0
ASTE1	1	0	0
ASTN2	1	0	0
ASXL1	1	0	0
ASXL2	1	1	0
ATAD1	1	0	0
ATAD2B	1	0	0
ATAD3A	1	0	0
ATE1	1	0	0
ATF1	1	1	0
ATF2	1	0	0
ATF4	1	0	0
ATF5	1	0	0
ATF6	1	1	0
ATF7	1	0	0
ATG10	1	0	0
ATG12	1	0	0
ATG13	1	1	0
ATG16L1	1	0	0
ATG16L2	1	0	0
ATG2A	1	0	0
ATG4A	1	0	0
ATG4B	1	0	0
ATG4D	1	0	0
ATG5	1	0	0
ATG7	1	0	0
ATG9A	1	0	0
ATIC	1	0	0
ATL2	1	0	0
ATL3	1	1	0
ATMIN	1	0	0
ATN1	1	0	0
ATOH8	1	0	1
ATOX1	1	0	0
ATP11A	1	0	0
ATP11B	1	1	0
ATP11C	1	1	0
ATP13A1	1	0	0
ATP13A2	1	0	0
ATP13A3	1	0	0
ATP1B1	1	1	0
ATP1B2	1	0	0
ATP1B3	1	1	1
ATP23	1	0	1
ATP2B2	1	0	0
ATP2C1	1	0	0
ATP5F1A	1	0	0
ATP5F1B	1	0	0
ATP5F1C	1	0	0
ATP5F1D	1	0	0
ATP5F1E	1	0	0
ATP5IF1	1	0	0
ATP5MC2	1	0	0
ATP5MC3	1	0	0
ATP5ME	1	0	0
ATP5MF	1	0	0
ATP5PB	1	0	0
ATP5PD	1	0	0
ATP5PF	1	0	0
ATP5PO	1	0	0
ATP6AP1	1	1	0
ATP6AP2	1	0	0
ATP6V0A1	1	1	0
ATP6V0A2	1	0	0
ATP6V0B	1	0	0
ATP6V0D1	1	0	0
ATP6V0E1	1	0	0
ATP6V0E2	1	0	1
ATP6V1A	1	0	0
ATP6V1B2	1	1	0
ATP6V1D	1	0	0
ATP6V1F	1	1	0
ATP6V1G1	1	0	0
ATP7A	1	0	0
ATP7B	1	0	0
ATP8A1	1	0	0
ATP8B4	1	0	0
ATP9A	1	0	0
ATP9B	1	0	0
ATPAF1	1	0	0
ATPAF2	1	0	0
ATPSCKMT	1	0	0
ATRAID	1	0	0
ATRIP	1	0	0
ATRN	1	0	0
ATRX	1	0	0
ATXN10	1	0	0
ATXN1L	1	0	0
ATXN2	1	0	0
ATXN2L	1	0	0
ATXN3	1	0	0
ATXN7	1	0	0
ATXN7L1	1	0	1
ATXN7L2	1	0	0
ATXN7L3	1	0	0
ATXN7L3B	1	0	0
AUP1	1	1	0
AURKAIP1	1	0	0
AUTS2	1	0	0
AVEN	1	0	0
AVL9	1	0	0
AVPI1	1	0	1
AXIN1	1	0	0
AZGP1	1	1	0
AZI2	1	0	0
AZIN1	1	1	0
AZIN2	1	0	0
B2M	1	1	0
B3GALNT2	1	1	0
B3GALT4	1	0	0
B3GALT6	1	0	0
B3GAT3	1	1	0
B3GNT3	1	0	1
B3GNT9	1	0	0
B4GALT1	1	0	0
B4GALT2	1	0	0
B4GALT3	1	0	0
B4GALT4	1	0	0
B4GALT6	1	0	0
B4GALT7	1	0	0
B9D1	1	0	0
B9D2	1	0	0
BABAM1	1	0	0
BABAM2	1	0	0
BACE1	1	0	0
BACE2	1	0	1
BAD	1	0	0
BAG1	1	1	0
BAG2	1	1	0
BAG4	1	1	0
BAG5	1	0	0
BAG6	1	0	0
BAHCC1	1	0	0
BAHD1	1	0	0
BAK1	1	0	0
BANF1	1	0	0
BANP	1	0	0
BAP1	1	0	0
BATF2	1	0	0
BAX	1	0	0
BAZ1A	1	0	0
BAZ1B	1	1	0
BAZ2A	1	0	0
BAZ2B	1	0	0
BBC3	1	0	0
BBIP1	1	0	0
BBOX1	1	1	1
BBS1	1	0	0
BBS10	1	0	0
BBS12	1	0	0
BBS2	1	0	0
BBS4	1	0	0
BBS5	1	0	0
BBS7	1	0	0
BBS9	1	0	0
BBX	1	0	0
BCAM	1	0	0
BCAP29	1	0	0
BCAP31	1	0	0
BCAR1	1	0	0
BCAR3	1	0	0
BCAS2	1	1	0
BCCIP	1	0	0
BCDIN3D	1	0	0
BCHE	1	0	1
BCKDHB	1	0	1
BCL10	1	0	0
BCL2L2	1	0	0
BCL3	1	0	0
BCL6	1	0	0
BCL7B	1	0	0
BCL7C	1	0	0
BCL9	1	0	0
BCLAF3	1	0	0
BCO1	1	0	0
BCO2	1	1	1
BCORL1	1	0	0
BCR	1	0	0
BCS1L	1	1	0
BDH1	1	0	1
BDH2	1	0	1
BDP1	1	0	0
BEX4	1	0	0
BFAR	1	1	0
BHLHA15	1	0	0
BHLHE40	1	1	1
BICC1	1	0	0
BICD1	1	0	0
BICD2	1	0	0
BICRA	1	0	0
BICRAL	1	0	0
BID	1	0	0
BIN1	1	0	0
BIRC2	1	0	0
BIRC3	1	1	0
BIRC6	1	1	0
BIVM	1	0	0
BLMH	1	1	0
BLNK	1	0	0
BLOC1S2	1	0	0
BLOC1S3	1	1	0
BLOC1S4	1	0	0
BLOC1S5	1	0	0
BLOC1S6	1	0	0
BLVRA	1	0	0
BLVRB	1	0	0
BLZF1	1	0	0
BMP1	1	0	0
BMP2	1	0	1
BMP2K	1	1	0
BMP4	1	0	0
BMPR1A	1	0	0
BMS1	1	0	0
BNIP1	1	0	0
BNIP2	1	0	0
BOD1L1	1	0	0
BOLA1	1	0	0
BOLA3	1	0	0
BOP1	1	0	0
BORCS5	1	0	0
BORCS6	1	0	0
BORCS7	1	0	0
BORCS8	1	0	0
BPHL	1	0	1
BPTF	1	0	0
BRAF	1	0	0
BRAT1	1	0	0
BRCA1	1	0	0
BRD1	1	0	0
BRD2	1	0	0
BRD4	1	0	0
BRF1	1	0	0
BRF2	1	0	0
BRI3BP	1	0	0
BRIX1	1	0	0
BRK1	1	0	0
BRMS1L	1	0	0
BROX	1	0	0
BRPF1	1	0	0
BRPF3	1	0	0
BRWD3	1	0	0
BSG	1	1	0
BST1	1	0	0
BST2	1	1	0
BTAF1	1	0	0
BTBD1	1	0	0
BTBD10	1	0	0
BTBD19	1	0	0
BTBD2	1	0	0
BTBD3	1	0	0
BTBD6	1	0	0
BTBD7	1	0	0
BTBD9	1	0	0
BTC	1	0	0
BTD	1	1	0
BTF3	1	0	0
BTG1	1	1	0
BTG3	1	0	0
BTN3A1	1	0	0
BTRC	1	1	0
BUB3	1	0	0
BUD13	1	0	0
BUD23	1	0	0
BUD31	1	0	0
BZW1	1	0	0
C10orf143	1	0	0
C10orf62	1	0	0
C10orf88	1	0	0
C11orf1	1	0	0
C11orf58	1	0	0
C11orf71	1	0	0
C12orf29	1	0	0
C12orf4	1	0	0
C12orf43	1	0	0
C12orf57	1	0	0
C14orf119	1	0	0
C14orf132	1	0	0
C14orf28	1	0	0
C14orf93	1	0	0
C15orf39	1	0	0
C15orf40	1	0	0
C15orf61	1	0	0
C16orf72	1	0	0
C16orf87	1	0	0
C16orf91	1	0	0
C17orf75	1	0	0
C17orf80	1	0	0
C18orf21	1	0	0
C18orf25	1	0	0
C19orf38	1	0	0
C19orf44	1	0	0
C19orf47	1	0	0
C19orf53	1	0	0
C1GALT1	1	0	0
C1GALT1C1	1	0	0
C1QBP	1	1	0
C1QTNF12	1	0	0
C1R	1	0	0
C1RL	1	1	0
C1S	1	0	0
C1orf109	1	0	0
C1orf115	1	0	0
C1orf122	1	0	0
C1orf159	1	0	0
C1orf162	1	0	0
C1orf174	1	0	0
C1orf198	1	0	0
C1orf21	1	0	0
C1orf216	1	0	0
C1orf35	1	0	0
C1orf43	1	0	0
C1orf50	1	0	0
C1orf53	1	0	1
C1orf54	1	0	0
C1orf74	1	0	0
C2	1	0	0
C20orf27	1	0	0
C21orf91	1	0	0
C22orf39	1	0	0
C2CD2	1	0	0
C2CD3	1	0	0
C2orf42	1	0	0
C2orf49	1	0	0
C2orf69	1	0	0
C3	1	0	0
C3orf14	1	0	0
C3orf33	1	0	0
C3orf38	1	0	0
C4B	1	0	0
C4BPA	1	0	0
C4orf3	1	0	0
C4orf33	1	0	0
C5AR1	1	0	1
C5orf22	1	0	0
C6	1	1	1
C6orf120	1	0	0
C6orf136	1	0	0
C6orf226	1	0	0
C6orf47	1	0	0
C7orf50	1	0	0
C8A	1	0	0
C8B	1	0	0
C8G	1	1	0
C8orf33	1	0	0
C8orf58	1	0	0
C8orf76	1	0	0
C8orf82	1	0	0
C9	1	1	0
C9orf40	1	0	0
C9orf64	1	0	0
C9orf72	1	0	0
C9orf78	1	0	0
C9orf85	1	0	0
CA13	1	0	0
CA14	1	0	1
CA2	1	0	0
CA3	1	0	0
CA5A	1	0	0
CA5B	1	0	0
CAAP1	1	0	0
CAB39	1	0	0
CAB39L	1	0	0
CABIN1	1	0	0
CABLES2	1	0	0
CACFD1	1	0	0
CACHD1	1	0	0
CACNA1H	1	0	1
CACNA2D4	1	0	0
CACTIN	1	0	0
CACUL1	1	0	0
CADM1	1	0	0
CADM4	1	1	0
CALD1	1	0	0
CALM1	1	1	0
CALM2	1	0	0
CALU	1	0	1
CAMK1	1	0	0
CAMK2N1	1	1	0
CAMK2N2	1	0	0
CAMKK2	1	0	0
CAMKMT	1	0	0
CAMLG	1	0	0
CAMSAP1	1	0	0
CAMSAP2	1	0	0
CAMSAP3	1	0	0
CAMTA1	1	0	0
CAMTA2	1	0	0
CAND1	1	0	0
CANT1	1	1	0
CAP1	1	0	0
CAPG	1	0	1
CAPN10	1	0	0
CAPN15	1	0	0
CAPN2	1	0	0
CAPN5	1	0	1
CAPN6	1	0	0
CAPN7	1	0	0
CAPNS1	1	1	0
CAPRIN1	1	1	0
CAPRIN2	1	0	0
CAPZA2	1	0	0
CAPZB	1	1	0
CARD16	1	0	0
CARD19	1	0	0
CARF	1	0	1
CARHSP1	1	1	0
CARM1	1	1	0
CARMIL1	1	0	0
CARMIL3	1	0	1
CARNMT1	1	0	0
CARNS1	1	0	0
CARS2	1	0	0
CASC3	1	0	0
CASD1	1	0	0
CASK	1	1	0
CASKIN2	1	0	0
CASP8	1	1	0
CASP9	1	0	0
CAST	1	1	0
CASTOR2	1	0	0
CAT	1	0	1
CATSPER2	1	0	0
CATSPERG	1	0	0
CAV1	1	0	0
CAV2	1	0	0
CAVIN1	1	0	0
CAVIN3	1	0	0
CBFA2T2	1	0	0
CBFA2T3	1	0	0
CBFB	1	0	0
CBL	1	0	0
CBLB	1	1	0
CBLL1	1	0	0
CBR1	1	0	0
CBR4	1	0	0
CBS	1	1	1
CBWD3	1	0	0
CBX1	1	0	0
CBX4	1	0	0
CBX5	1	0	0
CBX6	1	0	0
CBX7	1	0	0
CC2D1A	1	0	0
CC2D1B	1	0	0
CC2D2A	1	0	0
CCAR1	1	0	0
CCAR2	1	0	0
CCDC102A	1	0	0
CCDC106	1	0	0
CCDC107	1	1	0
CCDC112	1	0	0
CCDC115	1	0	0
CCDC12	1	0	0
CCDC120	1	0	0
CCDC122	1	0	0
CCDC124	1	0	0
CCDC125	1	0	0
CCDC126	1	0	0
CCDC127	1	0	0
CCDC134	1	0	0
CCDC138	1	0	0
CCDC14	1	0	0
CCDC149	1	0	0
CCDC15	1	1	0
CCDC157	1	0	0
CCDC158	1	0	0
CCDC159	1	0	0
CCDC167	1	0	0
CCDC17	1	0	0
CCDC174	1	0	0
CCDC186	1	0	0
CCDC191	1	0	0
CCDC194	1	0	0
CCDC28B	1	0	0
CCDC3	1	0	0
CCDC43	1	0	0
CCDC47	1	0	0
CCDC50	1	1	0
CCDC51	1	0	0
CCDC59	1	0	0
CCDC6	1	0	0
CCDC61	1	0	0
CCDC66	1	0	0
CCDC68	1	0	0
CCDC69	1	0	0
CCDC71	1	0	0
CCDC77	1	0	0
CCDC82	1	0	0
CCDC86	1	0	0
CCDC88A	1	0	0
CCDC88B	1	0	0
CCDC88C	1	0	0
CCDC9	1	0	0
CCDC90B	1	0	0
CCDC91	1	0	0
CCDC92	1	0	0
CCDC93	1	0	0
CCDC97	1	0	0
CCDC9B	1	0	0
CCHCR1	1	0	0
CCL15	1	0	0
CCM2	1	0	0
CCN1	1	0	0
CCND1	1	1	0
CCNE1	1	1	0
CCNG1	1	0	0
CCNH	1	0	0
CCNI	1	0	0
CCNJ	1	0	0
CCNK	1	0	0
CCNL1	1	0	0
CCNL2	1	0	0
CCNQ	1	0	0
CCNT1	1	0	0
CCNT2	1	0	0
CCNY	1	0	0
CCNYL1	1	0	0
CCP110	1	0	0
CCPG1	1	0	0
CCS	1	0	0
CCSER2	1	0	0
CCT2	1	1	0
CCT5	1	0	0
CCT7	1	0	0
CCT8	1	0	0
CCZ1B	1	0	0
CD14	1	0	0
CD151	1	0	0
CD164	1	0	0
CD1D	1	0	0
CD24	1	0	1
CD274	1	0	0
CD276	1	0	0
CD2AP	1	1	0
CD2BP2	1	0	0
CD320	1	0	0
CD36	1	0	0
CD40	1	0	0
CD44	1	0	0
CD46	1	0	0
CD47	1	0	0
CD55	1	1	0
CD59	1	0	0
CD63	1	0	0
CD74	1	1	0
CD81	1	1	0
CD9	1	0	0
CD99L2	1	0	0
CDA	1	1	0
CDADC1	1	0	0
CDC123	1	0	0
CDC14A	1	0	0
CDC25A	1	0	0
CDC26	1	0	0
CDC27	1	0	0
CDC37	1	1	0
CDC40	1	0	0
CDC42	1	0	0
CDC42BPB	1	0	0
CDC42BPG	1	0	0
CDC42EP1	1	1	1
CDC42EP3	1	0	0
CDC42EP4	1	0	0
CDC42SE2	1	0	0
CDC5L	1	0	0
CDC73	1	0	0
CDH1	1	0	0
CDH2	1	0	0
CDH24	1	0	0
CDH6	1	0	0
CDHR5	1	0	1
CDIP1	1	0	0
CDIPT	1	0	0
CDK10	1	1	0
CDK11A	1	0	0
CDK12	1	0	0
CDK13	1	1	0
CDK14	1	0	0
CDK16	1	0	0
CDK17	1	1	0
CDK18	1	0	0
CDK19	1	0	0
CDK20	1	0	0
CDK2AP1	1	0	0
CDK5	1	0	0
CDK5R1	1	0	0
CDK5RAP1	1	0	0
CDK5RAP3	1	0	0
CDK7	1	0	0
CDK8	1	1	0
CDK9	1	0	0
CDKAL1	1	0	0
CDKN1B	1	0	0
CDKN1C	1	0	0
CDKN2AIP	1	0	0
CDKN2AIPNL	1	0	0
CDKN2B	1	0	0
CDKN2D	1	0	0
CDO1	1	1	1
CDPF1	1	0	0
CDR2	1	0	0
CDS2	1	0	0
CDV3	1	1	0
CDYL	1	0	0
CDYL2	1	0	0
CEBPB	1	1	0
CEBPD	1	0	0
CEBPZ	1	0	0
CEBPZOS	1	0	0
CECR2	1	0	0
CELF1	1	1	0
CELSR2	1	0	0
CENPB	1	0	0
CENPC	1	0	1
CENPJ	1	0	0
CENPM	1	0	0
CENPO	1	0	0
CENPS	1	0	0
CENPT	1	0	0
CENPU	1	0	0
CEP104	1	0	0
CEP112	1	0	0
CEP120	1	0	0
CEP128	1	0	0
CEP135	1	0	0
CEP152	1	0	0
CEP162	1	0	0
CEP164	1	0	0
CEP170	1	0	0
CEP170B	1	0	0
CEP250	1	0	0
CEP290	1	0	0
CEP350	1	0	0
CEP41	1	0	0
CEP44	1	0	0
CEP63	1	0	0
CEP76	1	0	0
CEP78	1	0	0
CEP85L	1	0	0
CEP89	1	0	0
CEP95	1	0	0
CERS4	1	0	0
CERS5	1	0	0
CES1	1	0	0
CES2	1	0	0
CES3	1	0	1
CETN2	1	0	0
CETN3	1	0	0
CFAP298	1	0	0
CFAP36	1	0	0
CFAP410	1	0	0
CFAP69	1	0	0
CFAP97	1	0	0
CFB	1	0	0
CFDP1	1	0	0
CFHR1	1	0	1
CFI	1	1	0
CFTR	1	0	0
CGGBP1	1	0	0
CGNL1	1	0	0
CGREF1	1	0	1
CHAC1	1	0	1
CHAMP1	1	0	0
CHCHD1	1	0	0
CHCHD10	1	0	0
CHCHD2	1	0	0
CHCHD3	1	0	0
CHCHD5	1	0	0
CHCHD6	1	0	0
CHCHD7	1	0	0
CHD1	1	0	0
CHD1L	1	0	0
CHD3	1	0	0
CHD4	1	0	0
CHD7	1	1	0
CHDH	1	0	0
CHERP	1	0	0
CHFR	1	0	0
CHIC1	1	1	0
CHID1	1	0	0
CHKB	1	0	0
CHM	1	0	0
CHMP1A	1	0	0
CHMP2A	1	0	0
CHMP2B	1	0	0
CHMP3	1	0	0
CHMP4B	1	0	0
CHMP4C	1	0	0
CHMP5	1	0	0
CHMP7	1	0	0
CHP1	1	0	0
CHPF	1	0	0
CHPF2	1	0	0
CHRAC1	1	0	0
CHRD	1	0	0
CHRNB1	1	0	0
CHST12	1	0	0
CHST13	1	0	1
CHST14	1	0	0
CHST7	1	0	0
CHSY1	1	1	0
CHTOP	1	0	0
CHURC1	1	0	0
CIAO1	1	0	0
CIAO2A	1	0	0
CIAO2B	1	0	0
CIAO3	1	0	0
CIAPIN1	1	0	0
CIB1	1	0	0
CIC	1	0	0
CIDEB	1	1	0
CIDEC	1	0	0
CIITA	1	0	0
CILK1	1	0	0
CILP	1	0	0
CINP	1	0	0
CIR1	1	0	0
CISD1	1	0	0
CISD2	1	0	0
CISD3	1	0	0
CITED2	1	0	1
CITED4	1	0	0
CIZ1	1	0	0
CKAP4	1	0	1
CKB	1	0	0
CKLF	1	0	0
CKS2	1	1	1
CLASP1	1	1	0
CLASP2	1	1	0
CLASRP	1	0	0
CLCC1	1	0	0
CLCF1	1	0	1
CLCN2	1	0	0
CLCN4	1	0	0
CLCN5	1	0	0
CLCN6	1	0	0
CLCN7	1	0	0
CLDN12	1	0	0
CLDN14	1	0	1
CLDN15	1	0	0
CLDN2	1	0	0
CLDN3	1	0	0
CLDN7	1	0	0
CLDND1	1	0	0
CLEC16A	1	0	0
CLIC1	1	0	0
CLINT1	1	1	0
CLIP1	1	0	0
CLIP2	1	0	0
CLIP3	1	0	0
CLK1	1	0	0
CLK2	1	0	0
CLK3	1	0	0
CLK4	1	1	0
CLN3	1	0	0
CLN5	1	0	0
CLN6	1	0	0
CLN8	1	1	0
CLP1	1	0	0
CLPB	1	0	0
CLPP	1	0	0
CLPTM1	1	0	0
CLPTM1L	1	0	0
CLSTN1	1	0	0
CLTA	1	0	0
CLTB	1	0	0
CLTC	1	0	0
CLU	1	1	0
CLUAP1	1	0	0
CLYBL	1	0	0
CMBL	1	0	1
CMC1	1	0	0
CMIP	1	0	0
CMPK1	1	0	0
CMPK2	1	0	0
CMSS1	1	0	0
CMTM4	1	0	0
CMTM7	1	0	0
CMTR1	1	0	0
CMTR2	1	0	0
CNBD2	1	0	0
CNDP2	1	0	0
CNEP1R1	1	0	0
CNIH1	1	0	0
CNIH4	1	0	0
CNKSR1	1	0	0
CNNM3	1	0	0
CNNM4	1	0	0
CNOT1	1	0	0
CNOT10	1	0	0
CNOT11	1	0	0
CNOT3	1	0	0
CNOT4	1	0	0
CNOT6	1	0	0
CNOT6L	1	0	0
CNOT8	1	0	0
CNOT9	1	0	0
CNP	1	0	0
CNPY2	1	0	0
CNPY3	1	1	0
CNTLN	1	0	0
CNTROB	1	0	0
COA3	1	0	0
COA4	1	0	0
COA5	1	0	0
COA6	1	0	0
COASY	1	0	0
COBL	1	0	0
COBLL1	1	1	1
COG1	1	0	0
COG2	1	1	0
COG3	1	1	0
COG5	1	0	0
COG6	1	0	0
COG7	1	0	0
COG8	1	0	0
COL11A2	1	0	0
COL16A1	1	0	0
COL18A1	1	1	0
COL27A1	1	0	0
COL4A3	1	0	0
COL4A4	1	0	0
COL5A2	1	0	0
COL5A3	1	0	0
COL6A1	1	0	0
COLGALT1	1	0	0
COMMD1	1	0	0
COMMD2	1	0	0
COMMD3	1	1	0
COMMD4	1	0	0
COMMD6	1	0	0
COMMD7	1	0	0
COMT	1	1	0
COMTD1	1	0	0
COP1	1	0	0
COPA	1	0	0
COPB1	1	0	0
COPB2	1	0	0
COPE	1	0	0
COPRS	1	0	0
COPS2	1	0	0
COPS3	1	0	0
COPS4	1	0	0
COPS5	1	1	0
COPS6	1	0	0
COPS7A	1	0	0
COPS7B	1	0	0
COPS8	1	0	0
COPZ2	1	0	0
COQ10A	1	1	0
COQ2	1	0	0
COQ3	1	0	0
COQ4	1	0	0
COQ5	1	0	0
COQ6	1	0	0
COQ7	1	0	0
COQ8B	1	0	0
COQ9	1	0	0
CORO1B	1	0	0
CORO1C	1	0	0
CORO7	1	0	0
COX10	1	0	0
COX14	1	0	0
COX15	1	0	0
COX16	1	0	0
COX17	1	0	0
COX18	1	0	0
COX19	1	0	0
COX20	1	0	0
COX4I1	1	0	0
COX5A	1	0	0
COX5B	1	0	0
COX6A1	1	1	0
COX6B1	1	0	0
COX6C	1	0	0
COX7A2	1	0	0
COX7A2L	1	0	0
COX7C	1	0	0
COX8A	1	0	0
CP	1	0	0
CPB2	1	0	0
CPD	1	0	1
CPE	1	0	0
CPLANE1	1	0	0
CPM	1	0	0
CPN1	1	0	0
CPN2	1	0	0
CPNE2	1	0	0
CPNE8	1	0	0
CPPED1	1	0	0
CPQ	1	0	0
CPSF1	1	0	0
CPSF2	1	0	0
CPSF3	1	1	0
CPSF4	1	0	0
CPSF6	1	0	0
CPSF7	1	0	0
CPTP	1	0	0
CRACR2A	1	0	0
CRACR2B	1	0	0
CRADD	1	0	0
CRAT	1	1	0
CRB3	1	0	0
CRBN	1	1	0
CRCP	1	0	0
CREB1	1	1	0
CREB3	1	0	0
CREBBP	1	0	0
CREBL2	1	1	0
CREBZF	1	0	0
CREG1	1	0	0
CRIP2	1	1	0
CRKL	1	0	0
CRLF3	1	0	0
CRLS1	1	0	0
CRNKL1	1	0	0
CROCC	1	0	0
CRP	1	1	1
CRPPA	1	0	0
CRTAP	1	0	0
CRTC1	1	0	0
CRTC2	1	0	0
CRYBG1	1	0	0
CRYBG2	1	0	0
CRYBG3	1	0	0
CRYL1	1	0	0
CRYZ	1	0	0
CRYZL1	1	1	0
CSDE1	1	1	0
CSE1L	1	0	0
CSF1	1	0	0
CSGALNACT2	1	0	0
CSNK1A1	1	0	0
CSNK1D	1	0	0
CSNK1E	1	0	0
CSNK1G1	1	0	0
CSNK1G3	1	1	0
CSNK2A1	1	0	0
CSNK2A2	1	0	0
CSNK2B	1	1	0
CSPP1	1	0	0
CSRNP1	1	0	1
CSRP2	1	0	0
CSTB	1	0	0
CSTF2	1	0	0
CSTF2T	1	0	0
CTBP1	1	1	0
CTBS	1	1	0
CTCF	1	0	0
CTDNEP1	1	1	0
CTDSP1	1	0	0
CTDSP2	1	0	0
CTF1	1	0	0
CTIF	1	0	0
CTNNA1	1	0	0
CTNNAL1	1	0	0
CTNNB1	1	0	0
CTNNBIP1	1	0	0
CTNND1	1	0	0
CTNS	1	1	0
CTPS2	1	1	0
CTR9	1	0	0
CTSA	1	1	0
CTSB	1	1	0
CTSD	1	0	0
CTSF	1	0	0
CTSH	1	0	0
CTSK	1	0	0
CTSS	1	0	0
CTSZ	1	0	0
CTTN	1	0	0
CTTNBP2	1	0	0
CTTNBP2NL	1	0	0
CTU1	1	0	0
CTU2	1	0	0
CUEDC1	1	0	0
CUEDC2	1	0	0
CUL2	1	0	0
CUL3	1	0	0
CUL4B	1	0	0
CUL9	1	0	0
CUTA	1	1	0
CWC15	1	0	0
CWC22	1	0	0
CWC25	1	0	0
CWC27	1	0	0
CWF19L1	1	0	0
CWF19L2	1	0	0
CX3CL1	1	0	1
CXCL16	1	0	0
CXCL9	1	0	0
CXXC1	1	0	0
CYB561	1	0	1
CYB561A3	1	0	0
CYB561D1	1	0	0
CYB561D2	1	0	0
CYB5A	1	0	0
CYB5D1	1	0	0
CYB5R1	1	1	0
CYB5R3	1	0	0
CYB5R4	1	0	0
CYB5RL	1	1	0
CYBC1	1	0	0
CYC1	1	1	0
CYFIP1	1	0	0
CYGB	1	0	1
CYP17A1	1	0	0
CYP1A1	1	0	1
CYP1A2	1	1	1
CYP20A1	1	0	0
CYP27A1	1	0	1
CYP2A6	1	0	1
CYP2D6	1	0	1
CYP2E1	1	0	0
CYP39A1	1	0	1
CYP3A5	1	0	1
CYP46A1	1	0	1
CYP4F12	1	0	1
CYP4F2	1	0	1
CYP4F3	1	0	1
CYP4V2	1	0	0
CYSTM1	1	0	0
CZIB	1	0	0
D2HGDH	1	0	0
DAAM1	1	0	0
DAAM2	1	0	0
DAB1	1	0	1
DAB2	1	0	0
DAB2IP	1	0	0
DAD1	1	1	0
DAG1	1	0	0
DAGLB	1	0	0
DALRD3	1	0	0
DAP	1	0	0
DAPK3	1	0	0
DARS1	1	0	0
DARS2	1	0	0
DAXX	1	0	0
DAZAP1	1	0	0
DBI	1	1	0
DBN1	1	0	0
DBNL	1	0	0
DCAF1	1	0	0
DCAF10	1	0	0
DCAF11	1	0	0
DCAF12	1	0	0
DCAF13	1	0	0
DCAF17	1	0	0
DCAF4	1	0	0
DCAF5	1	0	0
DCAF6	1	0	0
DCAF7	1	0	0
DCAF8	1	1	0
DCAKD	1	0	0
DCBLD1	1	1	0
DCBLD2	1	0	0
DCK	1	0	0
DCLRE1A	1	1	0
DCLRE1C	1	1	0
DCP1A	1	0	0
DCP1B	1	0	0
DCP2	1	0	0
DCTD	1	0	0
DCTN1	1	0	0
DCTN2	1	0	0
DCTN3	1	0	0
DCTN4	1	0	0
DCTN5	1	0	0
DCTN6	1	0	0
DCTPP1	1	0	0
DCUN1D1	1	0	0
DCUN1D2	1	0	0
DCUN1D5	1	0	0
DCXR	1	0	1
DDA1	1	0	0
DDAH1	1	1	0
DDAH2	1	0	0
DDB1	1	1	0
DDB2	1	0	0
DDHD1	1	0	0
DDHD2	1	1	0
DDIT4	1	1	1
DDOST	1	1	0
DDR1	1	0	0
DDR2	1	1	0
DDRGK1	1	0	0
DDTL	1	0	0
DDX1	1	1	0
DDX10	1	0	0
DDX11	1	0	0
DDX17	1	1	0
DDX18	1	0	0
DDX19A	1	0	0
DDX19B	1	1	0
DDX20	1	0	0
DDX21	1	1	1
DDX23	1	0	0
DDX24	1	0	0
DDX27	1	0	0
DDX28	1	0	0
DDX31	1	0	0
DDX39B	1	0	0
DDX3X	1	1	0
DDX41	1	0	0
DDX42	1	0	0
DDX47	1	1	0
DDX49	1	0	0
DDX5	1	0	0
DDX50	1	0	0
DDX51	1	0	0
DDX54	1	0	0
DDX55	1	0	0
DDX56	1	0	0
DDX58	1	0	0
DDX59	1	0	0
DDX6	1	1	0
DDX60	1	0	0
DEAF1	1	0	0
DECR1	1	0	0
DECR2	1	0	0
DEDD	1	1	0
DEGS1	1	0	0
DEK	1	0	0
DELE1	1	0	0
DENND11	1	0	0
DENND1A	1	1	0
DENND1B	1	1	0
DENND1C	1	0	0
DENND2C	1	0	0
DENND4C	1	0	0
DENND5A	1	0	0
DENND6A	1	0	0
DENND6B	1	0	0
DENR	1	0	0
DEPDC5	1	0	0
DEPDC7	1	0	0
DEPTOR	1	1	0
DERA	1	0	0
DERL1	1	1	0
DERL3	1	0	1
DET1	1	0	0
DFFA	1	0	0
DFFB	1	0	0
DGAT1	1	0	0
DGCR2	1	0	0
DGCR8	1	0	0
DGKA	1	0	0
DGKD	1	1	0
DGKH	1	0	0
DGKQ	1	0	0
DGKZ	1	0	0
DGLUCY	1	0	0
DGUOK	1	0	0
DHDDS	1	0	0
DHFR	1	0	1
DHODH	1	0	0
DHPS	1	1	0
DHRS1	1	1	1
DHRS11	1	0	0
DHRS3	1	1	0
DHRS4	1	0	0
DHRS7	1	0	0
DHRS7B	1	0	0
DHTKD1	1	1	1
DHX15	1	0	0
DHX16	1	0	0
DHX29	1	0	0
DHX30	1	0	0
DHX33	1	1	0
DHX35	1	0	0
DHX36	1	0	0
DHX37	1	0	0
DHX38	1	0	0
DHX57	1	0	0
DHX58	1	0	0
DHX8	1	0	0
DHX9	1	1	0
DIABLO	1	0	0
DIAPH2	1	0	0
DIDO1	1	0	0
DIMT1	1	0	0
DIP2B	1	0	0
DIP2C	1	1	0
DIPK1A	1	0	0
DIS3L	1	0	0
DIS3L2	1	1	0
DLD	1	1	0
DLG1	1	0	0
DLG2	1	0	0
DLG3	1	0	0
DLG4	1	0	0
DLG5	1	0	0
DLGAP4	1	0	0
DLST	1	0	0
DMAC1	1	0	0
DMAC2L	1	0	0
DMD	1	1	1
DMGDH	1	0	1
DMPK	1	1	0
DMTF1	1	0	0
DMTN	1	0	0
DMWD	1	0	0
DMXL1	1	0	0
DMXL2	1	0	0
DNAAF3	1	0	0
DNAAF5	1	0	0
DNAJA3	1	1	0
DNAJB12	1	0	0
DNAJB14	1	0	0
DNAJB5	1	0	0
DNAJB6	1	0	0
DNAJC11	1	0	0
DNAJC12	1	0	0
DNAJC13	1	0	0
DNAJC14	1	0	0
DNAJC15	1	0	0
DNAJC16	1	0	0
DNAJC17	1	0	0
DNAJC18	1	0	0
DNAJC19	1	0	0
DNAJC2	1	0	0
DNAJC21	1	0	0
DNAJC24	1	0	0
DNAJC25	1	0	0
DNAJC27	1	0	0
DNAJC28	1	0	0
DNAJC30	1	0	0
DNAJC4	1	0	0
DNAJC5	1	0	0
DNAJC7	1	0	0
DNAL1	1	0	0
DNASE1L1	1	0	0
DNASE1L2	1	0	0
DNASE1L3	1	0	0
DNASE2	1	0	0
DNHD1	1	0	0
DNM1	1	0	1
DNM2	1	0	0
DNMBP	1	0	0
DNMT3A	1	1	0
DNPEP	1	1	0
DNPH1	1	0	0
DNTTIP1	1	0	0
DNTTIP2	1	0	0
DOCK1	1	0	0
DOCK4	1	1	0
DOCK5	1	1	0
DOCK7	1	0	0
DOCK8	1	0	0
DOCK9	1	0	0
DOHH	1	0	0
DOK1	1	0	0
DOK4	1	0	0
DOLK	1	0	0
DOLPP1	1	0	0
DOP1A	1	0	0
DOT1L	1	0	0
DPF2	1	0	0
DPF3	1	0	0
DPH1	1	0	0
DPH2	1	0	1
DPH6	1	0	0
DPH7	1	0	0
DPM1	1	0	0
DPM3	1	0	0
DPP4	1	0	1
DPP7	1	0	0
DPP8	1	0	0
DPY19L1	1	1	0
DPY19L3	1	1	0
DPY19L4	1	0	0
DPY30	1	0	0
DPYD	1	0	0
DPYS	1	0	1
DPYSL2	1	0	0
DR1	1	0	0
DRAM1	1	0	0
DRAM2	1	1	0
DRAP1	1	0	0
DRG1	1	0	0
DRG2	1	0	0
DROSHA	1	0	0
DSE	1	0	0
DSEL	1	0	0
DSG2	1	0	0
DSP	1	0	0
DST	1	1	0
DSTN	1	0	0
DSTYK	1	0	0
DTD1	1	0	0
DTD2	1	0	0
DTNA	1	0	0
DTNBP1	1	0	0
DTWD1	1	0	0
DTWD2	1	0	0
DTX2	1	0	0
DTX3L	1	0	0
DTYMK	1	0	0
DUS1L	1	0	0
DUS2	1	0	0
DUS3L	1	0	0
DUS4L	1	0	0
DUSP1	1	0	1
DUSP11	1	1	0
DUSP12	1	0	0
DUSP19	1	1	1
DUSP22	1	0	0
DUSP23	1	0	0
DUSP28	1	0	0
DUSP5	1	0	1
DUSP7	1	0	0
DUSP8	1	0	1
DVL1	1	0	0
DVL2	1	0	0
DVL3	1	0	0
DXO	1	0	0
DYM	1	0	0
DYNC1H1	1	0	0
DYNC1I2	1	1	0
DYNC1LI1	1	0	0
DYNC1LI2	1	0	0
DYNC2LI1	1	0	0
DYNLRB1	1	1	0
DYNLT3	1	0	0
DYRK1A	1	0	0
DYRK2	1	0	0
DYRK3	1	0	0
DYSF	1	0	0
DZANK1	1	0	0
DZIP3	1	0	0
E2F1	1	0	0
E2F2	1	0	0
E2F3	1	0	1
E2F4	1	1	0
E2F6	1	0	0
E4F1	1	0	0
EAF1	1	0	0
EBAG9	1	0	0
EBF4	1	0	0
EBNA1BP2	1	0	0
EBP	1	1	1
EBPL	1	1	0
ECD	1	0	0
ECH1	1	0	1
ECHDC2	1	0	0
ECHDC3	1	1	0
ECHS1	1	1	0
ECI1	1	0	0
ECM2	1	0	1
ECPAS	1	0	0
ECSIT	1	0	0
EDC3	1	0	0
EDC4	1	0	0
EDEM1	1	0	0
EDEM2	1	0	0
EDF1	1	0	0
EDN1	1	0	0
EDRF1	1	0	0
EEA1	1	0	0
EED	1	0	0
EEF1AKMT1	1	0	0
EEF1AKMT2	1	0	0
EEF1AKMT4	1	0	0
EEF1B2	1	0	0
EEF1D	1	1	0
EEF1E1	1	0	0
EEF2	1	0	0
EEF2KMT	1	0	0
EEFSEC	1	0	0
EFCAB14	1	0	0
EFCAB2	1	0	0
EFCAB7	1	0	0
EFEMP2	1	0	0
EFHC1	1	0	0
EFL1	1	0	0
EFNA4	1	0	0
EFR3A	1	0	0
EFTUD2	1	0	0
EGFL7	1	0	0
EGFL8	1	0	0
EGFR	1	1	0
EGLN1	1	0	0
EGLN2	1	0	0
EHBP1	1	0	0
EHBP1L1	1	0	0
EHD2	1	0	0
EHF	1	0	0
EHHADH	1	0	1
EHMT1	1	0	0
EID2	1	0	0
EID2B	1	0	0
EIF1	1	1	0
EIF1AD	1	0	0
EIF1AX	1	0	0
EIF1B	1	0	0
EIF2AK1	1	0	0
EIF2AK2	1	0	0
EIF2B1	1	0	0
EIF2B4	1	0	0
EIF2B5	1	0	0
EIF2D	1	0	0
EIF2S1	1	0	0
EIF2S2	1	0	0
EIF2S3B	1	0	0
EIF3A	1	0	0
EIF3B	1	0	0
EIF3CL	1	0	0
EIF3D	1	1	0
EIF3F	1	1	0
EIF3H	1	0	0
EIF3I	1	1	0
EIF3J	1	0	0
EIF3K	1	1	0
EIF3L	1	1	0
EIF4A1	1	0	1
EIF4A2	1	0	0
EIF4A3	1	0	0
EIF4B	1	0	0
EIF4E	1	0	0
EIF4E2	1	0	0
EIF4E3	1	0	0
EIF4ENIF1	1	0	0
EIF4G1	1	1	0
EIF4G2	1	0	0
EIF4G3	1	0	0
EIF4H	1	0	0
EIF5A	1	0	0
EIF5A2	1	0	0
EIF5B	1	0	0
EIF6	1	0	0
EIPR1	1	0	0
ELAC1	1	0	0
ELAC2	1	0	0
ELAVL1	1	0	0
ELF1	1	0	0
ELF2	1	0	0
ELFN1	1	0	1
ELK1	1	0	0
ELK3	1	0	0
ELL2	1	0	0
ELMO1	1	0	0
ELMO2	1	0	0
ELMO3	1	0	0
ELMOD2	1	0	0
ELMOD3	1	0	0
ELOA	1	0	0
ELOB	1	0	0
ELOC	1	0	0
ELOF1	1	0	0
ELOVL1	1	0	0
ELOVL7	1	0	0
ELP5	1	0	0
ELP6	1	0	0
EMC10	1	0	0
EMC2	1	0	0
EMC3	1	0	0
EMC4	1	0	0
EMC6	1	0	0
EMC7	1	0	0
EMC8	1	0	0
EMC9	1	0	0
EMD	1	0	0
EMG1	1	0	0
EML2	1	0	0
EML3	1	0	0
EML4	1	0	0
EML6	1	0	0
EMP3	1	0	0
EMSY	1	0	0
ENAH	1	0	0
ENDOG	1	0	1
ENDOV	1	0	0
ENGASE	1	0	0
ENHO	1	0	1
[truncated: 8,260 more rows]
