# Supplementary material for: An atlas of the human liver diurnal transcriptome and its perturbation by hepatitis C virus infection
Source: Nat Commun. 2024 Aug 29;15:7486. doi: 10.1038/s41467-024-51698-8 (PMC11362569; doi:10.1038/s41467-024-51698-8)
Supplement: Supplementary file 7 — Supplementary Data 4 [file 41467_2024_51698_MOESM7_ESM.xlsx]

## Sheet: dryR result
Supplementary Data file 4: The association of human genes with specific dryR models comparing HCV-infected and non-infected control HLCM livers.
Model 1	Model 2	Model 3	Model 4	Model 5
5S_rRNA	ABCA5	AC004918.1	AACS	AC004839.1
5_8S_rRNA	ABI2	AC005329.1	AARS1	AC007344.1
A1BG	AC006213.4	AC005786.3	AARS2	AC008764.6
A1BG-AS1	AC006252.1	AC007216.3	AATK	AGBL2
A1CF	AC006262.1	AC007292.1	ABCA1	AL354707.1
A2M	AC007114.1	AC007450.4	ABCA2	ARHGAP26
A2M-AS1	AC007773.1	AC008147.2	ABCA6	ARNTL
A2ML1	AC007996.1	AC008443.5	ABCA7	ATP6V1G1
A2ML1-AS2	AC008105.1	AC008676.3	ABCA8	CCN2
A2MP1	AC008738.5	AC008750.4	ABCB10	CFAP20
A3GALT2	AC010491.2	AC009145.4	ABCB11	CORO2A
A4GALT	AC010872.2	AC009228.1	ABCB4	FAM83F
A4GNT	AC010991.1	AC009318.1	ABCB7	GDPD5
AAAS	AC011498.4	AC010378.1	ABCC10	GLT8D1
AACSP1	AC012676.5	AC010547.1	ABCC4	HAO2
AADAC	AC019080.1	AC010969.1	ABCC5	JAZF1
AADACL2-AS1	AC021097.1	AC016995.1	ABCG2	LINC01348
AADACL3	AC022532.1	AC020910.6	ABCG5	NFATC2
AADACP1	AC022613.1	AC021739.4	ABCG8	NFIL3
AADAT	AC022819.1	AC022098.4	ABHD5	PALM3
AAGAB	AC023830.3	AC022306.3	ABHD6	PNPLA2
AAK1	AC026462.1	AC023283.1	ABLIM1	RASSF5
AAMDC	AC027290.1	AC034236.2	ABLIM3	SLC25A42
AAMP	AC027796.4	AC040168.1	ABO	SLC40A1
AANAT	AC040977.1	AC064836.2	ABRACL	TBC1D2
AAR2	AC055811.3	AC068205.2	ABTB1	TDRD15
AARSD1	AC079466.1	AC073073.2	ABTB2	TOMM20
AASDH	AC079781.5	AC073257.1	AC004160.1	UBXN10
AASDHPPT	AC083841.1	AC073343.2	AC004678.1
AASS	AC083843.3	AC074194.2	AC004825.2
AATBC	AC087175.1	AC083799.1	AC004832.5
AATF	AC090236.1	AC083843.2	AC004973.1
ABALON	AC090971.4	AC084036.1	AC005041.3
ABAT	AC091152.2	AC090186.1	AC005077.4
ABBA01000935.2	AC092279.1	AC092471.1	AC005225.4
ABBA01045074.2	AC092944.1	AC092803.1	AC005261.1
ABCA10	AC093323.1	AC093382.1	AC005840.2
ABCA11P	AC093535.2	AC096588.1	AC005962.2
ABCA12	AC093752.1	AC099552.5	AC006205.2
ABCA13	AC097639.1	AC107222.1	AC006460.2
ABCA17P	AC104066.5	AC108751.5	AC006504.5
ABCA3	AC104809.1	AC112777.1	AC007240.3
ABCA4	AC104809.2	AC112907.3	AC007319.1
ABCA9	AC107223.1	AC116025.1	AC007566.1
ABCA9-AS1	AC112206.2	AC119674.2	AC007686.3
ABCB1	AC112206.3	AC123912.1	AC008267.3
ABCB10P1	AC113143.2	AC124242.1	AC008267.4
ABCB10P3	AC119673.2	AC131009.2	AC008453.2
ABCB10P4	AC120042.1	AC133552.1	AC008467.1
ABCB5	AC131212.3	AC135893.1	AC008549.1
ABCB6	AC132872.2	AC139100.2	AC008558.1
ABCB8	AC245052.4	AC244100.4	AC009093.2
ABCB9	ACBD5	ACOT9	AC009113.1
ABCC1	ACOT4	ADCK2	AC009242.1
ABCC11	ACOT7	ADIPOR1	AC009779.2
ABCC12	ADAM8	ADM5	AC010226.1
ABCC2	ADK	ADSS1	AC010359.2
ABCC3	AHDC1	AGAP11	AC011365.1
ABCC6	AJM1	AGO4	AC011365.2
ABCC6P1	AKR1C6P	AL009178.3	AC011379.2
ABCC6P2	AL031727.1	AL022157.1	AC011383.1
ABCC8	AL035252.3	AL022345.4	AC011815.1
ABCC9	AL035413.2	AL031848.2	AC012213.3
ABCD1	AL109741.1	AL033397.1	AC012360.2
ABCD1P2	AL136380.1	AL035411.1	AC012435.3
ABCD1P3	AL136982.1	AL117335.1	AC012618.3
ABCD1P5	AL139095.2	AL118558.3	AC012668.3
ABCD2	AL160006.1	AL121753.2	AC012676.4
ABCD3	AL162411.1	AL136116.3	AC015813.6
ABCD4	AL356488.3	AL139246.5	AC015818.3
ABCE1	AL356740.1	AL161729.1	AC016027.1
ABCF1	AL358472.5	AL353719.1	AC016044.1
ABCF2	AL359195.2	AL356356.1	AC016074.2
ABCF2P1	AL589669.1	AL356608.1	AC016394.2
ABCF2P2	AL590399.1	AL449106.1	AC016925.3
ABCF3	AL591848.4	AL450998.2	AC016957.2
ABCG1	AL606970.1	AL512343.2	AC018645.3
ABCG4	AL662844.4	AL512353.1	AC018755.3
ABHD1	ALDH3B1	AL513548.4	AC018809.1
ABHD10	ALS2CL	AL627095.2	AC020604.1
ABHD11	AMD1	AL732372.2	AC020656.2
ABHD11-AS1	AMZ1	ALAD	AC020907.1
ABHD12	ANKRD12	ALG9	AC020937.1
ABHD12B	ANKS6	ANKRD10-IT1	AC021205.3
ABHD13	ANO7	ANKRD27	AC021752.1
ABHD14A	ANO8	AP000302.1	AC022211.2
ABHD14A-ACY1	AP001065.4	AP000873.2	AC022440.1
ABHD14B	AP001922.3	AP003117.1	AC022784.1
ABHD15	AP003068.4	APOOL	AC024337.1
ABHD15-AS1	AP1S2	AQP7P4	AC024580.1
ABHD16A	AP1S3	ARHGEF5	AC025164.1
ABHD16B	AP4S1	ASXL3	AC025181.2
ABHD17A	APAF1	ATP1B2	AC025265.1
ABHD17AP1	APBB3	ATP6V0A2	AC025627.1
ABHD17AP3	APOL3	ATPSCKMT	AC026462.3
ABHD17AP4	AQP3	BBOX1	AC026748.3
ABHD17AP5	ATL2	BMPR1AP1	AC026765.3
ABHD17AP6	ATP5F1C	BRD2	AC026803.3
ABHD17B	ATP6V1E1	C17orf80	AC027796.2
ABHD17C	ATP6V1H	C19orf38	AC034139.1
ABHD18	ATP7B	C1RL-AS1	AC046130.2
ABHD2	ATP8B2	CA15P1	AC048382.5
ABHD3	AUH	CA2	AC061961.1
ABHD4	AVPR1A	CAMK2D	AC063919.1
ABHD8	B3GNT2	CAMKMT	AC069528.2
ABI1	B3GNTL1	CCDC167	AC073111.4
ABI3	BAIAP2L1	CCDC183-AS1	AC073283.2
ABI3BP	BAMBI	CCDC186	AC074032.1
ABITRAM	BAZ1A	CCDC187	AC074250.1
ABITRAMP1	BBOF1	CCDC71	AC079753.2
ABL1	BCL2L11	CCDC9B	AC079922.2
ABL2	BCL7A	CDC7	AC080128.1
ABLIM2	BECN1	CEACAM20	AC083862.1
ABR	BHLHE41	CENPBD1P1	AC083862.2
ABRAXAS1	BIN3	CENPJ	AC084375.1
ABRAXAS2	BNIPL	CEP85	AC084759.3
ABT1	BORA	CERS2	AC087392.1
ABT1P1	BRF2	CHN2	AC087482.1
AC000035.1	BRMS1L	CHST14	AC087752.3
AC000036.1	BTBD7P1	CMBL	AC090589.3
AC000058.1	BUD13	CMYA5	AC090912.1
AC000065.2	BX470102.2	CNOT8	AC091563.1
AC000068.1	BZW2	CNTFR	AC091825.3
AC000068.2	C11orf94	CRYM	AC091982.3
AC000068.3	C13orf46	CSNK1G1	AC092168.2
AC000072.1	C19orf12	CTNNBL1	AC092275.1
AC000081.1	C1orf43	CTU2	AC092803.4
AC000085.1	C1orf74	CX3CR1	AC092960.2
AC000089.1	C22orf46	CXXC5	AC093157.1
AC000093.1	C3orf62	CYGB	AC093673.1
AC000095.1	C5orf63	CYP2U1-AS1	AC099329.2
AC000095.3	C6orf62	CYRIA	AC099568.2
AC000120.1	CACHD1	DCLRE1C	AC099684.2
AC000120.2	CAD	DDX23	AC099778.1
AC000123.2	CAMK2G	DEDD2	AC100805.1
AC000123.3	CAMSAP1	DENND2C	AC100861.1
AC000367.1	CAPN3	DHRS4-AS1	AC102945.2
AC000372.1	CARD8	DHX8	AC103691.1
AC000374.1	CCDC137	DIRAS2	AC103740.1
AC001226.1	CCDC14	DLEC1	AC104461.1
AC001226.2	CCDC163	DMRTA1	AC104472.4
AC002044.1	CCNB1	DOCK8-AS1	AC104667.2
AC002044.2	CCND3	DOK6	AC104825.1
AC002044.3	CD27-AS1	DOLPP1	AC104958.2
AC002056.1	CD3EAP	DRD4	AC105429.1
AC002057.1	CD7	EGFL8	AC106793.1
AC002059.1	CDC42SE1	EIF3J-DT	AC107385.2
AC002059.2	CDCA4	ELMO1	AC108673.2
AC002059.3	CEBPA	ELOCP19	AC109454.3
AC002064.1	CEBPG	ENPP7	AC110285.6
AC002064.2	CEBPZ	ERLEC1	AC111000.4
AC002064.3	CEP126	FAM168A	AC112219.2
AC002066.1	CEP131	FAM185BP	AC114786.2
AC002070.1	CEP250	FAM76B	AC114947.1
AC002075.2	CERT1	FAM86JP	AC116312.1
AC002094.2	CES1P1	FAM89A	AC119427.1
AC002094.4	CFAP58	FANCF	AC122688.3
AC002101.1	CHAC2	FBXL19	AC124319.1
AC002116.2	CHADL	FBXO25	AC126323.1
AC002128.1	CHURC1	FBXO36	AC128709.2
AC002128.2	CIT	FBXW9	AC131009.4
AC002306.1	CKMT2-AS1	FHL1	AC131649.2
AC002310.1	CLDN19	FIGNL1	AC132192.2
AC002310.2	CLHC1	FOXN2	AC133552.2
AC002310.3	CNKSR3	GAL3ST2	AC135048.3
AC002310.5	CNN3	GALNS	AC135721.1
AC002347.1	CNTN3	GARNL3	AC137932.3
AC002347.2	COL1A1	GCK	AC138150.1
AC002350.2	COQ8A	GINS2	AC139530.1
AC002351.1	COX10-AS1	GLUD2	AC139795.2
AC002366.1	COX6A1P2	GNPDA1	AC139887.1
AC002377.1	CPEB3	GNRH2	AC139887.2
AC002378.1	CREB3L3	GOLGA6A	AC145207.2
AC002398.1	CREB5	GOLGA6B	AC147055.4
AC002398.2	CRIP3	GON7	AC147067.1
AC002401.1	CRIPT	GPAA1P2	AC234775.3
AC002401.2	CROCC	GPAM	AC241584.2
AC002401.3	CSDC2	GPAT4	AC241952.1
AC002401.4	CSRNP1	GPR62	AC244100.3
AC002428.1	CTDSPL	GPX3	AC245100.4
AC002451.1	CUL1	GTPBP2	ACACA
AC002451.2	CUL5	H2BC9	ACAD9
AC002456.1	CUL7	HACD3	ACAP3
AC002460.2	CXXC4	HCG27	ACAT2
AC002467.1	CYP2J2	HDGF	ACHE
AC002470.1	DCAF15	HEATR5B	ACIN1
AC002470.2	DENND2B	HELLS	ACKR2
AC002472.1	DENND4B	HELZ	ACKR3
AC002472.2	DKK4	HERC2P7	ACLY
AC002480.1	DNAJB12	HIBCH	ACO2
AC002486.2	DNAJC10	HLX	ACOT12
AC002519.1	DNAJC16	HS1BP3-IT1	ACOX1
AC002519.2	DOK3	HSDL1	ACOX3
AC002524.1	DTX3L	HSH2D	ACP2
AC002525.1	DUSP9	HSPA6	ACR
AC002529.1	E2F5	ID3	ACSL5
AC002540.1	EAPP	IFT20	ACSS2
AC002545.1	ECPAS	IRF5	ACTB
AC002550.1	EDAR	IRS3P	ACTG1
AC002550.2	EHD4	KBTBD7	ACTN1
AC002551.1	EIF4EBP2	KCNK1	ACTR3
AC002553.1	EME2	KNTC1	ACVR2B-AS1
AC002553.2	EML5	KPNA7	ADA
AC002558.1	ENKUR	KRT85	ADAM19
AC002558.2	ENPP3	LDAH	ADAMTS13
AC002558.3	EPAS1	LEFTY1	ADAMTS17
AC003002.2	EXO5	LIG1	ADAMTSL3
AC003002.3	EXPH5	LINC00167	ADAMTSL5
AC003005.2	F2R	LINC00426	ADARB1
AC003035.1	F2RL1	LINC00885	ADCY1
AC003043.1	FADD	LINC00894	ADCY10P1
AC003043.2	FAM13C	LINC01239	ADD3
AC003070.2	FAM161A	LINC01354	ADGRA3
AC003072.1	FAM169B	LINC01485	ADGRD1
AC003084.1	FAM241A	LINC01488	ADGRG6
AC003086.1	FAM47E	LINC01588	ADGRG7
AC003101.1	FANCC	LINC02018	ADGRL1
AC003101.2	FASTKD5	LINC02541	ADH1B
AC003102.1	FBXW8	LMLN	ADH1C
AC003666.1	FCHSD2	LRP2BP	ADH6
AC003669.1	FDXACB1	LRRC41	ADIPOR2
AC003681.1	FERMT3	LRRC73	ADIRF-AS1
AC003682.1	FGF21	LY6E-DT	ADM
AC003685.1	FGFR2	MAGEH1	ADNP2
AC003686.1	FICD	MAN1C1	ADORA2A-AS1
AC003956.1	FLOT2	MANBA	ADPRH
AC003957.1	FLVCR1	MAP3K2-DT	ADRA1A
AC003965.1	FOXN4	MBLAC2	ADRB2
AC003973.1	FP236383.3	MCM5	ADRM1
AC003988.1	FRMD4A	MCM6	AEN
AC003991.1	FZD4	MED9	AF127577.4
AC003991.2	GABPB1	MEGF6	AF241728.2
AC003992.1	GABPB2	MIR186	AFDN
AC004000.1	GADD45A	MIR3671	AFF3
AC004012.1	GALNT10	MLIP	AFM
AC004022.1	GANC	MMS22L	AGAP3
AC004022.2	GARS1	MOGAT2	AGER
AC004023.1	GAS6-AS1	MPL	AGFG2
AC004024.1	GASAL1	MRFAP1	AGK
AC004034.1	GBP5	MTR	AGO3
AC004057.1	GDPD1	MYL7	AGPAT2
AC004067.1	GEMIN4	NAA20	AGPAT3
AC004069.1	GEMIN5	NARS2	AGPS
AC004076.1	GID8	NAT8	AGTRAP
AC004076.2	GM2A	NCAN	AHCTF1P1
AC004080.1	GNA14	NEPRO	AHCYL1
AC004080.2	GOLGA2P11	NHEJ1	AHCYL2
AC004083.1	GOPC	NLGN3	AHSA1
AC004112.1	GPBP1L1	NLRP6	AIFM1
AC004129.1	GPER1	NPIPA7	AIMP2
AC004130.2	GPR39	NR1H4	AK1
AC004147.2	GRB10	NR2F1	AK3
AC004148.1	GRK4	NRARP	AKAP5
AC004156.1	GTPBP4	NUP107	AKAP9
AC004160.2	GUCY1A2	NUPR1	AKIP1
AC004223.2	GYG1	OPLAH	AKR1C4
AC004223.4	HCP5	ORC3	AKR1D1
AC004224.1	HDAC5	OSGEPL1	AL008721.2
AC004231.1	HEATR3	P4HA1	AL020996.1
AC004232.2	HEMK1	PCCA-DT	AL021068.1
AC004233.1	HERC2P2	PCTP	AL021707.2
AC004233.2	HHIPL2	PDCL3P4	AL021707.5
AC004233.3	HIVEP1	PDGFB	AL022098.1
AC004241.1	HLA-DMA	PFKFB1	AL031274.1
AC004241.2	HLA-V	PHIP	AL033528.3
AC004241.3	HLCS	PHLDA1	AL034417.4
AC004241.4	HMCES	PIGH	AL035661.1
AC004241.5	HMGB3P22	PKHD1	AL109615.4
AC004257.1	HMGXB4	PLAUR	AL109627.1
AC004263.1	HNRNPA3	POLR1E	AL109840.2
AC004263.2	HNRNPA3P1	PPM1E	AL109918.1
AC004264.1	HNRNPF	PPP1R9A	AL117339.4
AC004264.2	HSD17B12	PPP1R9B	AL117382.2
AC004381.1	HSF2	PRSS23	AL121820.3
AC004381.2	IBTK	PSEN2	AL121832.2
AC004381.3	ICAM1	PSPN	AL132780.1
AC004381.4	IFRD2	PTGES2	AL133410.1
AC004383.1	IKBIP	PTGR1	AL135905.1
AC004386.1	IL12A	PTK7	AL135999.3
AC004408.2	IL15RA	PTPRD	AL137003.1
AC004448.2	INHBC	RAB3D	AL138724.1
AC004449.1	INPP4A	RAD51	AL138781.1
AC004453.1	INTS2	RAPGEF6	AL139385.1
AC004453.2	IQCE	RAPGEFL1	AL157756.1
AC004461.3	IRF1	RBM3	AL157893.1
AC004464.1	ITGB2	RBPJ	AL158151.1
AC004466.1	ITGB4	RBSN	AL158195.1
AC004466.2	JAGN1	RCC1L	AL162595.1
AC004466.3	JPX	RCC2P3	AL162727.1
AC004470.2	JUNB	RDH12	AL353150.1
AC004471.1	KARS1P2	RIBC1	AL353622.1
AC004471.2	KBTBD4	RNPEP	AL354811.1
AC004477.1	KCNT2	RNU1-91P	AL354920.1
AC004477.2	KCTD21-AS1	ROM1	AL355001.2
AC004486.1	KDF1	RPGR	AL355102.4
AC004490.1	KIAA0895L	RPL5P30	AL356801.1
AC004492.1	KIAA1614	RPP14	AL357033.4
AC004494.1	KIF18B	RPS15AP30	AL357075.3
AC004522.2	KIF20A	SCART1	AL358781.2
AC004522.3	KLF10	SCGN	AL359715.1
AC004522.4	KLF3	SEBOX	AL365181.2
AC004522.5	KRBA1	SERGEF	AL365181.3
AC004528.1	KYNU	SESN2	AL390066.2
AC004528.2	LAMA3	SFXN2	AL391422.4
AC004540.1	LAMTOR3	SH2B2	AL391832.2
AC004540.2	LBHD1	SLC16A1-AS1	AL442663.3
AC004542.1	LCN12	SLC17A4	AL512408.1
AC004542.2	LENG8-AS1	SLC39A7	AL590096.1
AC004551.1	LGALS8-AS1	SLC6A11	AL590617.2
AC004552.1	LINC00472	SLC7A5	AL592494.1
AC004554.2	LINC00526	SLF1	AL603750.1
AC004556.3	LINC00963	SMILR	AL603832.1
AC004584.3	LINC01285	SNHG26	AL606752.1
AC004585.1	LINC01341	SNX13	AL627309.7
AC004585.2	LINC01767	SOX7	AL691482.3
AC004593.1	LINC01806	SPIRE1	AL845331.1
AC004593.2	LINC01963	SPIRE2	AL928921.1
AC004596.1	LINC02362	SPTSSA	ALAS1
AC004597.1	LINC02363	SRRM2-AS1	ALCAM
AC004623.1	LINC02565	STMN3	ALDH18A1
AC004672.1	LINC02693	STPG1	ALDH1A1
AC004672.2	LINC02732	STRIP2	ALDH4A1
AC004678.2	LINC02747	STXBP5	ALG12
AC004687.2	LINC02861	STXBP6	ALG14
AC004696.1	LIX1L	SUCLA2	ALG2
AC004702.1	LMCD1-AS1	SUCLG2P2	ALKBH3
AC004706.1	LMNB2	SUSD2	ALKBH5
AC004706.3	LMO4	TAGLN	ALOX15P1
AC004707.1	LNCOC1	TCAP	ALPK2
AC004771.1	LPCAT4	TCIM	ALPK3
AC004771.2	LRRC37A3	TCIRG1	ALPL
AC004771.3	LRRC37B	TEAD1	AMDHD2
AC004771.4	LRRC6	TELO2	AMER1
AC004774.3	LRSAM1	TFIP11	AMFR
AC004775.1	LSM11	TGM1	AMMECR1L
AC004777.1	LUZP1	THAP1	AMOT
AC004801.1	LYPD6	TINF2	AMPD2
AC004801.2	LZTFL1	TMCC1	ANGEL1
AC004801.4	LZTS3	TMEM126A	ANGEL2
AC004801.5	MAL2	TMEM169	ANGPTL1
AC004801.6	MAP3K20	TMEM63B	ANGPTL2
AC004801.7	MAPK7	TMEM72	ANGPTL4
AC004803.1	MAPRE2	TNNT2	ANKLE2
AC004805.1	MAST2	TONSL	ANKMY2
AC004805.2	MBOAT7	TOX3	ANKRA2
AC004812.1	MBP	TPM1	ANKRD11
AC004812.2	MED13	TPPP	ANKRD13C
AC004816.1	MED4	TREH	ANKRD24
AC004816.2	MEIS1	TRIM11	ANKRD29
AC004817.2	MEMO1P1	TRMT1	ANKRD36
AC004817.4	METTL1	TRNP1	ANKRD37
AC004817.5	METTL9	TRPV2	ANKRD46
AC004825.3	MICALL2	TTC7A	ANKRD52
AC004828.1	MID1	TXLNG	ANKRD9
AC004828.2	MIEF2	TYW3	ANKS1B
AC004830.2	MIR3176	UBAP1	ANKS4B
AC004832.1	MIR762	UBE2Q2P1	ANO10
AC004832.2	MKRN2OS	UPF3AP3	ANP32A
AC004832.4	MNAT1	USP50	ANP32B
AC004832.6	MRGPRF	VARS2	ANP32E
AC004834.1	MSANTD2	VCP	ANXA11
AC004835.1	MSI2	VMP1	ANXA13
AC004837.4	MSL1	WDCP	ANXA2
AC004839.2	MSTO1	WDR90	ANXA6
AC004840.1	MTCL1	WNT3	ANXA7
AC004840.2	MTSS2	WSCD1	AOC2
AC004846.1	MTTP	XBP1	AOC4P
AC004846.2	MYBBP1A	XXYLT1	AOPEP
AC004847.1	MYH7B	XYLB	AP000355.1
AC004852.3	MYO3B	Z73420.2	AP000704.2
AC004854.1	MYOM1	ZBTB25	AP000880.1
AC004854.2	N6AMT1	ZDHHC7	AP001065.3
AC004858.1	NAA15	ZFAT	AP001107.9
AC004862.1	NAGK	ZGRF1	AP001619.1
AC004865.2	NDUFAF4	ZNF160	AP001783.1
AC004870.2	NEK8	ZNF300	AP001830.1
AC004870.3	NETO2	ZNF334	AP001830.2
AC004877.1	NEURL4	ZNF385A	AP003108.3
AC004877.2	NFXL1	ZNF517	AP003119.1
AC004882.3	NIFK-AS1	ZNF554	AP003119.3
AC004884.1	NINL	ZNF587B	AP004608.1
AC004890.1	NKAPD1	ZNF707	AP006285.1
AC004890.2	NMNAT1	ZNF74	AP1B1
AC004893.2	NNT-AS1	ZNF761	AP1G2
AC004895.1	NOB1	ZNF772	AP1M1
AC004898.1	NOLC1	ZPLD2P	AP2A2
AC004899.1	NRDE2	ZWILCH	AP2S1
AC004908.2	NRIR		AP3D1
AC004908.3	NSA2P7		AP5Z1
AC004910.1	NSMCE2		APBB1IP
AC004912.1	NUP88		APCS
AC004917.1	NWD2		APEX2
AC004918.3	NXT1		APOC4-APOC2
AC004920.1	OAZ2		APOL2
AC004921.1	OGFR-AS1		APOL6
AC004921.2	OLFML1		APOO
AC004922.1	OSGIN2		APTR
AC004923.2	PABPC1L		AQP11
AC004923.4	PAK1		AQP7
AC004925.1	PANX2		AQP9
AC004938.1	PAPPA2		ARAP1
AC004938.2	PARP10		ARCN1
AC004941.1	PARP14		AREL1
AC004941.2	PCGF2		ARF4
AC004943.1	PCK1		ARFGAP3
AC004943.2	PCSK7		ARG1
AC004943.3	PDCD7		ARHGAP18
AC004947.1	PDE7B		ARHGAP19
AC004947.3	PDE8A		ARHGAP24
AC004948.1	PDHX		ARHGAP35
AC004951.1	PDP2		ARHGAP39
AC004951.2	PFDN2		ARHGAP44
AC004951.3	PGM2		ARHGDIA
AC004951.4	PGP		ARHGEF1
AC004967.1	PHF12		ARHGEF10L
AC004967.2	PHF6		ARHGEF19
AC004969.1	PI15		ARHGEF26
AC004974.1	PID1		ARHGEF28
AC004980.1	PIGW		ARHGEF37
AC004980.2	PIK3AP1		ARHGEF40
AC004980.3	PITPNA		ARHGEF6
AC004980.4	PKD2		ARID1B
AC004982.1	PKM		ARID3C
AC004982.2	PLA1A		ARID4A
AC004987.2	PLEKHG1		ARID5A
AC004988.1	PLEKHM3		ARID5B
AC004990.1	PMEPA1		ARL1
AC004997.1	POFUT2		ARL10
AC005000.1	POGK		ARL2BP
AC005000.2	PPIL4		ARL4D
AC005005.1	PPP1CA		ARL5A
AC005005.3	PPP1R15A		ARL6IP1
AC005005.4	PPP1R8		ARL6IP5
AC005013.1	PPP2R3A		ARMC1
AC005014.1	PPP4R2		ARMC6
AC005014.2	PPP6C		ARMC7
AC005014.3	PRKAR1B		ARMCX3
AC005019.1	PRMT1		ARMH3
AC005020.1	PROX1-AS1		ARMT1
AC005021.1	PRPF3		ARNT
AC005034.2	PRPSAP1		ARPP21
AC005034.4	PRR11		ARRDC3
AC005034.5	PSMD11		ARSB
AC005034.6	PTGDR2		ARSJ
AC005037.1	PTGES3P2		ARSL
AC005040.2	PTP4A3		ART4
AC005041.1	PTPRJ		ASAP2
AC005041.2	PTS		ASAP3
AC005041.4	PTTG1		ASB13
AC005041.5	PUS7L		ASB16-AS1
AC005045.1	QPCTL		ASB3
AC005045.2	QRICH1		ASCC1
AC005046.1	QSOX1		ASF1B
AC005050.1	RAF1		ASPA
AC005050.2	RANBP10		ASPDH
AC005050.3	RANBP3L		ASPSCR1
AC005052.1	RANGAP1		ASTN2
AC005052.2	RASEF		ATAD1
AC005062.1	RASSF8		ATAD2
AC005064.1	RBCK1		ATAD3C
AC005070.3	RBMS1P1		ATAD5
AC005071.1	RBMXL1		ATAT1
AC005071.2	RBPMS2		ATE1-AS1
AC005072.1	RCAN1		ATF1
AC005076.1	RETREG2		ATF3
AC005076.2	RGL3		ATF4
AC005077.1	RNF145		ATF6
AC005077.2	RNF168		ATF7IP
AC005077.3	RNF2		ATF7IP2
AC005081.1	RNF207-AS1		ATG14
AC005082.1	RNF215		ATG2A
AC005082.2	RNF24		ATG2B
AC005083.1	RPS27L		ATG4A
AC005088.1	RPS6KC1		ATL3
AC005089.1	RRS1		ATM
AC005091.1	RUSC2		ATOH8
AC005094.1	SAMD13		ATP10D
AC005099.1	SAMHD1		ATP13A2
AC005100.1	SAP30L		ATP2B2
AC005100.2	SCAANT1		ATP2B4
AC005102.1	SCML2		ATP4A
AC005104.2	SDC4		ATP6V0A1
AC005144.1	SECTM1		ATP6V0E2
AC005153.1	SELENOI		ATP6V1C1
AC005154.1	SEMA6A-AS1		ATP8B1
AC005154.2	SEPHS2		ATRN
AC005154.3	SERF1B		ATXN1-AS1
AC005154.4	SERINC5		ATXN2L
AC005156.1	SERPINF2		ATXN7L1
AC005160.1	SH3GL1P1		ATXN7L3
AC005162.1	SHTN1		AUTS2
AC005162.2	SLC12A8		AVIL
AC005165.1	SLC17A9		AVL9
AC005165.2	SLC22A15		AVPI1
AC005165.3	SLC25A22		B3GALNT2
AC005180.2	SLC25A29		B3GAT1
AC005208.1	SLC2A14		B3GLCT
AC005220.1	SLC38A1		B4GALT3
AC005224.1	SLC41A1		B4GAT1
AC005224.2	SLC6A4		BAAT
AC005224.3	SLC9A1		BABAM2
AC005225.1	SLC9B2		BACE1
AC005225.2	SLCO2B1		BACE1-AS
AC005225.3	SMARCAL1		BACH1
AC005229.1	SMIM3		BACH2
AC005229.4	SMLR1		BAG2
AC005229.5	SMOX		BAG3
AC005230.1	SMYD3		BAIAP2
AC005237.1	SNAP47		BAIAP2-DT
AC005237.2	SORBS3		BBS4
AC005244.1	SOWAHB		BCAP31
AC005244.2	SOX6		BCAT2
AC005253.1	SP3		BCL11B
AC005253.2	SPAG5		BCL2L1
AC005255.1	SPAST		BCL2L12
AC005256.1	SPC25		BCL2L13
AC005258.2	SPHK2		BCL7B
AC005261.2	SPPL2A		BCL9L
AC005261.4	SPTLC1		BCORL1
AC005261.5	SQSTM1		BCS1L
AC005262.1	SRBD1		BDKRB1
AC005262.2	STAMBPL1		BDKRB2
AC005277.1	STON2		BEND3
AC005277.2	STOX2		BEND7
AC005280.1	STRCP1		BEX3
AC005280.2	SUPV3L1		BFAR
AC005288.1	SYF2		BHLHE40
AC005296.1	SYNE1		BHMT
AC005300.1	SYTL2		BHMT2
AC005304.1	TACO1		BICDL1
AC005304.2	TAP1		BIN1
AC005304.3	TARBP2		BIRC2
AC005306.1	TARS3		BIRC6
AC005324.3	TBC1D10B		BLCAP
AC005329.2	TBC1D4		BLM
AC005329.3	TBCC		BLOC1S3
AC005330.1	TBCCD1		BMF
AC005332.1	TCTEX1D1		BNIP3L
AC005332.2	TEP1		BOD1
AC005332.3	TFB2M		BOD1L1
AC005332.4	TGFA		BOK
AC005332.5	TIGAR		BOK-AS1
AC005332.6	TIMM13		BOLA3
AC005332.7	TIPARP		BOP1
AC005336.1	TLCD2		BPHL
AC005336.2	TMEM128		BPNT2
AC005336.3	TMEM185A		BRCA2
AC005339.1	TMEM229B		BRCC3
AC005342.1	TMEM241		BRD1
AC005342.2	TMEM30A		BRD3
AC005343.4	TMEM37		BRD3OS
AC005351.1	TMEM79		BRD9
AC005355.1	TNFAIP8L1		BRI3BP
AC005355.2	TNFRSF11B		BRICD5
AC005363.2	TOB1-AS1		BRIP1
AC005377.1	TOMM34		BRK1
AC005387.2	TOMM40		BRWD1
AC005391.1	TOR3A		BSDC1
AC005393.1	TP53BP1		BSN
AC005400.1	TPX2		BTBD8
AC005410.1	TRA2A		BTC
AC005410.2	TRAF1		BTD
AC005412.1	TRAF3		BTF3L4
AC005414.1	TRAM2		BTG1
AC005476.1	TRIM10		BTG3
AC005476.2	TRIM22		BTN2A2
AC005479.1	TRIM23		C11orf24
AC005479.2	TRIM27		C11orf95
AC005480.1	TRIM35		C12orf43
AC005480.2	TRMT44		C14orf132
AC005482.1	TSEN15		C14orf180
AC005487.1	TTC19		C14orf93
AC005498.2	TTLL11		C16orf70
AC005498.3	TUSC8		C16orf86
AC005514.1	TWNK		C16orf87
AC005518.2	UBA6		C17orf107
AC005519.1	UBC		C17orf58
AC005520.1	UBE2J1		C17orf75
AC005520.2	UBE2Q1		C17orf97
AC005520.3	UPP1		C19orf48
AC005520.4	UPP2-IT1		C19orf54
AC005520.5	USP1		C19orf71
AC005523.1	USP30		C19orf73
AC005523.2	USP45		C1QTNF3
AC005529.1	UTP15		C1QTNF6
AC005531.1	UTP25		C1RL
AC005532.1	UTP6		C1orf122
AC005532.2	VAMP1		C1orf131
AC005534.1	VAMP8		C1orf210
AC005537.1	VIPR1		C1orf52
AC005538.3	VPS11		C20orf194
AC005540.1	VTI1BP2		C2orf42
AC005544.1	WARS1		C2orf72
AC005546.1	WASHC5		C3orf85
AC005549.1	WBP1		C4orf19
AC005550.2	WIPI1		C5orf15
AC005552.1	WNT5B		C5orf24
AC005562.1	XPA		C5orf51
AC005578.1	YEATS2		C6orf89
AC005586.1	YIPF4		C7orf50
AC005586.2	YIPF5		C8orf49
AC005592.1	ZC3H13		C9orf152
AC005593.1	ZFAND4		CA5BP1
AC005594.1	ZFP91		CABLES1
AC005599.1	ZMYND10		CABLES2
AC005606.1	ZMYND8		CACNA1D
AC005606.2	ZNF146		CACYBP
AC005614.1	ZNF155		CADPS2
AC005618.1	ZNF341		CALCOCO1
AC005618.4	ZNF362		CALCOCO2
AC005632.2	ZNF396		CALM1
AC005632.3	ZNF524		CALM2
AC005632.6	ZNF548		CALU
AC005670.1	ZNF618		CAMK1D
AC005670.3	ZNF622		CAMK2N1
AC005674.1	ZNF740		CAMSAP2
AC005674.2	ZNF766		CAND2
AC005682.1	ZNF774		CANX
AC005682.2	ZNF841		CAPN1
AC005695.1	ZSCAN31		CAPN5
AC005695.3	ZZZ3		CAPZB
AC005696.1			CARD10
AC005696.2			CARD19
AC005696.3			CARD6
AC005696.4			CARMIL1
AC005697.2			CARNMT1
AC005699.1			CARS1
AC005702.2			CASC19
AC005703.1			CASKIN2
AC005703.3			CASP10
AC005703.5			CASP7
AC005722.2			CASP9
AC005722.3			CBFA2T2
AC005722.4			CBFB
AC005725.1			CBLC
AC005726.1			CBR1
AC005726.2			CBR3-AS1
AC005726.3			CBX7
AC005726.4			CCDC117
AC005730.2			CCDC12
AC005730.3			CCDC126
AC005736.1			CCDC127
AC005740.1			CCDC158
AC005740.2			CCDC198
AC005740.4			CCDC25
AC005740.5			CCDC28A
AC005746.1			CCDC30
AC005746.2			CCDC40
AC005746.3			CCDC7
AC005753.1			CCDC82
AC005753.2			CCDC85C
AC005753.3			CCDC86
AC005759.1			CCDC88A
AC005775.1			CCL14
AC005776.1			CCL15-CCL14
AC005776.2			CCL16
AC005785.1			CCL20
AC005785.2			CCL4
AC005786.1			CCND2P1
AC005786.4			CCNE1
AC005789.1			CCNE2
AC005790.1			CCNG1
AC005798.1			CCNG2
AC005821.1			CCNI
AC005822.1			CCNL1
AC005828.3			CCT2
AC005828.4			CCT3
AC005828.6			CCT4
AC005828.7			CCT5
AC005829.1			CCT6A
AC005829.2			CCT6B
AC005831.1			CCT7
AC005832.3			CCT8
AC005832.4			CCT8P1
AC005833.1			CD14
AC005837.1			CD55
AC005837.3			CD82
AC005838.2			CDA
AC005839.1			CDADC1
AC005840.1			CDC25B
AC005840.3			CDC34
AC005840.4			CDC37L1
AC005841.1			CDC42BPA
AC005845.1			CDC42EP1
AC005865.1			CDC42EP3
AC005865.2			CDC42EP4
AC005871.2			CDC45
AC005899.1			CDC73
AC005899.2			CDCA7L
AC005899.3			CDH1
AC005899.5			CDH2
AC005899.6			CDH23
AC005899.7			CDHR3
AC005899.8			CDK16
AC005906.3			CDK2
AC005909.2			CDK2AP1
AC005911.1			CDK2AP2
AC005912.1			CDKN1A
AC005912.2			CDKN2D
AC005914.1			CDO1
AC005920.1			CDON
AC005920.3			CDR2
AC005920.4			CDRT1
AC005921.1			CDT1
AC005921.2			CDV3
AC005921.3			CEACAM19
AC005921.4			CEBPA-DT
AC005943.2			CELF1
AC005944.1			CELSR1
AC005954.1			CELSR2
AC005954.2			CEMIP2
AC005962.1			CENPC
AC005972.2			CENPE
AC005972.3			CEP104
AC006001.1			CEP19
AC006001.2			CEP192
AC006001.3			CEP20
AC006003.1			CEP68
AC006008.1			CEP70
AC006017.1			CEP83
AC006019.1			CERK
AC006020.1			CERS4
AC006023.2			CFAP20DC
AC006023.3			CFAP298-TCP10L
AC006026.1			CFDP1
AC006026.3			CFHR2
AC006027.1			CFL2
AC006028.1			CFLAR
AC006030.1			CGN
AC006033.1			CGNL1
AC006037.1			CHAD
AC006037.2			CHAF1A
AC006041.1			CHAF1B
AC006041.2			CHCHD5
AC006042.1			CHD2
AC006042.2			CHD6
AC006042.3			CHD9
AC006043.1			CHDH
AC006058.1			CHEK1
AC006058.3			CHERP
AC006059.1			CHMP1B
AC006059.4			CHMP4C
AC006059.5			CHMP6
AC006064.2			CHMP7
AC006064.3			CHORDC1
AC006064.4			CHP1
AC006077.2			CHRNE
AC006111.1			CHST9
AC006111.2			CHTOP
AC006111.3			CIAO2A
AC006112.1			CIART
AC006115.2			CILK1
AC006116.1			CINP
AC006116.10			CIPC
AC006116.2			CIR1
AC006116.3			CIRBP
AC006116.4			CKAP4
AC006116.5			CKS2
AC006116.6			CLCN4
AC006116.7			CLCN5
AC006116.8			CLCN7
AC006116.9			CLDN15
AC006122.1			CLDN2
AC006127.1			CLDND1
AC006128.1			CLEC10A
AC006130.3			CLEC16A
AC006141.1			CLIC4
AC006144.1			CLIP2
AC006144.2			CLIP4
AC006148.1			CLMN
AC006150.1			CLNS1A
AC006159.1			CLOCK
AC006160.1			CLUH
AC006195.1			CLYBL
AC006197.2			CMAS
AC006205.1			CNBP
AC006210.2			CNDP2
AC006213.1			CNGA1
AC006213.2			CNIH4
AC006213.3			CNN2
AC006213.5			CNNM2
AC006213.6			CNNM3
AC006213.7			CNNM3-DT
AC006230.1			CNOT3
AC006237.1			CNOT6L
AC006238.1			CNPY4
AC006249.1			CNST
AC006254.1			CNTNAP2
AC006254.3			CNTRL
AC006272.1			COBL
AC006273.1			COG1
AC006288.1			COG2
AC006299.1			COG3
AC006305.1			COG4
AC006329.1			COL18A1
AC006330.1			COL26A1
AC006348.1			COL5A2
AC006349.1			COL9A3
AC006364.1			COLCA1
AC006369.1			COLCA2
AC006369.2			COMMD8
AC006372.1			COMT
AC006372.2			COPB2
AC006372.3			COPG1
AC006378.1			COPG2
AC006386.2			COPRS
AC006398.1			COPS7A
AC006427.1			COPZ1
AC006427.2			COQ10B
AC006435.1			CORO1B
AC006435.2			CPEB2
AC006435.3			CPEB4
AC006435.4			CPED1
AC006435.5			CPLANE2
AC006441.1			CPM
AC006441.3			CPN2
AC006441.4			CPNE1
AC006445.1			CPOX
AC006445.2			CPS1
AC006449.2			CPT1A
AC006449.3			CPT2
AC006449.5			CRACR2B
AC006449.6			CRBN
AC006449.7			CRCP
AC006450.2			CREB3L2
AC006452.2			CREBRF
AC006453.1			CRELD1
AC006458.1			CRELD2
AC006459.1			CREM
AC006460.1			CRKL
AC006463.1			CROT
AC006478.2			CRPPA
AC006480.2			CRTC3
AC006483.2			CRY1
AC006484.1			CRY2
AC006486.2			CRYL1
AC006487.1			CRYZL2P
AC006487.2			CRYZL2P-SEC16B
AC006504.1			CS
AC006504.3			CSAD
AC006504.7			CSK
AC006509.1			CSNK2A2
AC006511.2			CSRNP2
AC006511.3			CSRP2
AC006511.5			CSTF3
AC006512.1			CTC-338M12.4
AC006518.1			CTD-3080P12.3
AC006518.2			CTDSP2
AC006525.1			CTDSPL2
AC006529.1			CTH
AC006538.1			CTNNA1
AC006538.2			CTNNAL1
AC006538.3			CTNNBIP1
AC006539.1			CTNND1
AC006547.1			CTPS1
AC006547.2			CTSA
AC006557.2			CTSO
AC006557.6			CTTNBP2
AC006566.1			CTXND1
AC006581.2			CUEDC1
AC006600.2			CUX1
AC006927.1			CUX2
AC006927.5			CXADR
AC006942.1			CXCL2
AC006946.2			CXorf38
AC006947.1			CYB561
AC006960.1			CYB5B
AC006960.2			CYB5R1
AC006960.3			CYBA
AC006963.1			CYFIP2
AC006965.1			CYLD
AC006967.1			CYP1A1
AC006967.3			CYP1B1
AC006970.1			CYP2C18
AC006970.2			CYP2C8
AC006971.1			CYP2T1P
AC006974.1			CYP3A4
AC006974.2			CYP3A43
AC006978.1			CYP3A5
AC006978.2			CYP3A7
AC006989.1			CYP3A7-CYP3A51P
AC006994.1			CYP4F11
AC007000.2			CYP4F22
AC007000.3			CYP4F3
AC007000.4			CYREN
AC007001.1			CYTH1
AC007014.2			DACT2
AC007016.1			DAGLA
AC007029.1			DAO
AC007032.1			DAP
AC007036.1			DAP3
AC007036.2			DAPK1
AC007036.5			DAPK2
AC007038.1			DAZAP2
AC007040.1			DBP
AC007040.2			DCAF16
AC007064.2			DCBLD1
AC007066.1			DCP1A
AC007066.2			DCP2
AC007066.3			DCPS
AC007092.1			DCUN1D2
AC007098.1			DCUN1D4
AC007099.1			DCXR-DT
AC007100.1			DDAH1
AC007106.1			DDHD2
AC007106.2			DDI2
AC007114.2			DDIT3
AC007126.1			DDIT4
AC007130.1			DDO
AC007160.1			DDX1
AC007161.1			DDX10
AC007179.2			DDX28
AC007182.1			DDX46
AC007182.2			DDX5
AC007191.1			DDX50
AC007192.1			DDX52
AC007192.2			DDX55
AC007193.1			DDX59
AC007193.2			DEK
AC007193.3			DENND2D
AC007216.2			DENND4A
AC007216.4			DENND5A
AC007218.3			DENND5B
AC007220.1			DEPDC5
AC007221.1			DEPP1
AC007224.1			DERL1
AC007224.2			DERL2
AC007225.1			DFFB
AC007229.1			DGAT2
AC007237.1			DGCR5
AC007238.1			DGCR8
AC007240.2			DGKE
AC007250.1			DHCR24
AC007255.1			DHRS13
AC007255.2			DHTKD1
AC007262.1			DHX32
AC007262.2			DHX34
AC007271.1			DHX36
AC007272.1			DHX37
AC007277.1			DHX40
AC007278.1			DHX9
AC007279.1			DIAPH1
AC007292.2			DICER1
AC007292.3			DIP2A
AC007298.1			DIPK1A
AC007298.2			DIPK2A
AC007308.1			DIS3L
AC007312.1			DISP1
AC007314.1			DIXDC1
AC007317.1			DLAT
AC007318.1			DLC1
AC007325.1			DLEU2
AC007325.2			DLGAP4-AS1
AC007325.4			DLGAP5
AC007326.2			DM1-AS
AC007327.1			DMD
AC007327.2			DMGDH
AC007333.1			DMTN
AC007336.1			DNAAF2
AC007342.1			DNAH11
AC007342.3			DNAH12
AC007342.6			DNAJA1
AC007342.7			DNAJA2
AC007342.8			DNAJA4
AC007346.2			DNAJB1
AC007349.1			DNAJB11
AC007349.3			DNAJB2
AC007349.4			DNAJB4
AC007365.1			DNAJB5
AC007370.1			DNAJB6
AC007370.2			DNAJB9
AC007378.1			DNAJC13
AC007383.1			DNAJC19
AC007383.2			DNAJC22
AC007387.2			DNAJC3
AC007389.1			DNAJC3-DT
AC007389.2			DNASE1
AC007389.3			DNASE1L1
AC007390.1			DNM1L
AC007391.1			DNMBP
AC007391.3			DNMT3L
AC007402.1			DNPEP
AC007402.2			DOC2GP
AC007403.1			DOCK11
AC007405.1			DOCK6
AC007405.3			DOCK7
AC007406.2			DONSON
AC007406.3			DOP1A
AC007406.4			DPAGT1
AC007406.5			DPH3
AC007423.1			DPH5
AC007424.1			DPM2
AC007431.3			DPP3
AC007432.1			DPP9
AC007435.1			DQX1
AC007448.2			DRAIC
AC007448.4			DRC3
AC007448.5			DSC2
AC007461.1			DSN1
AC007463.1			DSTNP2
AC007483.1			DTL
AC007485.1			DTWD1
AC007485.2			DTX1
AC007491.1			DTX2P1
AC007493.1			DTX4
AC007493.2			DUSP16
AC007496.2			DUSP19
AC007496.3			DUSP23
AC007497.1			DUSP28
AC007528.1			DUSP3
AC007529.1			DUSP6
AC007529.2			DUSP7
AC007535.1			DYNC2LI1
AC007537.1			DYNLL1
AC007540.1			DYNLL2
AC007541.1			DYNLT3
AC007546.1			DYRK1B
AC007546.2			DYRK3
AC007546.3			E2F1
AC007551.1			EARS2
AC007552.1			EBLN3P
AC007552.2			ECE1
AC007557.1			ECHDC3
AC007557.3			ECM1
AC007559.1			EDC4
AC007560.1			EDEM1
AC007562.1			EDEM3
AC007563.2			EDN2
AC007563.3			EEF1A1P9
AC007570.1			EEF1AKNMT
AC007598.3			EEF2K
AC007599.2			EEPD1
AC007608.1			EFNA1
AC007608.3			EGFR
AC007608.4			EGR1
AC007610.1			EHBP1
AC007610.2			EHBP1L1
AC007610.4			EHD1
AC007610.5			EHMT1
AC007611.1			EHMT2
AC007613.1			EI24
AC007613.2			EID2
AC007614.1			EIF1AD
AC007614.2			EIF1B
AC007619.1			EIF2AK3
AC007619.2			EIF2AK4
AC007620.2			EIF2B2
AC007620.3			EIF2B3
AC007621.1			EIF4EBP1
AC007622.1			EIF5
AC007622.2			EIPR1
AC007637.1			ELAVL1
AC007638.2			ELF3
AC007639.1			ELF3-AS1
AC007649.1			ELFN2
AC007652.2			ELK4
AC007655.1			ELMOD3
AC007655.2			ELN
AC007656.2			ELOVL2
AC007663.1			ELOVL5
AC007663.2			ELOVL6
AC007663.3			ELP1
AC007663.4			EMC3
AC007666.1			EMC3-AS1
AC007666.2			EMC9
AC007679.1			EML1
AC007681.1			EML2
AC007682.1			EML3
AC007683.1			EML4
AC007684.1			EMP2
AC007684.2			ENC1
AC007685.1			ENDOD1
AC007686.1			ENDOG
AC007686.2			ENGASE
AC007686.4			EPB41
AC007686.5			EPB41L3
AC007687.1			EPB41L4B
AC007688.1			EPDR1
AC007688.2			EPHA1
AC007688.3			EPHA2
AC007690.1			EPHB1
AC007695.1			EPHB4
AC007728.1			EPM2A
AC007728.2			EPM2AIP1
AC007728.3			EPN1
AC007731.1			EPOP
AC007743.1			EPS15
AC007751.1			EPS8L2
AC007780.1			ERBB3
AC007785.1			ERCC2
AC007785.3			ERCC3
AC007786.1			ERF
AC007786.2			ERG28
AC007786.3			ERICH5
AC007786.4			ERLIN1
AC007787.2			ERLIN2
AC007792.1			ERMARD
AC007823.1			ERP44
AC007834.2			ESPL1
AC007842.1			ESPNL
AC007846.1			ESR1
AC007848.2			ESRP2
AC007849.1			ESYT1
AC007849.2			ETNPPL
AC007861.2			ETS1
AC007878.1			ETS2
AC007879.1			ETV1
AC007879.3			EVA1A
AC007879.4			EVL
AC007881.3			EVPLL
AC007906.1			EWSR1
AC007906.2			EXD2
AC007907.1			EXOC1
AC007920.2			EXOC3-AS1
AC007922.2			EXOC3L4
AC007922.3			EXOSC10
AC007922.4			EXOSC9
AC007923.1			EXT1
AC007923.3			EYA3
AC007938.1			F12
AC007938.2			F13B
AC007938.3			FAAP20
AC007938.4			FADS1
AC007938.5			FADS2
AC007938.6			FAHD2CP
AC007950.1			FAM102A
AC007950.2			FAM107B
AC007952.1			FAM111B
AC007952.2			FAM114A2
AC007952.5			FAM117A
AC007952.6			FAM126B
AC007952.9			FAM135B
AC007953.1			FAM149A
AC007953.2			FAM160B1
AC007969.1			FAM162A
AC007991.4			FAM168B
AC007993.1			FAM169A
AC007993.3			FAM174A
AC007998.3			FAM174C
AC007998.4			FAM177A1
AC007998.5			FAM189B
AC008013.1			FAM204A
AC008014.1			FAM20B
AC008015.1			FAM20C
AC008026.1			FAM214A
AC008026.2			FAM222A
AC008026.3			FAM222A-AS1
AC008033.1			FAM229A
AC008033.3			FAM238C
AC008035.1			FAM3C2
AC008038.1			FAM53B
AC008040.1			FAM76A
AC008040.2			FAM83H
AC008060.1			FAM8A1
AC008060.3			FAM91A1
AC008063.1			FAM98A
AC008066.1			FAM99A
AC008073.1			FANCE
AC008073.2			FANCM
AC008073.3			FARP1
AC008074.2			FARP2
AC008079.1			FARSA
AC008080.1			FAS
AC008083.2			FASTKD1
AC008083.3			FASTKD2
AC008105.2			FAT4
AC008105.3			FAXDC2
AC008115.2			FBP1
AC008115.3			FBXL20
AC008115.4			FBXL3
AC008119.1			FBXL4
AC008121.1			FBXO10
AC008121.2			FBXO2
AC008121.3			FBXO21
AC008124.1			FBXO30-DT
AC008125.1			FBXO31
AC008126.1			FBXO32
AC008127.1			FBXO39
AC008127.2			FBXO44
AC008132.1			FBXO45
AC008147.3			FBXO48
AC008147.4			FBXO6
AC008149.1			FBXO7
AC008149.2			FBXO8
AC008154.1			FBXW10
AC008154.2			FBXW2
AC008163.1			FBXW5
AC008170.1			FBXW7
AC008250.1			FCAMR
AC008250.2			FCGBP
AC008264.1			FCGR3A
AC008264.2			FDFT1
AC008267.1			FEM1B
AC008267.2			FEM1C
AC008267.5			FEZ2
AC008267.7			FGD4
AC008268.1			FGFR1OP2
AC008269.1			FGFR4
AC008277.2			FGFRL1
AC008280.2			FGL2
AC008378.1			FIBIN
AC008379.1			FIGN
AC008379.2			FITM2
AC008391.1			FKBP14
AC008393.1			FKBP4
AC008395.1			FKBP5
AC008397.2			FKBP8
AC008403.2			FKTN
AC008403.3			FLII
AC008406.3			FLNB
AC008410.1			FLYWCH1
AC008429.1			FMNL2
AC008429.2			FMO1
AC008429.3			FMO4
AC008429.4			FMO5
AC008434.1			FN3KRP
AC008438.1			FNBP1
AC008438.2			FNBP1L
AC008443.1			FNDC4
AC008443.2			FNDC5
AC008443.3			FNIP1
AC008443.4			FNIP2
AC008443.6			FO538757.1
AC008443.7			FOCAD
AC008443.8			FOLH1B
AC008453.1			FOXA1
AC008459.1			FOXJ2
AC008462.1			FOXK1
AC008481.1			FOXK2
AC008481.2			FOXO1
AC008494.3			FOXP2
AC008496.2			FOXRED2
AC008496.3			FPGT-TNNI3K
AC008497.1			FRMD1
AC008498.1			FRMD3
AC008498.2			FRMPD1
AC008505.1			FRRS1
AC008507.1			FSBP
AC008507.3			FST
AC008507.4			FSTL4
AC008507.5			FTCD
AC008514.1			FTSJ1
AC008514.2			FTSJ3
AC008522.1			FUNDC2
AC008532.1			FUS
AC008533.1			FUT10
AC008537.2			FUT11
AC008537.3			FUT6
AC008537.4			FUT8
AC008543.1			FXN
AC008543.3			FYN
AC008550.1			FYTTD1
AC008555.2			FZD4-DT
AC008555.4			FZD6
AC008555.6			FZR1
AC008556.1			G0S2
AC008562.1			G6PC
AC008567.3			G6PD
AC008569.1			GAB1
AC008569.2			GABARAPL1
AC008575.1			GABPB1-IT1
AC008581.1			GABRE
AC008581.2			GABRR2
AC008591.1			GADD45B
AC008592.1			GADD45G
AC008592.3			GALC
AC008592.4			GALK2
AC008608.1			GALM
AC008608.2			GALNT18
AC008610.1			GALNT2
AC008622.2			GAREM1
AC008626.1			GARRE1
AC008629.1			GAS2
AC008629.3			GAS2L1
AC008635.2			GAS2L1P2
AC008641.1			GAS8
AC008649.1			GASK1A
AC008649.2			GATA4
AC008652.1			GATA6
AC008655.1			GATA6-AS1
AC008655.2			GBE1
AC008659.1			GBF1
AC008663.2			GCA
AC008667.1			GCC1
AC008667.4			GCH1
AC008670.1			GCKR
AC008674.1			GCLM
AC008676.1			GCN1
AC008677.1			GCNA
AC008677.2			GCNT2
AC008677.3			GDA
AC008679.1			GDF15
AC008686.1			GDF7
AC008687.2			GDI1
AC008687.3			GDPGP1
AC008687.4			GEMIN6
AC008691.1			GEN1
AC008694.1			GET4
AC008694.2			GFM2
AC008695.2			GFOD1
AC008696.1			GFOD2
AC008700.1			GFPT1
AC008703.1			GFRA1
AC008705.1			GGCX
AC008708.1			GID4
AC008708.2			GIGYF1
AC008725.1			GINM1
AC008731.1			GINS1
AC008734.2			GINS3
AC008735.1			GJB1
AC008735.2			GK-IT1
AC008735.4			GKAP1
AC008736.1			GLB1L
AC008737.1			GLDC
AC008737.2			GLDCP1
AC008738.1			GLRX
AC008738.2			GLRX2
AC008738.3			GLRX5
AC008738.4			GLTPD2
AC008738.6			GLUL
AC008739.2			GLYAT
AC008740.1			GLYATL1
AC008742.1			GMDS
AC008745.1			GMIP
AC008747.1			GMPPA
AC008750.2			GMPPB
AC008750.3			GNA11
AC008751.3			GNA12
AC008752.1			GNB1L
AC008752.2			GNB5
AC008752.3			GNL3
AC008752.4			GNPAT
AC008753.1			GNPTG
AC008758.2			GNRHR2
AC008758.4			GOLGA1
AC008758.6			GOLGA2
AC008759.2			GOLGA3
AC008760.1			GOLGA5
AC008760.2			GOLGB1
AC008761.1			GOLPH3L
AC008761.2			GORAB
AC008763.1			GOT2
AC008763.2			GPAA1
AC008764.10			GPALPP1
AC008764.2			GPANK1
AC008764.3			GPATCH4
AC008764.7			GPBP1
AC008764.8			GPC3
AC008764.9			GPC6
AC008766.1			GPCPD1
AC008770.2			GPD1
AC008770.3			GPD1L
AC008771.1			GPNMB
AC008780.1			GPR137
AC008781.1			GPR146
AC008781.2			GPR157
AC008782.1			GPR180
AC008798.2			GPR37L1
AC008799.1			GPR75
AC008802.1			GPRIN3
AC008805.1			GPSM2
AC008805.2			GPT2
AC008806.1			GRAMD1A
AC008808.2			GRAMD1C
AC008813.1			GRAMD2B
AC008817.1			GRAMD4
AC008840.1			GRB14
AC008850.1			GREB1
AC008870.2			GREM2
AC008870.4			GRHL1
AC008873.1			GRIA3
AC008875.1			GRID1
AC008875.2			GRINA
AC008875.3			GRK2
AC008878.4			GRK5
AC008883.3			GRK6
AC008892.1			GRM7
AC008894.1			GS1-124K5.4
AC008894.2			GSDMB
AC008894.3			GSKIP
AC008895.1			GSTA12P
AC008897.1			GSTO1
AC008897.2			GSTO2
AC008897.3			GTF2E2
AC008906.1			GTF2H1
AC008906.2			GTF2IP20
AC008914.1			GTF3A
AC008915.2			GTF3C3
AC008915.3			GTF3C4
AC008937.3			GTF3C5
AC008938.1			GTPBP1
AC008940.1			GUCD1
AC008945.1			GUF1
AC008945.2			GVQW3
AC008946.1			GYG2
AC008953.1			GZF1
AC008957.1			H1-0
AC008957.2			H1-10
AC008958.1			H1-10-AS1
AC008966.1			H2AX
AC008966.2			H2AZ2
AC008969.1			H2BC17
AC008972.1			H2BC19P
AC008972.2			H2BC21
AC008982.2			H3-3B
AC008985.1			H3C6
AC009005.1			H4C9
AC009014.1			H6PD
AC009019.1			HABP4
AC009019.2			HACD2
AC009021.1			HACL1
AC009021.2			HAGH
AC009032.1			HAL
AC009035.1			HAS3
AC009039.2			HAUS2
AC009041.1			HAUS6
AC009041.2			HBP1
AC009041.3			HCN3
AC009052.1			HDAC1
AC009053.1			HDAC11
AC009053.2			HDAC3
AC009053.4			HDC
AC009054.1			HDLBP
AC009054.2			HEATR5A
AC009055.2			HEATR6
AC009060.1			HECA
AC009060.2			HECTD3
AC009061.1			HEG1
AC009061.2			HERC2P3
AC009063.2			HERC4
AC009063.3			HERPUD1
AC009065.1			HES1
AC009065.2			HEXIM1
AC009065.3			HEY2
AC009065.4			HGD
AC009065.5			HGSNAT
AC009065.7			HHEX
AC009065.8			HIC2
AC009075.2			HIKESHI
AC009078.1			HIRIP3
AC009078.3			HLA-E
AC009081.2			HLF
AC009084.1			HM13
AC009084.2			HMGB2
AC009084.3			HMGCR
AC009086.2			HMGCS1
AC009087.1			HMGN2P40
AC009088.1			HNF1A
AC009088.2			HNF1B
AC009088.3			HNMT
AC009088.4			HNRNPA2B1
AC009090.1			HNRNPA3P6
AC009090.3			HOMER2
AC009090.4			HOOK1
AC009090.5			HOOK2
AC009090.6			HOOK3
AC009093.10			HP1BP3
AC009093.3			HPCAL1
AC009093.4			HPGD
AC009093.5			HPRT1
AC009093.6			HPS5
AC009093.7			HRCT1
AC009093.8			HROB
AC009093.9			HS3ST3B1
AC009094.1			HSD11B1
AC009097.1			HSD11B2
AC009097.2			HSD17B1P1
AC009097.3			HSD17B2
AC009097.4			HSD17B7
AC009102.1			HSD17B7P2
AC009102.2			HSP90AA1
AC009102.3			HSP90AA2P
AC009107.2			HSP90AB1
AC009108.1			HSP90B1
AC009108.3			HSPA1A
AC009117.1			HSPA1B
AC009118.2			HSPA1L
AC009119.1			HSPA2
AC009119.2			HSPA4L
AC009120.1			HSPA5
AC009120.2			HSPA8
AC009120.3			HSPH1
AC009120.5			HTATIP2
AC009121.1			HTT
AC009121.4			HYDIN
AC009126.1			HYOU1
AC009127.1			HYPK
AC009127.2			ICMT
AC009133.1			ICOSLG
AC009133.2			ID2-AS1
AC009133.3			ID4
AC009133.4			IDH1
AC009135.1			IDH3A
AC009135.2			IDI1
AC009137.2			IDO2
AC009145.1			IFFO2
AC009145.2			IFI16
AC009148.1			IFNAR2
AC009152.6			IFNGR2
AC009159.1			IFNLR1
AC009159.2			IFT172
AC009159.3			IGF2BP3
AC009159.4			IGFBP1
AC009163.1			IGFBP3
AC009163.2			IGFBP4
AC009163.4			IGIP
AC009163.6			IGSF9
AC009163.7			IKBKE
AC009166.1			IL17RB
AC009166.2			IL17RC
AC009166.3			IL17RE
AC009167.1			IL1R1
AC009171.2			IL1RAP
AC009185.1			IL22RA1
AC009220.1			IL4R
AC009220.2			IL6R
AC009220.3			ILDR2
AC009226.1			ILF2
AC009227.1			IMMT
AC009228.2			IMP4
AC009229.2			IMPA1
AC009229.3			IMPACT
AC009229.4			IMPDH2
AC009236.1			ING4
AC009237.14			INHBA
AC009237.15			INHBB
AC009237.3			INHBE
AC009244.1			INPP1
AC009244.2			INPP5A
AC009245.1			INPP5E
AC009248.2			INPPL1
AC009263.1			INSIG1
AC009264.1			INSR
AC009268.2			INTS12
AC009268.3			INTS13
AC009269.2			INTS14
AC009269.4			INTS3
AC009269.5			INTS5
AC009271.1			INTS6
AC009271.2			INTS6L
AC009275.1			INTS8
AC009276.1			INTU
AC009283.1			INVS
AC009292.1			IP6K2
AC009292.2			IPCEF1
AC009296.1			IPO13
AC009299.2			IPO9
AC009303.1			IQCH-AS1
AC009303.2			IQCN
AC009303.4			IQGAP3
AC009309.1			IQSEC1
AC009309.2			IQSEC3
AC009313.2			IREB2
AC009314.1			IRF1-AS1
AC009315.1			IRF2
AC009318.2			IRF2BP2
AC009318.3			IRF6
AC009318.4			IRGQ
AC009319.1			IRS1
AC009362.1			ISCA1
AC009403.1			ISG20L2
AC009403.2			ISOC1
AC009403.3			ITGA10
AC009404.1			ITGA5
AC009407.1			ITGA6
AC009411.2			ITGAL
AC009413.1			ITGB3
AC009432.2			ITGB5
AC009434.1			ITGB7
AC009435.1			ITPK1
AC009452.1			ITPRID2
AC009464.1			ITPRIP
AC009486.1			ITSN2
AC009486.2			IVNS1ABP
AC009487.3			JADE1
AC009495.1			JAG1
AC009495.2			JAKMIP2
AC009498.1			JAKMIP3
AC009506.1			JARID2
AC009509.1			JKAMP
AC009509.2			JMJD1C
AC009509.3			JMJD6
AC009509.5			JMY
AC009511.1			JPT1
AC009511.2			JRKL
AC009517.1			JUP
AC009518.1			KALRN
AC009522.1			KANK1
AC009533.1			KANK2
AC009533.3			KANK4
AC009533.4			KANSL2
AC009542.1			KAZALD1
AC009542.2			KBTBD2
AC009549.1			KBTBD8
AC009554.2			KCNC3
AC009560.1			KCND1
AC009560.2			KCNIP2
AC009560.3			KCNJ8
AC009560.4			KCNK5
AC009562.1			KCNQ1OT1
AC009563.1			KCTD10
AC009570.1			KCTD15
AC009570.2			KCTD21
AC009623.3			KDELR2
AC009630.1			KDM1B
AC009630.2			KDM2A
AC009630.3			KDM3A
AC009630.4			KDM3B
AC009686.1			KDM7A
AC009686.2			KDM8
AC009690.1			KDSR
AC009690.2			KHDRBS1
AC009704.1			KHDRBS3
AC009704.2			KIAA0100
AC009704.3			KIAA0232
AC009716.2			KIAA0586
AC009729.1			KIAA0930
AC009743.1			KIAA1109
AC009754.1			KIAA1217
AC009754.2			KIAA1328
AC009779.3			KIDINS220
AC009779.4			KIF16B
AC009779.5			KIF17
AC009779.6			KIF1A
AC009802.1			KIF20B
AC009804.1			KIFC3
AC009812.1			KIZ
AC009812.2			KLB
AC009812.3			KLC2
AC009812.4			KLF11
AC009831.1			KLF12
AC009831.3			KLF16
AC009831.4			KLF5
AC009878.1			KLF9
AC009878.2			KLHDC10
AC009879.1			KLHDC3
AC009879.3			KLHDC7A
AC009879.4			KLHL2
AC009884.2			KLHL20
AC009901.1			KLHL21
AC009908.1			KLHL23
AC009927.1			KLHL24
AC009945.1			KLHL29
AC009948.1			KLHL3
AC009948.2			KLHL36
AC009948.3			KLHL42
AC009949.1			KLHL7
AC009950.1			KLHL8
AC009951.4			KLKB1
AC009955.3			KMT5B
AC009955.4			KNL1
AC009961.1			KPNA1
AC009961.3			KPNA2
AC009962.1			KPNA5
AC009963.2			KRAS
AC009965.1			KRCC1
AC009974.1			KREMEN1
AC009974.2			KRI1
AC009975.1			KRT18
AC009975.2			KRT222
AC009996.1			KRT8
AC009997.1			KRT8P12
AC010092.1			KRTAP5-6
AC010095.1			KSR1
AC010099.1			KYAT3
AC010132.1			LAD1
AC010132.2			LAG3
AC010132.3			LAMA5-AS1
AC010132.4			LAMB3
AC010136.1			LANCL2
AC010139.1			LARP1B
AC010148.1			LARP4B
AC010149.1			LARS2
AC010163.1			LASP1
AC010168.1			LBX2
AC010168.2			LCMT1
AC010173.1			LCOR
AC010175.1			LDB1
AC010182.1			LDHA
AC010185.1			LDHD
AC010186.1			LDLR
AC010186.2			LDLRAD4
AC010186.3			LEAP2
AC010197.2			LEO1
AC010198.1			LEPROT
AC010198.2			LGALS4
AC010200.1			LGALS8
AC010201.1			LGALS9
AC010201.2			LGALSL
AC010201.3			LHFPL2
AC010203.1			LIFR
AC010203.2			LIG3
AC010205.1			LIMD1
AC010207.1			LIMK1
AC010210.1			LIMS1
AC010240.1			LIN54
AC010240.2			LIN7A
AC010240.3			LIN7C
AC010245.2			LIN9
AC010247.2			LINC00174
AC010251.1			LINC00205
AC010255.3			LINC00261
AC010260.1			LINC00294
AC010261.1			LINC00299
AC010267.1			LINC00324
AC010271.1			LINC00337
AC010271.2			LINC00342
AC010273.2			LINC00365
AC010273.3			LINC00390
AC010280.1			LINC00449
AC010280.2			LINC00487
AC010285.1			LINC00535
AC010285.2			LINC00563
AC010285.3			LINC00638
AC010287.1			LINC00870
AC010300.1			LINC00907
AC010307.2			LINC00987
AC010319.1			LINC01006
AC010319.3			LINC01018
AC010319.4			LINC01126
AC010320.1			LINC01127
AC010320.2			LINC01134
AC010320.3			LINC01232
AC010320.4			LINC01252
AC010323.1			LINC01355
AC010323.2			LINC01359
AC010325.1			LINC01370
AC010325.2			LINC01409
AC010326.1			LINC01446
AC010326.3			LINC01447
AC010326.4			LINC01482
AC010327.5			LINC01595
AC010327.6			LINC01719
AC010327.7			LINC01814
AC010327.8			LINC01828
AC010328.2			LINC01831
AC010329.1			LINC01852
AC010331.1			LINC01876
AC010332.1			LINC02012
AC010332.2			LINC02015
AC010332.3			LINC02035
AC010333.1			LINC02037
AC010333.2			LINC02166
AC010335.1			LINC02200
AC010335.3			LINC02453
AC010336.1			LINC02499
AC010336.2			LINC02535
AC010336.3			LINC02575
AC010336.4			LINC02580
AC010336.5			LINC02605
AC010336.6			LINC02615
AC010336.7			LINC02675
AC010342.1			LINC02701
AC010343.1			LINC02754
AC010343.2			LINC02798
AC010343.3			LIPA
AC010359.3			LLGL2
AC010385.1			LMAN2L
AC010395.1			LMCD1
AC010395.2			LMO7
AC010401.1			LMTK2
AC010401.2			LNPK
AC010409.1			LNX1
AC010409.2			LNX2
AC010420.1			LONP1
AC010422.1			LONP2
AC010422.2			LONRF1
AC010422.3			LONRF3
AC010422.4			LPCAT1
AC010422.8			LPCAT3
AC010424.1			LPGAT1
AC010435.1			LPIN1
AC010442.1			LPIN2
AC010445.1			LRCH1
AC010460.3			LRIG3
AC010463.2			LRP10
AC010463.3			LRRC28
AC010469.1			LRRC3
AC010469.2			LRRC31
AC010476.2			LRRC40
AC010491.1			LRRC45
AC010494.1			LRRC59
AC010501.2			LRRC8D
AC010503.5			LRRFIP1
AC010504.1			LRRFIP2
AC010519.1			LRWD1
AC010525.1			LSG1
AC010528.1			LSM10
AC010530.1			LSMEM1
AC010531.4			LSR
AC010531.6			LTBR
AC010531.7			LURAP1L
AC010533.1			LY6E
AC010536.1			LYG1
AC010536.2			LYNX1
AC010536.3			LYPD1
AC010538.1			LYPLAL1
AC010542.1			LYSMD2
AC010542.2			LYSMD3
AC010542.3			MACO1
AC010542.4			MAD2L1
AC010542.5			MAD2L2
AC010547.2			MADD
AC010547.4			MAF1
AC010547.6			MAFB
AC010598.1			MAGED1
AC010601.1			MAGI1
AC010605.1			MAGIX
AC010608.2			MAGOHB
AC010608.3			MALT1
AC010615.1			MAMDC4
AC010615.2			MAMLD1
AC010615.3			MAN2B2
AC010618.3			MANEAL
AC010619.2			MANF
AC010623.1			MAOA
AC010624.1			MAP11
AC010624.3			MAP2K4
AC010624.5			MAP2K5
AC010632.1			MAP3K10
AC010632.2			MAP3K14
AC010641.2			MAP3K2
AC010642.2			MAP3K4
AC010643.1			MAP3K5
AC010649.1			MAP3K9
AC010653.1			MAP4
AC010653.2			MAP4K2
AC010653.3			MAP4K5
AC010654.1			MAPK14
AC010655.1			MAPK8
AC010655.2			MAPKAPK2
AC010677.1			MAPKBP1
AC010680.1			MAPRE3
AC010680.2			MARCHF2
AC010680.3			MARCHF5
AC010680.4			MARCHF6
AC010680.5			MARCKS
AC010683.1			MARF1
AC010719.1			MARS1
AC010727.1			MARVELD3
AC010729.1			MAS1
AC010735.1			MAST3
AC010735.2			MAST4
AC010746.2			MASTL
AC010754.1			MAT1A
AC010761.1			MAT2A
AC010761.2			MAT2B
AC010761.4			MATN2
AC010761.5			MAX
AC010761.6			MBTPS2
AC010768.1			MCC
AC010768.2			MCF2L
AC010789.1			MCFD2
AC010789.2			MCHR1
AC010809.1			MCM2
AC010809.2			MCM3
AC010809.3			MCM3AP-AS1
AC010834.1			MCM4
AC010834.2			MCM7
AC010834.3			MCMBP
AC010864.1			MCOLN1
AC010867.1			MCTP2
AC010872.1			MDFIC
AC010878.1			MDGA1
AC010883.1			ME2
AC010883.2			MED10
AC010883.3			MED11
AC010884.1			MED13L
AC010889.2			MED14OS
AC010894.1			MED16
AC010894.2			MED24
AC010896.1			MED25
AC010900.1			MED29
AC010904.1			MED30
AC010904.2			MEF2A
AC010913.1			MEGF9
AC010967.1			MEN1
AC010969.2			MEPCE
AC010969.3			MESD
AC010973.2			METTL7B
AC010974.1			MEX3A
AC010974.2			MEX3B
AC010976.1			MFAP3L
AC010976.2			MFN2
AC010978.1			MFNG
AC010996.1			MFSD13A
AC010997.2			MFSD2A
AC010997.4			MFSD3
AC010997.5			MFSD4A
AC010997.6			MGA
AC010998.3			MGAT2
AC010999.1			MGAT4A
AC010999.2			MGAT4B
AC011005.1			MGLL
AC011005.2			MIA2
AC011005.3			MIA3
AC011005.4			MICA
AC011008.1			MICAL2
AC011008.2			MICU1
AC011029.1			MICU3
AC011043.1			MID1IP1
AC011043.2			MID2
AC011095.1			MIDEAS
AC011139.1			MINPP1
AC011193.1			MIOX
AC011195.2			MIR1915HG
AC011199.1			MIR193BHG
AC011239.1			MIR3682
AC011247.2			MIR583HG
AC011270.1			MIR6775
AC011287.1			MIR99AHG
AC011290.1			MIS12
AC011290.2			MISP3
AC011294.1			MKKS
AC011317.1			MKNK2
AC011322.1			MKRN1
AC011330.1			MLEC
AC011330.2			MLH1
AC011337.1			MLLT11
AC011346.1			MLX
AC011369.2			MLYCD
AC011370.1			MMD
AC011374.2			MMP14
AC011374.3			MMP24OS
AC011375.1			MMRN2
AC011379.1			MNS1
AC011388.1			MNT
AC011405.1			MOAP1
AC011406.1			MOB2
AC011411.1			MOB3A
AC011416.2			MOCOS
AC011416.3			MOCS1
AC011416.4			MOCS2
AC011443.1			MOGS
AC011444.1			MON1A
AC011444.3			MON1B
AC011444.4			MON2
AC011445.1			MORC2
AC011446.1			MORC3
AC011446.2			MORC4
AC011446.3			MORF4L2
AC011447.3			MORN4
AC011447.6			MOSMO
AC011447.7			MOSPD2
AC011448.1			MPHOSPH6
AC011450.1			MPI
AC011451.2			MPLKIP
AC011451.4			MPP1
AC011453.1			MPP3
AC011455.1			MPPED1
AC011455.2			MPV17L
AC011455.6			MPV17L2
AC011460.1			MPZL1
AC011461.1			MRAP
AC011462.2			MRAS
AC011462.3			MRE11
AC011462.4			MRM1
AC011462.5			MROCKI
AC011466.1			MROH6
AC011466.4			MROH7
AC011467.1			MRPL1
AC011467.6			MRPL18
AC011468.1			MRPL19
AC011468.4			MRPL32
AC011468.5			MRPL35
AC011471.2			MRPL37
AC011471.3			MRPL39
AC011472.1			MRPS11
AC011472.2			MRPS16
AC011472.3			MRPS27
AC011472.4			MRPS31
AC011472.5			MRTFB
AC011473.2			MSANTD4
AC011476.2			MSH4
AC011477.1			MSMO1
AC011477.3			MT-ND5
AC011477.7			MT-RNR1
AC011477.8			MT1E
AC011479.2			MT1F
AC011479.3			MT1G
AC011481.1			MT1H
AC011481.2			MT1JP
AC011481.3			MT1M
AC011484.1			MT1P3
AC011487.1			MT1X
AC011487.3			MT2A
AC011491.1			MTA2
AC011491.2			MTA3
AC011491.3			MTARC1
AC011492.1			MTDH
AC011494.1			MTERF2
AC011495.1			MTF1
AC011495.2			MTF2
AC011497.2			MTHFD1L
AC011498.1			MTMR1
AC011498.2			MTMR11
AC011498.3			MTMR4
AC011498.5			MTO1
[truncated: 30,428 more rows]
