# Supplementary material for: An atlas of the human liver diurnal transcriptome and its perturbation by hepatitis C virus infection
Source: Nat Commun. 2024 Aug 29;15:7486. doi: 10.1038/s41467-024-51698-8 (PMC11362569; doi:10.1038/s41467-024-51698-8)
Supplement: Supplementary file 8 — Supplementary Data 5 [file 41467_2024_51698_MOESM8_ESM.xlsx]

## Sheet: H3K27ac
Supplementary Data file 5: Sequencing characteristics and peak calling statistics for the H3K27ac dataset.
Sample	Condition	ZT	# reads	% mapped HS	#deduplicated mapped reads	#peaks	#peaks with more than 5-fold enrichment
MLCT61	CTR	ZT0	54926787	0.682043	37462437	61939	36511
MLCT62	CTR	ZT4	35376156	0.747704	26450910	54618	35710
MLCT68	CTR	ZT8	48371141	0.700268	33872754	72140	49217
MLCT36	CTR	ZT12	46840175	0.670002	31383026	57432	38558
MLCT37	CTR	ZT16	64977029	0.631615	41040496	48526	30746
MLCT38	CTR	ZT20	42385998	0.713843	30256956	72905	49473
MLCT65	HCV	ZT0	39959095	0.617332	24668036	100257	58861
MLCT66	HCV	ZT4	31172492	0.499599	15573733	94218	60619
MLCT64	HCV	ZT8	43007929	0.693403	29821812	72288	46282
MLCT35	HCV	ZT12	34648444	0.404894	14028944	71890	44999
MLCT67	HCV	ZT16	38474947	0.495511	19064746	80621	54368
MLCT39	HCV	ZT20	43909382	0.477972	20987450	86303	53933
MLCT49	CTR Input	ZT0	38996438	0.605424	23609369	0	0
MLCT43	CTR Input	ZT16	34939552	0.562447	19651661	0	0
MLCT46	HCV Input	ZT0	53572014	0.510589	27353299	0	0
MLCT40	HCV Input	ZT8	29357607	0.590801	17344506	0	0

## Sheet: H3K9ac
Supplementary Data file 5: Sequencing characteristics and peak calling statistics for the H3K9ac dataset.
Sample	ChIP	Condition	Zeitgeber time	# reads	% mapped HS	#deduplicated mapped reads	#peaks	#peaks with more than 5-fold enrichment
MLCT61	H3K27ac	CTR	ZT0	54926787	0.682043	37462437	61939	36511
MLCT62	H3K27ac	CTR	ZT4	35376156	0.747704	26450910	54618	35710
MLCT68	H3K27ac	CTR	ZT8	48371141	0.700268	33872754	72140	49217
MLCT36	H3K27ac	CTR	ZT12	46840175	0.670002	31383026	57432	38558
MLCT37	H3K27ac	CTR	ZT16	64977029	0.631615	41040496	48526	30746
MLCT38	H3K27ac	CTR	ZT20	42385998	0.713843	30256956	72905	49473
MLCT65	H3K27ac	HCV	ZT0	39959095	0.617332	24668036	100257	58861
MLCT66	H3K27ac	HCV	ZT4	31172492	0.499599	15573733	94218	60619
MLCT64	H3K27ac	HCV	ZT8	43007929	0.693403	29821812	72288	46282
MLCT35	H3K27ac	HCV	ZT12	34648444	0.404894	14028944	71890	44999
MLCT67	H3K27ac	HCV	ZT16	38474947	0.495511	19064746	80621	54368
MLCT39	H3K27ac	HCV	ZT20	43909382	0.477972	20987450	86303	53933
MLCT88	H3K9ac	CTR	ZT0	96865230	0.64743	62713474	11938	6101
MLCT89	H3K9ac	CTR	ZT4	90935489	0.697861	63460331	31462	17125
MLCT90	H3K9ac	CTR	ZT8	95363560	0.630903	60165181	29360	15703
MLCT91	H3K9ac	CTR	ZT12	98924443	0.667474	66029520	16760	8465
MLCT92	H3K9ac	CTR	ZT16	87605726	0.62548	54795661	30494	16235
MLCT93	H3K9ac	CTR	ZT20	101354323	0.661214	67016915	30984	16934
MLCT83	H3K9ac	HCV	ZT0	93494681	0.570652	53352943	21624	14968
MLCT84	H3K9ac	HCV	ZT4	79623733	0.454681	36203376	27751	22212
MLCT85	H3K9ac	HCV	ZT8	95320513	0.642299	61224299	36749	26603
MLCT86	H3K9ac	HCV	ZT12	86675863	0.378779	32831025	47575	29357
MLCT87	H3K9ac	HCV	ZT16	93964126	0.459229	43151054	45239	32484
MLCT94	H3K9ac	HCV	ZT20	86021962	0.430187	37005560	39599	27744
MLCT49	Input	CTR	ZT0	38996438	0.605424	23609369	-	-
MLCT43	Input	CTR	ZT16	34939552	0.562447	19651661	-	-
MLCT46	Input	HCV	ZT0	53572014	0.510589	27353299	-	-
MLCT40	Input	HCV	ZT8	29357607	0.590801	17344506	-	-
