# Supplementary material for: An atlas of the human liver diurnal transcriptome and its perturbation by hepatitis C virus infection
Source: Nat Commun. 2024 Aug 29;15:7486. doi: 10.1038/s41467-024-51698-8 (PMC11362569; doi:10.1038/s41467-024-51698-8)
Supplement: Supplementary file 9 — Supplementary Data 6 [file 41467_2024_51698_MOESM9_ESM.xlsx]

## Sheet: Signatures
Supplementary Data file 6: CC-oscillator signatures: genes with > 4-fold over-expression.
ProbeID	GeneName	signature.no
AP001065.4	AP001065.4	loss, HCV, early
AC132872.2	AC132872.2	loss, HCV, early
NSA2P7	NSA2P7	loss, HCV, early
AL358472.5	AL358472.5	loss, HCV, early
PTP4A3	PTP4A3	loss, HCV, late
FGF21	FGF21	loss, ctl, early
MYO3B	MYO3B	loss, ctl, early
C13orf46	C13orf46	loss, ctl, early
LNCOC1	LNCOC1	loss, ctl, early
AC022532.1	AC022532.1	loss, ctl, early
PTGDR2	PTGDR2	loss, ctl, early
AP001922.3	AP001922.3	loss, ctl, early
GASAL1	GASAL1	loss, ctl, early
BHLHE41	BHLHE41	loss, ctl, early
AC079466.1	AC079466.1	loss, ctl, early
LINC01767	LINC01767	loss, ctl, early
AC010991.1	AC010991.1	loss, ctl, early
AC107223.1	AC107223.1	loss, ctl, early
F2R	F2R	loss, ctl, early
ITGB4	ITGB4	loss, ctl, early
CFAP58	CFAP58	loss, ctl, early
SCAANT1	SCAANT1	loss, ctl, early
AL136982.1	AL136982.1	loss, ctl, early
AC026462.1	AC026462.1	loss, ctl, early
AC119673.2	AC119673.2	loss, ctl, early
RBMS1P1	RBMS1P1	loss, ctl, early
PAPPA2	PAPPA2	loss, ctl, early
AC091152.2	AC091152.2	loss, ctl, early
AL590399.1	AL590399.1	loss, ctl, early
AC104066.5	AC104066.5	loss, ctl, early
AMZ1	AMZ1	loss, ctl, early
EML5	EML5	loss, ctl, early
NWD2	NWD2	loss, ctl, early
AC007773.1	AC007773.1	loss, ctl, early
KIAA1614	KIAA1614	loss, ctl, early
SLC6A4	SLC6A4	loss, ctl, early
LINC02565	LINC02565	loss, ctl, early
AC006252.1	AC006252.1	loss, ctl, early
SMIM3	SMIM3	loss, ctl, early
SERF1B	SERF1B	loss, ctl, early
AC027290.1	AC027290.1	loss, ctl, early
SLC38A1	SLC38A1	loss, ctl, early
AC079781.5	AC079781.5	loss, ctl, early
AL359195.2	AL359195.2	loss, ctl, early
UPP2-IT1	UPP2-IT1	loss, ctl, early
AC087175.1	AC087175.1	loss, ctl, early
AL589669.1	AL589669.1	loss, ctl, early
MIR762	MIR762	loss, ctl, early
AVPR1A	AVPR1A	loss, ctl, early
FP236383.3	FP236383.3	loss, ctl, late
AL136380.1	AL136380.1	loss, ctl, late
AC055811.3	AC055811.3	loss, ctl, late
CEP126	CEP126	loss, ctl, late
MIR3176	MIR3176	loss, ctl, late
LRRC6	LRRC6	loss, ctl, late
AC113143.2	AC113143.2	loss, ctl, late
AC023830.3	AC023830.3	loss, ctl, late
VIPR1	VIPR1	loss, ctl, late
GBP5	GBP5	loss, ctl, late
FAM169B	FAM169B	loss, ctl, late
DKK4	DKK4	loss, ctl, late
GNRH2	GNRH2	gain, HCV, early
AL353719.1	AL353719.1	gain, HCV, early
AC135893.1	AC135893.1	gain, HCV, early
AC073343.2	AC073343.2	gain, HCV, early
AL009178.3	AL009178.3	gain, HCV, early
NRARP	NRARP	gain, HCV, early
SRRM2-AS1	SRRM2-AS1	gain, HCV, early
AC112777.1	AC112777.1	gain, HCV, early
AC010378.1	AC010378.1	gain, HCV, early
LEFTY1	LEFTY1	gain, HCV, early
CYRIA	CYRIA	gain, HCV, early
LRP2BP	LRP2BP	gain, HCV, early
RIBC1	RIBC1	gain, HCV, early
LINC00426	LINC00426	gain, HCV, early
AL031848.2	AL031848.2	gain, HCV, early
RNU1-91P	RNU1-91P	gain, HCV, early
CYGB	CYGB	gain, HCV, early
GOLGA6B	GOLGA6B	gain, HCV, early
NCAN	NCAN	gain, HCV, early
AL512343.2	AL512343.2	gain, HCV, early
TRPV2	TRPV2	gain, HCV, early
AL356608.1	AL356608.1	gain, HCV, early
AC119674.2	AC119674.2	gain, HCV, early
AL513548.4	AL513548.4	gain, HCV, early
AGAP11	AGAP11	gain, HCV, early
AC005786.3	AC005786.3	gain, HCV, early
DIRAS2	DIRAS2	gain, HCV, early
NPIPA7	NPIPA7	gain, HCV, early
AC007216.3	AC007216.3	gain, HCV, early
AC090186.1	AC090186.1	gain, HCV, early
AC131009.2	AC131009.2	gain, HCV, early
GAL3ST2	GAL3ST2	gain, HCV, early
HSPA6	HSPA6	gain, HCV, early
LINC02018	LINC02018	gain, HCV, early
TNNT2	TNNT2	gain, HCV, early
AC096588.1	AC096588.1	gain, HCV, early
DRD4	DRD4	gain, HCV, early
AC008676.3	AC008676.3	gain, HCV, early
SUSD2	SUSD2	gain, HCV, early
AC010547.1	AC010547.1	gain, HCV, early
PLAUR	PLAUR	gain, HCV, early
ELOCP19	ELOCP19	gain, HCV, early
AC008443.5	AC008443.5	gain, HCV, early
CEACAM20	CEACAM20	gain, HCV, early
MIR186	MIR186	gain, HCV, early
AL022345.4	AL022345.4	gain, HCV, late
AC040168.1	AC040168.1	gain, HCV, late
ADM5	ADM5	gain, HCV, late
MYL7	MYL7	gain, HCV, late
KRT85	KRT85	gain, HCV, late
CX3CR1	CX3CR1	gain, HCV, late
AL627095.2	AL627095.2	gain, HCV, late
AC133552.1	AC133552.1	gain, HCV, late
AC022306.3	AC022306.3	gain, HCV, late
AL117335.1	AL117335.1	gain, HCV, late
LINC01354	LINC01354	gain, HCV, late
AL356356.1	AL356356.1	gain, HCV, late
AC007450.4	AC007450.4	gain, ctl, early
TMEM72	TMEM72	gain, ctl, early
AC010969.1	AC010969.1	gain, ctl, early
AC009145.4	AC009145.4	gain, ctl, early
AC008147.2	AC008147.2	gain, ctl, early
GPAA1P2	GPAA1P2	gain, ctl, early
AC021739.4	AC021739.4	gain, ctl, early
GPR62	GPR62	gain, ctl, early
AC009228.1	AC009228.1	gain, ctl, early
RCC2P3	RCC2P3	gain, ctl, early
AC107222.1	AC107222.1	gain, ctl, early
AL450998.2	AL450998.2	gain, ctl, early
AQP7P4	AQP7P4	gain, ctl, early
RPS15AP30	RPS15AP30	gain, ctl, early
AC092471.1	AC092471.1	gain, ctl, early
LINC00167	LINC00167	gain, ctl, early
AC123912.1	AC123912.1	gain, ctl, early
AC022098.4	AC022098.4	gain, ctl, late
DOCK8-AS1	DOCK8-AS1	gain, ctl, late
AC073257.1	AC073257.1	gain, ctl, late
AL161729.1	AL161729.1	gain, ctl, late
SEBOX	SEBOX	gain, ctl, late
AL022157.1	AL022157.1	gain, ctl, late
CA15P1	CA15P1	gain, ctl, late
BMPR1AP1	BMPR1AP1	gain, ctl, late
KPNA7	KPNA7	gain, ctl, late
AP003117.1	AP003117.1	gain, ctl, late
FAM83F	FAM83F	alt, ctl, early
AC004839.1	AC004839.1	alt, ctl, late
AC147055.4	AC147055.4	unalt, HCV, early
AC108673.2	AC108673.2	unalt, HCV, early
AL356801.1	AL356801.1	unalt, HCV, early
ACVR2B-AS1	ACVR2B-AS1	unalt, HCV, early
FRMD1	FRMD1	unalt, HCV, early
CTD-3080P12.3	CTD-3080P12.3	unalt, HCV, early
LINC01482	LINC01482	unalt, HCV, early
FPGT-TNNI3K	FPGT-TNNI3K	unalt, HCV, early
KIF1A	KIF1A	unalt, HCV, early
AC016957.2	AC016957.2	unalt, HCV, early
AL157893.1	AL157893.1	unalt, HCV, early
Z95114.3	Z95114.3	unalt, HCV, early
AC135048.3	AC135048.3	unalt, HCV, early
AC012618.3	AC012618.3	unalt, HCV, early
MEX3B	MEX3B	unalt, HCV, early
NAV2-AS4	NAV2-AS4	unalt, HCV, early
NDUFA9P1	NDUFA9P1	unalt, HCV, early
PNLDC1	PNLDC1	unalt, HCV, early
TNXA	TNXA	unalt, HCV, early
AC234775.3	AC234775.3	unalt, HCV, early
DEPP1	DEPP1	unalt, HCV, early
AC138150.1	AC138150.1	unalt, HCV, early
TREX2	TREX2	unalt, HCV, early
AL512408.1	AL512408.1	unalt, HCV, early
THSD1	THSD1	unalt, HCV, early
AL135999.3	AL135999.3	unalt, HCV, late
AC114947.1	AC114947.1	unalt, HCV, late
AL109840.2	AL109840.2	unalt, HCV, late
Z97633.1	Z97633.1	unalt, ctl, early
AC008453.2	AC008453.2	unalt, ctl, early
TXNIP	TXNIP	unalt, ctl, early
AL022098.1	AL022098.1	unalt, ctl, early
AC046130.2	AC046130.2	unalt, ctl, early
IGFBP1	IGFBP1	unalt, ctl, early
NR1D1	NR1D1	unalt, ctl, early
AC009242.1	AC009242.1	unalt, ctl, early
ACR	ACR	unalt, ctl, early
AC011379.2	AC011379.2	unalt, ctl, early
ARRDC3	ARRDC3	unalt, ctl, early
ACKR3	ACKR3	unalt, ctl, early
FRMPD1	FRMPD1	unalt, ctl, early
PIK3IP1	PIK3IP1	unalt, ctl, early
BMF	BMF	unalt, ctl, early
PITPNM3	PITPNM3	unalt, ctl, early
TRIM29	TRIM29	unalt, ctl, early
CYP2T1P	CYP2T1P	unalt, ctl, early
GK-IT1	GK-IT1	unalt, ctl, early
AC008558.1	AC008558.1	unalt, ctl, early
AC083862.2	AC083862.2	unalt, ctl, early
SOX18	SOX18	unalt, ctl, early
MIR6775	MIR6775	unalt, ctl, early
NR1D2	NR1D2	unalt, ctl, early
AC100805.1	AC100805.1	unalt, ctl, early
FGL2	FGL2	unalt, ctl, early
SERPINE1	SERPINE1	unalt, ctl, early
MIR3682	MIR3682	unalt, ctl, early
AC010226.1	AC010226.1	unalt, ctl, early
CUX2	CUX2	unalt, ctl, early
SLC2A4	SLC2A4	unalt, ctl, early
KRTAP5-6	KRTAP5-6	unalt, ctl, early
AC124319.1	AC124319.1	unalt, ctl, early
AL357033.4	AL357033.4	unalt, ctl, early
DBP	DBP	unalt, ctl, early
ADIRF-AS1	ADIRF-AS1	unalt, ctl, early
MYH16	MYH16	unalt, ctl, early
AC011383.1	AC011383.1	unalt, ctl, early
MT1P3	MT1P3	unalt, ctl, early
AL021707.5	AL021707.5	unalt, ctl, early
AC008267.3	AC008267.3	unalt, ctl, early
PIP5KL1	PIP5KL1	unalt, ctl, early
AC116312.1	AC116312.1	unalt, ctl, early
TOMM20L	TOMM20L	unalt, ctl, early
RAB27B	RAB27B	unalt, ctl, early
AL021068.1	AL021068.1	unalt, ctl, early
CIART	CIART	unalt, ctl, early
MT1JP	MT1JP	unalt, ctl, early
MT1X	MT1X	unalt, ctl, early
AC012435.3	AC012435.3	unalt, ctl, early
PER3	PER3	unalt, ctl, early
HMGN2P40	HMGN2P40	unalt, ctl, early
DNMT3L	DNMT3L	unalt, ctl, early
B3GAT1	B3GAT1	unalt, ctl, early
AC131649.2	AC131649.2	unalt, ctl, early
ANGPTL2	ANGPTL2	unalt, ctl, early
AL442663.3	AL442663.3	unalt, ctl, early
AC009093.2	AC009093.2	unalt, ctl, early
PSMD6-AS1	PSMD6-AS1	unalt, ctl, early
SCARA3	SCARA3	unalt, ctl, early
AP000880.1	AP000880.1	unalt, ctl, early
AC021752.1	AC021752.1	unalt, ctl, early
MT1F	MT1F	unalt, ctl, early
AL157756.1	AL157756.1	unalt, ctl, early
WDFY3-AS2	WDFY3-AS2	unalt, ctl, early
AL158151.1	AL158151.1	unalt, ctl, early
ELN	ELN	unalt, ctl, early
AC011365.2	AC011365.2	unalt, ctl, early
AC008267.4	AC008267.4	unalt, ctl, early
PER2	PER2	unalt, ctl, early
RN7SL472P	RN7SL472P	unalt, ctl, early
SNORD14E	SNORD14E	unalt, ctl, early
SERTM2	SERTM2	unalt, ctl, early
H2BC17	H2BC17	unalt, ctl, early
AC020604.1	AC020604.1	unalt, ctl, early
AC004678.1	AC004678.1	unalt, ctl, early
FAM222A-AS1	FAM222A-AS1	unalt, ctl, early
AF241728.2	AF241728.2	unalt, ctl, early
AC145207.2	AC145207.2	unalt, ctl, early
AP000704.2	AP000704.2	unalt, ctl, early
HSPA1B	HSPA1B	unalt, ctl, early
HSPA1L	HSPA1L	unalt, ctl, early
AC074250.1	AC074250.1	unalt, ctl, early
AP001619.1	AP001619.1	unalt, ctl, early
HSPA1A	HSPA1A	unalt, ctl, early
SIM1	SIM1	unalt, ctl, early
SPRED3	SPRED3	unalt, ctl, early
NCAM2	NCAM2	unalt, ctl, early
RGS2	RGS2	unalt, ctl, early
AC147067.1	AC147067.1	unalt, ctl, early
AP001830.2	AP001830.2	unalt, ctl, early
AC012676.4	AC012676.4	unalt, ctl, early
AC024337.1	AC024337.1	unalt, ctl, early
RASD1	RASD1	unalt, ctl, early
AC016074.2	AC016074.2	unalt, ctl, late
MAS1	MAS1	unalt, ctl, late
DTX2P1	DTX2P1	unalt, ctl, late
LINC00449	LINC00449	unalt, ctl, late
AC092960.2	AC092960.2	unalt, ctl, late
AC010359.2	AC010359.2	unalt, ctl, late
MSH4	MSH4	unalt, ctl, late
AC012213.3	AC012213.3	unalt, ctl, late
AL033528.3	AL033528.3	unalt, ctl, late
AC004973.1	AC004973.1	unalt, ctl, late
CYBA	CYBA	unalt, ctl, late
BCL11B	BCL11B	unalt, ctl, late
AC084759.3	AC084759.3	unalt, ctl, late
FCGR3A	FCGR3A	unalt, ctl, late
AC128709.2	AC128709.2	unalt, ctl, late
AC087392.1	AC087392.1	unalt, ctl, late
WTAPP1	WTAPP1	unalt, ctl, late
AC105429.1	AC105429.1	unalt, ctl, late
ZFHX4-AS1	ZFHX4-AS1	unalt, ctl, late
