# Supplementary material for: An atlas of the human liver diurnal transcriptome and its perturbation by hepatitis C virus infection
Source: Nat Commun. 2024 Aug 29;15:7486. doi: 10.1038/s41467-024-51698-8 (PMC11362569; doi:10.1038/s41467-024-51698-8)
Supplement: Supplementary file 11 — Source Data [file 41467_2024_51698_MOESM11_ESM.xlsx]

## Sheet: Fig.1b - CTRL CC genes mean...
Gene	Human_series1_ZT0	Human_series1_ZT4	Human_series1_ZT8	Human_series1_ZT12	Human_series1_ZT16	Human_series1_ZT20	Mouse_series1_ZT0	Mouse_series1_ZT4	Mouse_series1_ZT8	Mouse_series1_ZT12	Mouse_series1_ZT16	Mouse_series1_ZT20	Human_series2_ZT0	Human_series2_ZT4	Human_series2_ZT8	Human_series2_ZT12	Human_series2_ZT16	Human_series2_ZT20	Mouse_series2_ZT0	Mouse_series2_ZT4	Mouse_series2_ZT8	Mouse_series2_ZT12	Mouse_series2_ZT16	Mouse_series2_ZT20
NR1D1	1597.37	1440.84	1072.89	140.067	54.0188	722.646	633.929	588.01	498.79	63.1361	42.3874	223.882	287.694	48.7083	145.285	807.324	1480.36	1229.79	157.764	31.6308	66.017	313.643	435.448	335.925
DBP	348.162	683.793	588.696	146.445	66.7138	140.364	471.964	986.438	1128.21	162.948	74.1423	64.5838	513.444	390.102	417.904	675.054	749.99	626.652	332.54	316.191	360.078	465.715	558.491	447.395
HLF	2855.17	3378.43	2746.95	1796.92	1108.79	1572.22	164.738	186.975	194.344	107.853	144.497	69.1175	229.991	212.104	418.693	852.351	867.406	614.374	132.998	198.491	314.032	454.981	409.255	191.617
NR1D2	850.979	937.4	1022.36	335.137	153.825	458.531	455.98	675.708	631.677	244.3	144.977	160.979	2592.89	2798.41	2110.69	1935.32	1514.38	1564.49	534.49	566.724	533.532	594.569	407.861	217.864
TEF	1160.59	1378.88	1326.67	1008.3	561.238	810.017	743.382	1380	1357.33	679.571	625.892	330.324	2177.97	2302.27	2017.63	1457.13	943.959	694.435	617.895	895.9	662.279	610.089	291.493	200.073
CRY2	1531.74	2178.46	2204.56	1637.4	1416.66	1072.95	323.059	376.169	324.914	334.834	320.468	173.749	542.307	856.579	705.853	559.406	173.154	104.237	304.773	904.779	1296.01	1228.33	380.293	153.58
PER1	838.287	1715.36	1977.89	1260.43	1048.35	674.132	275.315	493.131	485.862	368.007	286.717	149.498	3874.02	1421.51	245.562	62.0852	238.027	1576.62	1286.05	766.31	189.091	78.4667	53.8623	369.933
PER2	212.913	635.727	628.7	339.347	374.763	124.19	171.168	505.161	567.258	484.805	819.768	98.3984	1857.69	1689.92	742.903	270.075	377.332	804.76	741.544	1163.35	770.102	242.874	158.114	277.319
CLOCK	298.254	200.217	193.841	324.158	366.153	350.993	272.703	187.227	151.212	229.613	216.213	261.343	1149.26	1172.35	256.409	144.366	141.54	311.45	1018.31	2083.4	534.069	147.355	43.373	65.9618
CRY1	157.726	87.2955	113.942	301.254	425.618	369.755	46.8003	61.752	61.2824	190.115	244.096	102.889	1556.71	1640.55	1112.19	601.328	863.473	975.511	1055.1	1784.04	1494.73	932.254	442.853	308.966
NFIL3	219.348	132.402	129.112	471.671	545.835	418.418	126.948	33.8733	31.8142	153.537	164.486	149.17	5571.19	4021.57	2670.74	2010.87	2102.71	2863.89	253.584	376.036	360.972	317.279	151.281	127.185
ARNTL	221.634	84.8065	33.2272	485.146	474.272	762.641	90.3356	19.4104	18.2381	105.676	137.497	203.731	171.463	171.906	539.532	958.061	816.144	508.357	184.5	148.191	224.797	366.949	329.148	347.799
NPAS2	403.169	157.84	105.961	352.668	471.435	1004.23	35.5424	10.3967	5.01399	21.3689	60.9061	125.508	670.953	184.619	222.665	846.605	2023.99	1546.36	50.3483	5.23364	6.83964	76.686	282.713	196.669

## Sheet: Fig.1c - CTRL genes mean ex...
Gene	HS_ZT0	HS_ZT4	HS_ZT8	HS_ZT12	HS_ZT16	HS_ZT20	MM_ZT0	MM_ZT4	MM_ZT8	MM_ZT12	MM_ZT16	MM_ZT20	Model
A1BG	151.051	165.178	159.573	158.941	135.538	154.987	69.3149	53.8023	64.3341	298.686	233.733	285.203	3
A1CF	5610.01	5154.68	4873.06	5133.16	5090.09	5491.58	492.904	439.451	613.746	693.704	766.202	582.217	1
AAAS	466.467	512.409	527.972	556.385	549.639	548.385	332.643	186.335	202.163	205.193	178.036	209.35	1
AACS	284.014	238.823	290.994	415.952	397.919	391.404	183.64	350.438	340.091	334.321	389.955	165.246	3
AADAC	3684.31	3416.09	3642.96	3396.79	3270.34	2953.26	1138.45	1173.42	1272.92	1380.86	1386.08	1250.47	1
AADAT	1042.7	1027.69	1007.36	1084.57	993.619	1264.7	255.199	205.232	326.017	267.305	287.955	211.868	1
AAGAB	254.119	261.233	286.208	240.415	254.614	255.076	421.911	387.318	425.316	368.434	375.358	435.564	1
AAK1	214.99	217.282	252.58	252.061	266.919	212.613	551.048	455.865	488.528	512.224	565.474	464.764	1
AAMDC	133.401	196.845	149.069	150.053	150.681	158.37	83.7238	81.1409	86.684	64.3985	92.754	136.124	1
AAMP	975.145	1102.71	1096.51	1059.35	958.874	998.837	1610.9	1691.91	1573.48	1493.79	1444.68	1565.51	1
AAR2	380.571	329.678	367.632	317.038	297.283	388.902	269.815	278.633	245.77	244.014	277.683	250.676	1
AARS1	1542.03	1798.03	1960.04	2045.13	1938.99	1772.06	1578.42	1462.67	1920.38	1946.4	2145.88	1782.79	4
AARS2	212.686	182.576	210.505	241.565	218.873	240.96	199.644	130.236	194.345	183.011	140.202	142.377	1
AASDH	98.8209	104.354	107.876	109.97	113.588	119.997	116.865	128.825	132.608	137.026	147.313	140.505	1
AASDHPPT	325.837	364.869	378.061	346.878	345.286	319.162	184.942	190.423	181.64	174.342	202.175	200.521	1
AASS	918.382	1046.69	1159.77	1405.49	1454.72	1526.85	1228.69	1302.64	1995.21	2178.76	1918.88	1787.61	4
AATF	292.501	317.666	306.611	294.036	303.588	353.746	247.555	222.941	205.731	224.919	182.702	226.686	1
AATK	65.5202	47.4937	49.8456	41.8173	59.1637	56.0591	102.814	149.224	112.631	126.572	128.195	153.855	1
ABAT	7143.24	6654.04	7049.54	7133.9	6713.08	8032.14	1647.74	1067.94	1634.26	1714.82	1749.91	1945.39	1
ABCA1	767.727	614.142	603.092	772.581	841.742	829.369	2091.39	2374.74	2281.03	2495.08	2597.93	2425.1	2
ABCA2	1259.03	1084.76	1203.5	1290.96	1331.69	1317.51	913.307	633.231	861.604	953.854	1043.59	840.5	4
ABCA3	22.4551	19.9611	19.0903	19.6006	28.7009	19.3565	2957.79	2134.83	2471.43	2085.84	2799.86	2978.9	1
ABCA5	686.459	796.869	767.401	903.427	938.616	718.331	191.646	197.507	227.717	150.299	200.436	207.567	1
ABCA6	1611.23	1538.39	1279.56	1306.14	1252.23	1491.28	1043.35	964.256	1173.46	1131.07	1137.43	956.622	1
ABCA7	104.006	90.8652	95.1785	156.591	169.825	118.906	319.301	365.898	308.468	370.214	357.577	348.549	2
ABCA8	1218.33	1166.84	1158.38	1360.9	1499.68	1339.36	872.107	684.337	713.679	981.711	1034.67	1033.49	4
ABCA9	217.974	254.682	228.482	216.36	250.817	226.043	148.061	223.794	188.015	218.999	237.474	222.692	1
ABCB1	1338.43	1167.05	1328.89	1398.45	1542.41	1271.21	489.591	635.962	810.154	815.302	628.97	644.993	1
ABCB10	307.163	333.188	326.782	332.635	263.599	284.37	134.493	180.946	183.311	216.962	202.223	132.719	3
ABCB11	4081.52	3474.29	3377.79	3477.5	3524.95	3878.76	3115.65	1911.1	2936.28	4109.59	4826.62	4224.53	3
ABCB4	9531.41	7310.24	8425.49	8804.54	9395.63	9290.92	2401.22	2058.88	2623.93	2399.1	2565.15	2341.21	1
ABCB6	21.7572	37.7311	29.8023	33.4144	26.1503	30.8889	18.8391	19.8716	20.2077	21.8351	20.524	17.3915	1
ABCB7	371.238	347.409	355.512	314.59	318.674	338.228	386.639	333.128	397.249	434.384	387.962	337.015	1
ABCB8	475.342	452.788	435.733	458.06	506.64	544.27	435.609	344.929	358.822	321.36	309.675	326.86	1
ABCB9	52.7037	40.9361	53.4692	54.2495	57.7289	54.0298	112.86	34.9165	40.0355	22.8792	41.3367	22.9327	3
ABCC1	25.2803	22.5068	27.2729	28.7975	30.095	16.5876	114.266	168.397	163.526	171.954	151.766	155.76	1
ABCC10	119.143	115.005	153.901	171.567	168.509	152.383	202.962	226.964	247.187	241.306	212.072	236.908	2
ABCC2	7129.31	7243.17	6603.45	6876.06	6071.88	6109.7	2627.94	2275.31	2719.49	2064.48	2064.01	1746.53	1
ABCC3	3533.67	3367.7	3340.11	3245.34	3141	2895.46	3410.96	3154.73	3684.07	3592.27	3370.65	3725.98	1
ABCC4	47.838	29.7784	52.2195	62.4162	65.5467	42.5423	293.841	367.48	363.784	304.1	330.549	344.287	1
ABCC5	92.3892	104.699	122.904	137.344	149.769	100.647	638.18	728.014	676.941	721.39	764.165	701.424	2
ABCC6	4651.76	4429.41	4261.74	4383.73	4246	4510.98	1599.38	1359.72	1592.25	1510.03	1352.32	1337.92	1
ABCC9	759.952	736.229	765.116	788.451	746.324	715.687	886.885	1296.69	942.502	1454.99	1065.37	1446.1	1
ABCD1	228.137	224.905	243.218	223.854	238.223	254.825	379.616	365.055	382.197	318.995	344.333	446.514	1
ABCD3	2771.01	2340.18	2532.9	2460.97	2296.01	2286.61	1999.33	2076.93	2745.05	2720.2	2298.48	1779.99	3
ABCD4	683.061	757.219	703.079	727.33	684.335	743.734	164.449	171.135	177.253	218.145	154.443	234.624	1
ABCE1	490.645	455.304	497.965	507.33	472.284	507.657	925.851	809.363	946.253	950.016	972.064	783.69	1
ABCF1	824.51	769.999	839.165	828.536	874.127	805.662	1079.03	1108.06	1116.81	1012.99	1018.29	944.58	1
ABCF2	54.6668	64.0337	57.2584	53.9851	56.9331	49.6371	532.27	486.42	493.491	436.791	425.345	397.241	1
ABCF3	642.523	684.505	668.983	684.198	647.737	669.31	486.35	553.453	612.663	486.953	520.014	502.574	1
ABCG1	4.95847	8.79313	21.2612	39.085	5.51212	20.2106	569.134	845.935	706.308	840.325	724.395	833.392	1
ABCG2	996.248	1237.33	1220.61	1120.89	907.755	850.345	73.4568	112.415	72.6981	117.896	56.5047	81.3955	1
ABCG5	3929.17	3721.57	3185.83	3097.82	2970.74	3741.58	1656.27	1248.77	1554.89	1456.97	1248.19	1348.79	1
ABCG8	5138.88	3993.36	3573.86	4067.06	4146.43	5530.1	1464.82	972.049	1065.94	1195.66	1097.14	1229.38	4
ABHD1	72.748	97.0952	69.4242	78.337	72.1449	73.9673	270.401	312.133	306.148	312.591	311.09	256.242	1
ABHD10	333.729	353.205	362.92	338.94	308.027	342.118	88.2813	60.0323	59.701	76.619	48.4672	58.9162	1
ABHD11	108.488	87.5796	92.8832	91.9179	113.458	85.8315	325.67	362.781	357.431	376.589	399.87	394.613	1
ABHD12	414.405	419.117	399.85	378.804	376.055	431.29	763.434	784.985	756.851	707.827	772.74	884.64	1
ABHD13	173.68	170.794	168.912	154.173	175.583	132.066	274.621	290.976	275.701	220.657	260.647	254.877	1
ABHD14A	41.7127	48.7787	46.8819	46.8924	46.1183	46.7524	42.6879	68.359	59.9979	62.1922	47.4153	93.1045	1
ABHD14B	1437.18	1495.44	1354.36	1314.55	1241.27	1527.54	1030.82	1238.29	1174.62	1056.09	927.559	1078.25	1
ABHD15	731.015	818.718	752.547	706.493	695.403	722.937	195.082	155.495	266.474	164.747	153.046	133.377	3
ABHD16A	18.8494	17.8947	25.5838	30.4624	30.5627	24.6052	614.823	685.293	614.442	611.02	585.927	601.48	2
ABHD17A	303.493	299.548	292.442	330.079	332.597	355.741	560.113	557.26	562.635	571.125	514.404	566.975	1
ABHD17B	150.808	158.288	143.781	130.415	116.642	146.223	181.099	224.877	196.433	200.773	182.494	153.987	1
ABHD17C	19.3164	21.404	31.5336	25.1437	29.6274	25.8328	785.791	559.182	549.755	735.99	764.919	788.597	1
ABHD18	200.477	225.317	226.786	247.12	237.119	215.736	140.336	95.1109	93.4445	132.471	96.9241	141.177	1
ABHD2	6705.65	5782.5	6297.16	5124.3	4825.67	4690.28	4512.64	4643.85	5571.77	6402.02	5365.46	4838.17	1
ABHD3	357.805	356.23	324.822	328.917	326.29	329.808	162.595	168.217	215.541	208.795	226.699	206.839	1
ABHD4	412.061	446.007	392.694	361.217	358.172	380.519	629.871	698.2	602.937	594.825	547.292	726.537	1
ABHD5	201.386	276.18	276.734	300.624	250.357	235.172	335.405	368.463	477.198	499.05	497.147	425.981	4
ABHD6	792.016	840.119	821.684	652.45	666.376	676.22	153.285	204.432	270.795	225.011	216.045	184.04	3
ABHD8	284.864	302.689	320.56	299.01	290.636	292.809	193.125	208.989	193.693	187.519	185.969	195.662	1
ABI1	366.258	362.18	393.148	376.661	334.159	371.713	741.488	746.493	706.653	745.002	719.067	743.186	1
ABI2	105.052	120.447	133.63	129.298	126.823	89.0221	134.77	141.984	138.603	125.211	138.832	150.823	1
ABITRAM	151.808	183.027	177.7	186.504	174.701	174.607	117.881	96.9432	98.3632	93.9556	79.175	105.695	1
ABL1	444.85	398.755	421.312	447.59	432.23	446.137	957.162	896.748	879.385	921.835	828.061	913.901	1
ABL2	148.742	156.26	143.262	130.614	146.52	141.692	264.569	190.349	195.167	183.57	194.189	218.714	1
ABLIM1	1219.37	1019.29	1246.33	1485.14	1610.51	1324.31	1189.71	851.704	1044.01	1020.54	1063.25	862.584	2
ABLIM2	6.23562	7.37628	8.10994	11.3753	10.6157	9.09369	68.1887	88.0888	67.1385	63.444	66.6457	91.1006	1
ABLIM3	938.838	458.831	400.585	456.251	684.038	1179.06	222.789	155.134	212.358	208.914	270.762	201.375	2
ABR	45.0858	31.3963	48.7209	39.0172	37.2762	43.8098	536.865	487.811	479.69	514.637	564.564	552.777	1
ABRACL	33.0943	33.0991	34.6621	42.0599	52.3517	37.6847	205.804	195.873	135.758	156.84	141.866	154.771	1
ABRAXAS1	34.2218	34.044	32.927	34.6254	31.958	32.1751	108.555	69.851	84.2402	75.475	84.7347	82.2436	1
ABRAXAS2	187.609	199.841	188.962	183.041	179.206	182.646	350.151	315.113	333.996	349.914	381.752	367.772	1
ABT1	237.963	247.014	268.313	224.453	226.908	256.866	147.382	141.5	146.09	114.747	156.363	140.43	1
ABTB1	221.752	283.894	235.17	196.398	180.094	190.737	413.09	346.928	293.434	304.248	308.386	329.401	2
ABTB2	567.573	655.164	616.209	609.39	551.977	455.609	219.976	143.315	168.33	197.028	242.423	206.177	1
ACAA1	13343.7	13910.5	12781.3	12162.1	12083.1	13490.4	1370.56	1442.56	1552	1426.21	1258.55	1062.08	1
ACAA2	11408.8	11104.8	11145.2	10744.6	9973.78	11293.4	4919.64	4990.87	5578.87	5440.33	5077.58	4467.16	1
ACACA	864.886	781.111	1154.68	1447.39	1416.12	1415.82	623.572	666.23	777.609	985.208	807.119	582.27	4
ACACB	4591.56	4178.77	4668.78	5341.32	4917.47	5341.25	378.863	344.8	414.803	563.956	522.903	355.109	3
ACAD10	713.358	693.808	714.203	723.737	650.598	697.568	339.31	285.177	384.545	366.597	390.56	353.75	1
ACAD11	41.2838	42.0633	41.6147	41.7999	47.2245	51.3347	1988.64	1836.98	2389.34	2396.66	2229.56	1719.1	1
ACAD8	516.629	488.684	483.184	501.666	492.837	510.528	462.6	460.443	427.273	431.833	446.026	444.405	1
ACAD9	653.933	596.755	570.805	570.825	598.95	641.66	301.601	250.682	294.087	277.69	310.781	277.352	1
ACADL	441.021	419.798	434.656	446.587	443.089	499.579	1583.57	1791.39	1865.92	1817.31	1472.7	1551.9	1
ACADM	3677.77	3501.02	3816.82	3697.6	3468.12	3394.2	2372.56	2330.32	2519.66	2461.29	2116.91	2220.1	1
ACADS	3125.58	3332.84	3131.81	2811.05	2615.24	3435.64	1324.15	1157.56	1357.83	1232.78	1167.11	1135.18	1
ACADSB	3728.11	3976.58	3993.74	3923.44	3689.02	4430.16	881.689	815.465	978.815	1010.78	1003.32	930.498	1
ACADVL	14484.2	13918.6	14369.1	14534.9	14176.4	13952	2697.75	2581.85	2813.12	2789.53	2574.71	2426.59	1
ACAP2	208.57	210.512	232.7	225.396	189.026	176.794	560.85	568.337	522.632	577.014	487.039	586.974	2
ACAP3	537.303	621.126	675.58	768.465	711.571	577.272	185.456	260.461	157.687	167.571	159.412	202.067	1
ACAT1	10226.7	10417.9	10146.6	9601.63	9564.3	10250.8	1817.24	1765.1	2026.61	1931.87	1782.19	1614.7	1
ACAT2	2088.22	1976.07	2021.42	2515.82	2605.4	3034.08	291.507	245.289	363.936	381.61	326.664	285.584	4
ACBD3	349.769	359.364	392.255	411.517	341.17	362.292	406.111	405.917	418.394	427.857	481.774	398.081	1
ACBD4	1531.14	1563.5	1492.87	1529.42	1581.14	1624.13	464.393	439.71	465.004	519.724	550.266	472.8	1
ACBD5	1622.93	1505.68	1392.23	1298.72	1243.23	1306.26	1310.67	1223.37	1310.48	1210.34	1211.64	1228.66	1
ACBD6	229.94	192.548	208.16	217.946	236.417	202.642	295.061	277.316	251.759	215.397	245.145	198.069	1
ACCS	554.927	707.69	620.468	695.225	603.709	667.829	186.499	151.025	125.315	116.11	121.253	206.298	3
ACD	77.4238	94.4655	79.8399	78.7494	61.0778	77.7647	236.64	203.299	173.621	182.027	177.779	167.294	1
ACER3	110.154	95.149	110.48	115.79	111.024	102.264	291.215	332.965	312.02	351.296	322.323	279.537	1
ACHE	169.02	157.393	199.654	246.317	264.757	185.563	21.7718	43.7495	32.6153	51.8333	42.964	32.2779	1
ACIN1	1249.1	1317.18	1384.82	1575.04	1525.46	1378.56	1792.99	1419.93	1420.24	1614.51	1558.31	1706.4	1
ACKR2	62.0418	80.3793	89.7096	124.813	89.5434	85.0069	58.0567	79.6244	78.2511	63.9457	50.1291	115.628	1
ACKR3	45.9237	21.1909	14.959	6.99734	12.524	12.441	48.6687	70.8479	69.355	57.5337	60.5758	72.3918	2
ACLY	472.848	572.137	965.588	1154.95	978.307	551.432	1559.15	1625.96	2105.49	2499.72	2355.5	1623.45	4
ACMSD	810.437	867.699	800.505	826.034	886.613	954.848	122.894	142.833	284.054	376.66	414.575	280.85	3
ACO1	2858.67	2452.74	2569.12	2727.1	2653.2	3338.22	1795.03	1726.07	2075.43	2274.21	2164.84	1869.22	1
ACO2	1756.11	1574.49	1590.14	1609.2	1710.98	2011.62	2226.12	2113.03	2375.3	2433.03	2145.08	1979.87	1
ACOT1	497.251	430.512	379.466	450.776	535.56	512.862	137.501	109.088	133.822	117.745	80.6954	92.5019	1
ACOT11	23.3623	18.8539	24.6269	29.9554	22.0238	28.1248	48.0334	61.9731	43.9564	47.9221	52.0336	48.2036	1
ACOT12	2029.44	1726.82	1557.69	1443.49	1519.47	1628.5	635.586	602.468	608.806	539.586	431.459	459.599	4
ACOT13	1106.16	1219.5	1202.75	1262.06	1215.13	1316.91	306.644	297.069	437.907	496.592	423.314	399.881	3
ACOT4	155.303	144.285	187.585	198.734	207.353	181.045	788.64	836.206	990.788	941.216	624.873	537.981	3
ACOT7	619.096	622.804	583.084	513.865	525.378	602.682	342.544	235.819	257.133	293.639	212.174	183.372	1
ACOT8	228.057	226.518	196.501	199.17	209.908	243.966	139.863	140.393	137.196	137.044	147.042	122.957	1
ACOX1	5956.08	5298.19	5068.17	4572.23	3810.15	3869.98	6147.3	5907.67	7586.86	7417.68	6510.4	5838.19	2
ACOX2	4121.92	4754.11	4418.59	4909.47	4595.08	5172.2	2117.77	1647.41	1756.08	1967.38	2050.13	2250.76	1
ACOX3	437.457	407.891	419.62	361.346	309.325	335.121	428.167	477.158	462.458	475.131	459.564	518.416	2
ACP1	954.884	924.972	913.5	948.428	867.541	967.938	182.403	170.633	186.177	216.003	216.299	170.803	1
ACP2	1441.9	1316.93	1217.74	1228.14	1252.73	1417.63	869.782	982.546	1006.84	1084.58	1018.71	1041.89	1
ACP5	47.6789	51.4483	45.3796	42.3006	55.2103	52.2029	1772.79	1943.47	1950.04	2041.97	1691.11	2138.26	1
ACP6	344.653	398.507	342.401	357.325	292.584	390.84	395.678	387.948	448.868	370.786	381.406	426.376	1
ACRBP	5.02499	7.1009	11.478	10.1401	11.7837	9.10761	60.3619	64.7097	53.7477	51.4775	58.7823	33.2361	2
ACSF2	1201.3	1114.15	1093.49	1127.25	1026.66	1183.01	993.511	1080.32	1212.42	1358.52	1203.93	1141.56	1
ACSF3	405.024	389.604	380.344	433.864	412.085	455.598	273.428	262.368	263.491	275.46	263.333	253.87	1
ACSL1	19653.4	16689.8	17733.4	19072.4	19236.2	21035.1	3102.76	2537.47	2986.94	3313.99	3552.79	2868.81	1
ACSL3	660.665	627.442	673.976	704.386	703.867	703.208	160.301	130.782	233.035	248.068	254.393	165.946	3
ACSL4	587.09	511.398	569.706	757.37	934.28	547.24	703.85	897.554	1009.69	1062.45	1063.63	651.194	1
ACSL5	2650.95	3120.53	3040.91	2872.63	2469.88	2651.12	2584.72	2324.74	2388.47	3077.34	2831.56	2704.68	3
ACSM1	13.2838	12.0246	13.5552	12.0324	20.309	14.8916	1363.88	1340.89	1508.69	1703.76	1623.93	1367.86	1
ACSM3	2110.8	2261.02	2266.63	2142.6	1849.44	2378.25	494.903	562.107	598.473	465.98	451.952	448.077	1
ACSM5	2905.33	3205.33	2897.9	2923.97	2875.65	3142.22	744.955	722.271	903.282	785.414	644.415	643.691	1
ACSS1	74.1022	51.5203	60.4999	40.9241	63.7473	41.6884	89.1681	46.262	41.704	37.9153	52.8725	28.9008	1
ACSS2	2941.91	2646.31	3600.51	4906.5	5029.98	5172.49	301.628	255.557	359.537	388.834	387.448	362.761	4
ACSS3	2386.48	2059.78	2078.31	2295.65	2170.35	2291.13	88.0442	58.36	55.512	93.1676	79.6985	74.9897	1
ACTA2	76.2147	83.0547	76.0531	102.835	102.764	96.3581	214.912	173.2	131.121	90.0579	223.331	231.791	1
ACTB	10781.4	7458.04	6823.89	8094.97	9411.01	12894	14080.1	11783.8	11414.2	13954.4	13647	14962.5	2
ACTG1	8771.25	5054.99	5010.9	6334.95	8099.8	10213.9	1611.48	1763.31	1758.44	1774.41	2069.7	1831.47	1
ACTL6A	191.863	202.209	197.707	206.611	185.848	179.75	367.376	240.805	245.78	240.37	275.086	283.659	3
ACTN1	1123.82	872.983	1063.17	1154.49	1151.01	1128.45	1549.92	1339.43	1186.65	1221.24	1114.47	1163.81	1
ACTN4	3156.51	2687.35	2893.28	3270.37	3207.9	3465.93	3509.49	3803.65	3605.57	3631.97	3771.73	4183.67	1
ACTR10	220.905	240.876	235.801	230.111	237.704	230.336	427.953	425.663	442.992	415.753	422.588	427.496	1
ACTR1A	612.228	647.479	662.276	656.677	634.512	629.608	977.68	938.808	1012.57	894.656	905.088	1008.74	1
ACTR1B	754.905	743.973	706.157	715.181	733.461	764.208	968.633	942.37	955.096	929.117	998.641	897.119	1
ACTR2	1277.88	1092.51	1208.92	1275.44	1257.9	1180.29	1765.38	1761.35	1826.91	1797.2	1790.72	1703.57	1
ACTR3	941.693	798.085	884.964	1067.38	1084.1	1108.4	1573.35	1402.15	1440.61	1483.71	1532.86	1685.54	1
ACTR5	112.985	118.89	105.622	92.9164	101.934	99.7927	119.385	123.396	124.662	93.6769	125.941	118.597	1
ACTR6	201.409	225.369	211.478	207.256	212.477	200.26	85.2031	85.5763	82.3789	91.1023	70.0429	93.8075	1
ACTR8	143.38	138.11	132.319	132.668	126.898	128.304	355.297	296.47	304.281	283.495	278.823	316.477	1
ACVR1	209.323	210.106	191.863	167.029	164.29	195.99	219.745	266.047	261.822	266.072	231.027	246.041	1
ACVR1B	660.012	585.158	622.479	699.138	679.461	777.117	228.108	235.973	239.95	215.341	254.979	207.202	1
ACVR2A	118.444	120.522	110.619	117.613	102.332	137.153	220.847	233.322	234.329	255.736	257.323	279.542	1
ACVR2B	185.203	173.175	150.926	156.184	133.683	164.949	48.1177	36.9605	35.9776	30.4286	38.0871	24.7562	1
ACY1	42.4685	46.0974	42.7624	41.8019	40.6318	43.9606	266.785	243.989	307.605	339.57	238.872	279.604	1
ACY3	456.834	495.889	460.396	470.07	450.8	515.219	347.085	364.399	361.365	344.223	341.914	311.378	1
ACYP2	223.426	266.934	244.932	227.195	232.849	229.795	17.5876	13.5049	25.4556	16.4939	23.8044	24.5048	1
ADA	20.0991	19.6606	19.583	21.9447	30.5255	32.5102	158.163	186.435	165.045	188.777	153.08	142.7	1
ADAL	82.9099	94.4001	100.183	95.4562	126.402	97.6298	158.038	160.785	178.64	160.686	125.832	148.647	1
ADAM10	650.401	573.499	530.361	561.304	546.983	573.134	793.879	845.975	845.787	868.944	830.246	789.415	1
ADAM11	7.21193	8.72195	10.497	6.02255	9.52541	10.8287	3037.49	2078.27	2085.15	2248.94	2230.09	2675.32	1
ADAM15	396.315	403.074	419.334	405.775	412.019	425.375	393.127	482.022	506.219	433.851	470.545	486.989	1
ADAM17	136.043	141.43	143.696	139.275	168.061	135.752	436.907	462.358	448.541	440.972	481.646	459.082	1
ADAM8	15.8623	15.8546	21.0261	29.9326	30.2529	17.1766	250.886	238.395	315.998	425.101	419.133	317.095	4
ADAM9	169.223	135.512	175.564	158.408	137.574	148.094	729.377	729.251	786.296	788.409	831.949	754.069	1
ADAMTS10	56.975	39.5196	40.5361	40.8122	41.8325	45.4914	409.039	417.631	399.91	409.485	368.112	429.8	1
ADAMTS13	73.8934	64.2198	68.4337	92.006	88.0617	110.257	80.0417	150.728	83.2382	137.312	110.585	160.471	1
ADAMTS4	2.87991	3.64884	9.30645	7.59767	6.08926	6.70776	30.6356	23.333	19.3735	38.593	42.6898	43.792	1
ADAMTS6	20.8116	13.3922	21.1955	29.9686	21.0577	22.8347	102.879	86.5727	76.4936	64.8564	67.3311	65.7553	1
ADAMTS9	18.1231	13.6092	25.266	13.6225	11.834	14.9287	172.484	227.705	195.539	247.161	252.672	286.492	1
ADAMTSL2	360.093	318.181	370.058	398.553	348.166	230.653	577.28	663.309	595.754	522.649	577.171	580.227	1
ADAMTSL4	459.287	525.149	565.61	621.188	551.786	551.161	99.0657	180.875	124.609	156.646	102.192	138.665	1
ADAMTSL5	56.0698	52.1788	56.7284	82.4875	87.2161	62.5048	21.2465	41.5658	40.8642	51.581	48.4014	34.8702	4
ADAR	4693.67	4784.73	5484.56	4938.2	4707.71	4355.5	985.592	1139.16	1261.42	1275.95	1403.13	1065.37	1
ADARB1	102.173	132.965	139.55	156.191	141.066	135.198	397.494	458.803	445.072	353.936	369.258	387.921	1
ADAT1	150.246	152.726	164.605	164.947	170.715	189.816	46.5596	67.7453	79.8501	71.7074	94.69	68.6503	3
ADAT2	148.47	125.664	124.379	143.488	130.344	153.791	69.8955	47.7331	39.5099	36.6655	32.9184	44.4119	3
ADCK1	111.588	113.663	117.147	117.464	135.204	101.084	152.522	133.702	153.138	151.095	173.836	170.299	1
ADCK2	173.874	171.162	177.352	196.407	188.882	196.979	109.513	105.654	89.9385	99.0914	101.564	100.562	1
ADCK5	156.523	182.602	160.064	153.537	177.763	181.902	208.486	199.657	146.575	183.804	162.267	173.873	1
ADCY1	102.946	116.846	75.1007	60.6904	60.2789	142.127	45.3614	19.3651	24.2939	31.2585	31.5509	28.1264	1
ADCY6	622.755	654.497	636.924	666.038	609.619	617.324	702.5	698.74	635.715	556.494	607.463	538.418	1
ADCY9	637.214	608.317	602.382	622.211	684.169	691.808	148.077	114.544	122.234	127.731	141.765	105.875	1
ADD1	1481.78	1396.25	1436.75	1457.65	1509.03	1604.68	1420.22	1321.86	1218.72	1214.56	1275.46	1373.15	4
ADD3	319.585	363.216	383.028	345.534	303.421	289.123	292.505	369.732	324.046	389.802	307.642	389.028	1
ADGRA3	641.964	692.612	582.699	508.379	459.382	598.368	320.12	392.341	441.047	413.433	451.605	341.299	2
ADGRD1	155.368	172.065	172.335	141.707	140.821	116.038	24.8883	16.9382	15.4021	12.5285	18.1989	20.8581	1
ADGRE5	7.93299	9.37572	7.45771	9.02752	8.12882	5.49123	749.336	888.155	766.827	1000.9	768.944	970.505	1
ADGRG6	1037.19	1380.12	1171.31	1111.21	1011.92	947.661	69.2362	98.6592	83.0598	82.2718	74.8951	65.0789	1
ADGRL1	6.39859	3.2114	4.47431	7.53708	11.2412	9.0346	335.239	340.761	305.768	315.63	232.977	311.167	2
ADGRL2	578.737	550.328	641.761	639.765	592.691	613.25	585.782	647.941	791.797	853.867	846.5	803.697	3
ADGRV1	60.9761	85.9378	77.0897	73.8339	73.3154	57.1571	16.8492	24.769	17.6661	16.3566	16.8061	12.1501	1
ADH1B	80800.2	97854.7	94604.9	88346.5	66740.2	71428	8147.15	10467.3	13656.6	16512.1	14762.5	10312.6	3
ADH4	39377.4	44624.3	42932.3	41984.8	35958	41703.5	186.125	189.537	245.935	210.475	365.397	246.439	1
ADH5	2753.51	2751.44	2595.71	2670.68	2754.92	2858.3	1880.67	1986.55	2223.21	2165.14	2074.08	1872.53	1
ADHFE1	310.887	420.017	323.963	327.583	327.041	381.306	551.225	555.908	581.149	646.627	627.061	615.845	1
ADI1	8222.66	9199.81	8474.48	8655.47	8411.93	8803.53	618.801	568.545	677.725	620.46	599.328	596.9	1
ADIPOR1	1000.4	1081.51	1067.38	1004.02	993.758	1107.58	1404.89	1615.01	1495.92	1516.76	1467.87	1488.34	1
ADIPOR2	3688.42	3638.38	3704.88	3141.96	2974.1	2853.82	2447.45	2061.83	2459.11	2603.15	2981.25	2241.55	1
ADK	1242.13	1250.84	1146.86	1073.93	1023.47	1231.5	3696.66	3307.91	3955.7	4204.31	3902.94	3658.16	1
ADM	93.5701	73.4422	59.7893	69.0723	61.459	70.6678	76.2417	114.904	105.671	125.344	96.8086	142.009	1
ADNP	639.244	579.577	576.432	617.742	624.356	628.727	22.8746	10.5664	19.3943	9.32636	19.985	30.0473	1
ADNP2	231.967	167.362	153.848	161.215	169.437	198.563	225.231	197.883	192.721	216.299	200.086	254.343	4
ADO	100.026	119.924	107.849	112.135	110.629	97.0502	260.963	271.926	260.657	281.914	297.204	305.721	1
ADPGK	300.568	287.811	282.88	278.255	269.536	264.204	428.611	428.769	390.955	460.354	394.754	417.223	1
ADPRH	23.0663	12.5483	13.4208	16.5874	20.3749	20.6252	253.283	224.305	189.723	201.965	218.994	278.357	4
ADPRM	83.6902	89.1722	76.8954	65.3588	71.9798	72.3841	160.741	146.468	155.391	184.877	148	152.297	1
ADRA1A	504.061	400.271	432.251	572.666	681.041	648.457	23.4447	18.7093	24.4368	16.705	20.4065	20.4536	1
ADRA1B	80.6811	114.848	92.7152	86.4765	98.0407	125.012	333.488	256.377	408.016	589.373	515.845	454.588	3
ADRB2	48.6551	41.326	41.6734	39.8106	31.7011	67.3669	106.131	100.916	95.3694	101.967	63.0296	60.8463	1
ADRM1	1101.63	1131.79	1009.75	719.415	772.045	868.207	661.856	663.277	697.134	662.289	675.004	665.692	2
ADSL	52.1657	62.4285	54.7661	52.7051	60.4209	59.0496	357.287	284.914	264.731	242.449	287.406	243.417	1
ADSS1	625.871	633.395	691.402	688.287	660.807	624.288	324.593	342.055	472.847	538.733	369.104	471.107	1
ADSS2	180.289	164.141	180.31	169.2	163.637	164.193	742.429	687.967	667.357	677.415	655.21	679.929	1
AEBP2	123.586	135.598	115.478	107.426	115.416	127.598	691.09	525.713	541.545	588.082	575.161	549.466	1
AEN	132.002	151.719	165.017	165.555	219.064	116.782	327.761	326.855	354.556	334.377	364.147	364.478	2
AFDN	2694.42	2399.17	2286.54	2256.68	2332.67	2376.36	976.926	852.968	853.563	869.62	981.042	927.147	1
AFF1	1012.73	990.71	1042.9	911.862	876.003	887.671	744.478	470.252	488.411	549.424	552.333	470.713	1
AFF3	7.5235	4.93122	5.88969	6.95935	14.1395	12.3962	97.824	23.9667	20.0025	16.4459	27.0095	23.5209	3
AFF4	426.333	483.438	506.095	528.676	477.987	473.176	904.596	868.634	856.178	835.24	973.958	870.684	1
AFG1L	71.063	59.0755	78.6912	68.3274	75.3148	75.7543	116.972	127.96	127.411	120.59	128.579	87.3222	1
AFG3L2	946.429	975.656	922.892	883.242	910.239	986.249	869.302	843.64	902.77	742.232	780.791	748.495	1
AFM	8743.18	7702.2	8576.42	9183.28	9812.28	8018.83	2097.29	2432.52	2295.26	2690.16	2796.96	2445.42	1
AFMID	2491.07	2638.24	2610.74	2743.74	2515.82	2608.83	219.316	204.975	221.166	298.235	239.252	214.917	1
AFP	81.0655	87.0674	90.734	99.0166	106.19	76.9402	41.1087	64.1206	34.0096	30.6853	39.8875	22.0403	1
AFTPH	472.777	486.261	494.353	483.382	478.489	457.679	520.761	583.791	639.781	663.985	687.382	666.846	1
AGA	179.172	175.204	173.385	160.223	193.982	176.426	191.447	193.447	212.269	205.289	225.002	177.656	1
AGAP1	137.458	116.756	138.058	129.503	153.3	121.929	312.175	416.663	407.948	376.518	350.936	348.6	1
AGAP3	593.191	731.663	688.511	614.353	608.735	529.237	491.925	566.945	481.746	482.317	432.342	507.036	4
AGBL3	34.9663	38.7143	34.5011	46.6193	39.1196	40.1001	53.251	40.1974	31.4321	54.7011	54.2569	57.6533	1
AGBL5	176.844	197.49	181.055	186.279	169.679	192.491	164.602	175.876	139.297	150.081	127.151	189.557	1
AGER	49.7864	51.6701	58.754	79.0985	91.7433	69.5892	45.3831	21.5142	19.4323	25.0058	12.7078	29.5024	1
AGFG1	390.634	397.158	431.692	432.582	466.84	383.777	809.253	548.752	517.753	551.47	578.851	516.534	1
AGFG2	2459.68	2742.51	2768.53	3083.82	2804.06	2661.3	511.215	439.33	543.101	483.245	502.855	470.115	1
AGGF1	135.364	168.019	127.511	131.992	142.808	147.68	445.707	388.418	391.733	331.918	380.409	383.528	1
AGK	230.418	172.319	170.616	161.731	182.098	180.505	87.2033	73.027	73.1021	78.5229	58.2705	83.5085	1
AGL	655.558	595.277	648.869	676.959	765.724	682.824	718.664	762.985	832.64	762.296	651.016	684.588	1
AGMAT	2294.91	2217.13	2282.62	2148.68	2114.7	2246.49	473.227	309.799	428.494	383.908	434.661	428.046	1
AGMO	1191.5	1254.71	1317.25	1261.61	1144.23	1196.8	409.584	434.769	468.835	541.152	479.688	405.783	1
AGO1	460.347	472.029	469.851	504.08	444.864	425.571	587.698	427.969	401.222	489.773	412.849	426.507	1
AGO2	313.788	308.916	273.887	274.18	285.938	259.187	737.162	472.158	570.003	539.433	479.815	451.016	1
AGO3	243.127	240.493	246.963	293.44	258.206	229.781	229.468	292.21	271.661	277.198	229.772	292.157	1
AGO4	259.904	252.642	250.349	253.72	232.857	254.722	95.2694	108.533	82.4172	120.552	108.283	104.235	1
AGPAT1	726.926	705.563	674.49	665.543	699.932	738.917	295.562	398.962	367.651	366.564	387.427	312.869	1
AGPAT2	2469.2	2500.83	2249.28	1700.76	1835.5	2124.93	1425.39	1261.12	1638.44	1559.74	1755.13	1552.04	2
AGPAT3	2543.26	2719.83	2622.01	2218.49	2160.07	2179.72	1791.98	1536.79	1630.43	1667.79	1654.93	1721.49	2
AGPAT5	85.188	88.286	103.306	111.839	110.828	89.7505	270.14	240.343	203.908	213.271	199.305	239.412	1
AGPS	407.419	349.267	377.662	432.624	433.862	401.953	401.401	300.628	331.994	346.028	341.099	327.893	1
AGRN	1252.01	1170.57	1334.69	1347.04	1339.8	1186.42	2401.47	2997.44	3130.49	3006.5	3595.46	2789.62	1
AGT	16962.6	15763.3	15454.4	14731.2	14785.7	15552.3	6119.24	5658.28	5347.98	5547.04	5413.16	5967.11	1
AGTPBP1	73.6858	53.0466	62.3991	71.5464	58.0929	48.7551	272.306	208.55	195.362	200.836	211.696	176.639	1
AGTR1	264.866	224.095	206.104	230.497	238.549	275.648	759.06	812.868	634.883	790.988	728.461	1041.68	1
AGTRAP	97.8736	102.176	85.3164	67.7522	75.7484	90.2011	339.886	378.828	319.126	349.789	323.176	371.032	1
AGXT	35349.3	38434.1	37799.2	36569.5	34302.8	39943.5	1693.94	1217.15	917.832	1020.53	1168.94	1802.8	3
AGXT2	675.48	754.153	669.067	615.971	633.492	847.351	1193.94	991.571	977.249	1087.76	1101.37	1166.54	1
AHCTF1	323.219	343.434	355.296	309.686	289.307	225.012	664.414	473.217	650.193	755.495	702.697	591.558	1
AHCY	1420.38	1482.06	1421.3	1394.48	1352.75	1590.35	1187.37	1249.61	2018.99	1973.02	1575.92	1301.2	1
AHCYL1	1420.86	1285.21	1311.66	1405.47	1430.56	1447.64	1244.31	1159.08	1283.94	1280.63	1310.27	1244.76	1
AHCYL2	214.097	236.3	250.065	272.694	253.187	232.284	286.265	277.636	261.462	296.061	369.051	236.542	1
AHDC1	344.338	236.394	259.96	270.607	255.667	334.686	326.842	312.661	310.17	345.801	365.09	364.912	1
AHI1	205.865	201.19	200.212	222.753	236.617	165.219	66.7894	46.0532	49.8797	45.4447	52.978	45.1535	1
AHNAK	4539.04	5313.34	4650.01	4422.08	4756.55	4650.9	2157.93	1824.72	1506.95	1439.87	1567.69	1471.98	1
AHR	431.464	394.327	330.967	442.65	406.103	486.882	365.387	432.257	414.699	398.941	417.168	541.157	1
AHSA1	430.95	681.857	709.861	750.515	812.698	518.266	568.616	735.887	776.058	784.092	807.485	591.943	4
AHSG	91778	97931	84868.7	89383.3	88388.6	93267.1	86187.9	99864.5	89307.8	93983.8	85094.9	88682.1	1
AIDA	175.896	157.319	171.05	196.399	167.575	149.63	327.816	403.208	382.519	389.752	356.486	387.193	1
AIFM1	2471.36	2261.78	2260.02	2280.29	2366.85	2534.97	740.087	691.191	797.64	771.825	732.093	704.407	1
AIFM2	562.054	604.549	531.783	514.225	543.567	536.266	420.473	504.201	605.989	529.492	447.951	387.912	3
AIFM3	22.5045	20.9726	33.978	29.8028	24.2027	19.1666	31.5728	30.439	33.2133	28.0824	19.3577	30.605	1
AIG1	1952.63	2005.41	1861.95	1755.45	1749.61	2009.91	214.936	237.606	219.085	191.399	235.065	227.064	1
AIMP1	449.514	510.103	450.641	496.117	457.028	498.841	362.086	362.761	364.815	299.61	313.125	314.658	1
AIMP2	302.253	308.311	324.509	347.678	372.719	373.832	168.929	174.574	170.125	146.963	163.516	111.613	1
AIP	264.113	340.928	288.125	305.57	293.437	299.296	376.744	411.188	395.379	394.365	410.893	455.258	1
AJM1	19.2054	32.9216	39.3456	53.1396	52.8377	42.4049	19.264	14.5556	11.9196	15.617	9.36351	29.6056	1
AJUBA	1936.41	1632.9	1696.12	1467.27	1497.88	1454.19	215.47	314.751	320.859	205.911	307.615	275.495	1
AK1	74.9744	67.442	82.7974	96.0265	126.474	94.9028	114.472	183.569	150.098	125.856	124.774	181.223	2
AK2	2082.91	2143.53	2124.24	2208.7	2124.13	2134.78	1485.05	1878.95	2153.28	1796.39	1388.59	1263.46	3
AK3	3556.96	3280.74	3294.18	2980.15	2742.2	2835.87	2103.34	1935.86	2403.4	2304.84	2163.61	1795.59	1
AK4	2657.71	2535.08	2562.07	2661.85	2569.22	2603.97	736.199	1218.65	1355.19	1104	702.827	537.347	3
AK7	15.3272	13.388	23.3377	27.0319	26.7317	32.6576	22.8292	43.0756	39.881	25.2548	40.5385	33.7156	1
AKAP1	2367.74	1922.08	2012.25	2093.66	2190.87	2180.43	813.953	879.723	891.279	849.886	804.729	697.897	1
AKAP10	152.658	131.219	116.797	114.89	137.9	117.363	177.444	178.529	180.11	182.045	182.572	153.531	1
AKAP11	238.257	221.454	235.33	219.707	234.679	196.635	468.458	341.816	368.878	369.221	392.992	366.665	1
AKAP12	75.1285	44.2081	63.7971	50.1804	50.6716	36.6129	531.671	421.383	271.367	281.041	298.344	437.735	1
AKAP13	928.598	871.029	981.039	1046.71	1008.71	997.849	1251.41	1222.43	1323.98	1244.6	1153.3	1037	1
AKAP7	142.609	126.049	139.15	142.499	133.483	136.59	105.441	116.459	94.5434	100.395	105.189	161.155	1
AKAP8	350.894	324.814	311.597	321.849	302.249	321.448	1127.82	990.11	940.663	940.392	895.022	935.164	1
AKAP8L	1034.74	1215.4	1033.14	1099.83	985.794	1057.7	689.166	771.922	716.703	794.387	721.033	770.71	1
AKAP9	1775.23	1676.1	1379.25	1305.69	1142.78	1454.66	552.451	504.092	518.798	417.21	499.785	523.331	4
AKIP1	109.446	92.1596	95.6483	112.867	116.629	136.395	157.749	135.281	135.589	121.559	136.585	138.12	2
AKIRIN1	558.346	537.733	611.575	599.164	589.588	504.354	332.65	317.448	341.075	338.24	347.758	323.026	1
AKIRIN2	343.428	356.404	344.376	387.657	447.352	346.333	281.478	283.748	260.904	302.995	251.785	322.654	1
AKNA	285.44	280.118	326.965	349.598	321.396	339.152	397.44	265.496	244.056	265.086	228.462	284.213	1
AKR1A1	3431.67	3344.65	2911.21	3160.81	3284.44	3891.26	4438.23	4786.68	4522.25	4372.68	4554.14	4672.69	1
AKR1B10	1654.23	1121.49	1185.75	1185.83	1226.41	1112.95	140.205	149.458	148.783	162.774	160.658	164.014	1
AKR1D1	3494.52	4471.59	4397.72	5108.2	4427.04	4411.94	907.295	883.205	1339.13	1674.89	1422.16	1253.01	3
AKR7L	620.477	742.3	645.893	690.718	679.698	599.289	724.785	836.887	755.709	575.769	611.862	577.987	1
AKT1	1529.84	1475.08	1569.11	1496.72	1544.95	1472.55	1532.37	1597.11	1549.66	1501.06	1395.67	1484.9	1
AKT1S1	635.11	694.956	633.878	681.827	650.757	718.077	485.826	531.69	486.889	484.066	585.25	445.414	1
AKT2	2499.78	2497.68	2521.91	2490.21	2433.67	2601.11	689.877	649.289	697.907	714.055	763.394	676.965	1
AKTIP	254.658	280.101	284.4	294.323	320.342	294.994	195.668	240.797	248.612	220.638	220.887	259.467	1
ALAD	8216.2	8373.98	8435.76	9161.84	8785.34	9285.84	1811.15	2064.55	2213.09	2204.45	2140.72	1989.11	1
ALAS1	2083.53	2626.53	3992.14	4839.65	5416.97	3496.01	2294.78	5629.77	8213.13	5442.98	4837.3	1825.35	5
ALB	1.69864e+06	1.60396e+06	1.6835e+06	1.65913e+06	1.55404e+06	1.67154e+06	590087	586849	630043	745884	652337	621127	1
ALCAM	1156.43	1125.76	1057.69	1007.61	973.535	946.469	1793.58	1983.72	1847.7	2013.6	2159.39	2309.54	1
ALDH16A1	270.403	274.778	257.807	283.092	282.787	293.413	704.597	681.814	660.752	632.373	518.423	657.009	1
ALDH18A1	651.266	474.586	591.436	742.19	958.64	952.427	175.25	118.166	96.0793	111.854	136.283	122.76	2
ALDH1A1	19147	17916.2	17765	20193.6	19653.1	21148.7	3363.44	3377.95	4480.95	4327.85	4799.15	3709.54	1
ALDH1A2	52.0395	37.5623	34.4114	33.0309	39.7407	41.7112	17.5179	42.1639	48.746	27.3569	69.2763	24.5167	1
ALDH1B1	2566.31	2566.07	2613.12	2459	2428.24	2253.01	1203.77	662.22	879.857	924.199	948.084	1032.73	1
ALDH1L1	5132.15	6773.56	5436.39	5799.55	4608.02	6026.07	6021.77	4925.38	6402.83	7060.1	6974.81	7188.9	1
ALDH2	26736.1	31416.8	27973	28699	26706	31403.2	10208	10178.2	11653.9	13034.1	12296.4	12001.2	1
ALDH3A2	7052.27	7554.19	7119.5	7385.62	7216.01	7199.71	2233.37	2477.92	3267.22	2949.35	2755.93	1881.7	3
ALDH3B1	27.502	17.8891	15.8271	12.3283	9.49266	18.9916	130.919	136.221	136.814	126.497	150.777	193.158	2
ALDH4A1	6200.72	5934.25	5462.65	5463.53	6028.86	6923.25	998.171	933.649	1097.27	1079.64	987.467	930.924	1
ALDH5A1	3265.1	3200.32	3277.88	3351.28	3068.3	3119.79	419.311	371.92	426.55	437.077	427.251	324.028	1
ALDH6A1	4357.35	4709.7	4710	4696.59	4437.85	5449.53	2237.29	1966.68	2411.82	2623.07	2173.31	2291.25	1
ALDH7A1	2560.72	2827.46	2864.19	2769.6	2504.42	2986.74	2435.53	2194.6	2576.71	2606.22	2716.83	2696.8	1
ALDH8A1	4056.25	3932.16	3813.66	3652.69	3823.48	4187.39	1281.41	1222.75	1505.04	1532.41	1517.56	1442.86	1
ALDH9A1	1939.64	1808.54	1888.21	1935.82	1800.41	1997.35	1378.19	1258.31	1376.29	1434.24	1288.13	1180.5	1
ALDOA	28.4403	23.6899	24.7305	26.8994	30.4031	36.9694	2345.4	3167.03	3087.57	2957.23	2947.16	3028.02	2
ALDOB	82445	81108.8	83367.9	75858.7	73772.8	84880.4	20859.2	22103.1	24842.5	23494.9	19433.5	18218.6	1
ALDOC	1141.7	1210.18	1147.63	1285.05	1190.59	1558.68	68.1205	89.3189	69.6704	63.5553	65.7394	83.1542	1
ALG1	257.27	250.272	239.549	212.458	247.479	244.471	270.05	282.136	301.675	289.03	305	307.253	1
ALG10B	86.1611	92.0183	66.2974	64.2348	72.7818	73.8346	491.831	347.516	411.316	353.008	398.313	385.3	1
ALG11	55.1635	62.3365	54.7884	54.0384	55.3092	47.7607	228.399	279.504	301.704	312.729	322.533	250.124	1
ALG12	365.234	314.606	342.91	351.62	408.476	374.362	101.946	130.131	164.366	157.638	154.119	162.139	3
ALG13	264.196	272.463	281.772	282.207	301.138	252.122	80.7646	63.6616	57.9823	74.879	71.4699	63.9411	1
ALG14	159.731	157.374	135.363	103.028	124.001	126.672	130.872	122.506	114.554	141.516	131.224	147.319	2
ALG2	359.469	481.536	470	459.056	502.923	417.005	212.822	215.991	238.721	257.928	231.431	233.091	4
ALG3	554.919	549.078	500.562	543.692	592.051	572.57	151.037	145.735	170.214	178.401	200.564	180.996	1
ALG5	417.762	420.454	437.37	402.559	435.004	420.398	334.615	331.022	354.763	350.187	358.221	303.933	1
ALG6	109.162	127.477	123.281	132.655	137.883	115.288	106	119.624	112.055	105.91	99.5574	118.997	1
ALG8	340.933	318.615	336.388	315.808	299.186	348.545	105.786	120.616	115.595	132.084	149.229	90.5827	3
ALG9	74.1608	71.3662	67.7882	63.1968	74.9348	55.1523	169.284	168.026	179.391	162.435	162.452	200.333	1
ALKBH1	105.79	96.9052	86.6098	75.9213	82.5796	83.2511	231.605	151.984	150.708	186.423	166.527	169.2	1
ALKBH2	120.706	148.378	150.688	136.294	129.508	132.293	80.8657	76.5919	96.728	82.0498	62.4864	63.4774	1
ALKBH3	151.627	132.466	115.099	117.171	104.894	142.825	207.013	168.349	166.092	171.586	160.536	140.395	1
ALKBH4	123.222	115.533	101.353	103.135	102.941	116.195	73.2851	67.7747	72.4742	50.2015	67.0122	76.6581	1
ALKBH5	1042.23	1153.67	1119.05	1139.03	1104.94	962.335	850.804	862.983	937.458	989.324	941.489	802.794	4
ALKBH6	42.2073	51.0785	52.9913	58.2233	48.7772	54.5721	154.202	158.528	137.85	123.905	125.157	139.767	1
ALKBH7	579.873	696.354	546.676	517.175	603.732	667.219	74.4756	86.6751	69.5806	70.6282	73.2382	63.9462	1
ALKBH8	64.1664	73.7192	74.6399	68.1998	59.9969	68.5518	178.58	127.806	114.617	137.054	126.291	141.035	1
ALMS1	109.031	84.0154	92.2192	93.964	93.3129	80.743	73.594	42.6962	46.0908	37.7632	43.0701	43.8302	1
ALPK1	138.94	129.039	132.279	139.612	117.2	153.333	326.312	410.396	443.248	373.915	383.527	361.194	1
ALPL	62.8856	121.95	87.5682	60.6671	49.9902	86.858	547.196	780.192	869.759	701.731	707.613	512.374	1
ALS2	613.827	636.449	669.048	635.433	647.54	626.066	594.771	507.35	582.173	622.809	740.223	561.278	1
ALS2CL	667.398	676.356	769.754	1111.4	1007.7	961.738	784.632	656.347	784.293	778.518	811.601	908.072	2
AMACR	196.261	174.061	156.945	123.036	115.976	155.057	798.073	789.092	850.174	856.786	852.654	760.861	1
AMBP	128262	148441	134066	126527	123279	136837	23297.2	23634.5	26161.3	26100.1	25432.2	24649.8	1
AMBRA1	316.548	313.192	322.797	310.631	266.44	300.669	458.082	456.893	501.621	477.721	517.941	511.937	1
AMD1	350.382	350.579	441.593	428.465	447.049	291.449	284.222	318.977	307.474	235.977	229.294	284.444	1
AMDHD1	738.01	602.033	746.181	718.937	775.94	984.971	1033.73	803.309	758.872	870.963	1158.62	1129.24	1
AMDHD2	316.128	395.565	289.871	235.659	256.554	286.82	404.399	461.401	469.284	375.093	343.076	350.394	4
AMER1	229.862	332.367	377.403	303.687	271.083	215.623	155.635	122.99	104.095	115.789	117.899	134.875	2
AMFR	3118.28	2737.89	2836.54	2901.94	2993.19	2907.34	2092.18	2165.5	2558.87	2447.67	2502.41	2216.85	3
AMIGO1	122.407	138.574	115.691	102.06	108.336	114.522	93.0081	141.01	121.022	141.601	104.588	148.422	1
AMMECR1	83.3177	85.5365	86.1818	92.6321	84.0021	97.4879	66.7549	65.9319	50.2922	53.6094	53.5814	51.658	1
AMMECR1L	360.766	405.505	447.63	408.101	408.203	318.901	491.512	462.403	523.456	523.641	466.008	408.461	4
AMN1	24.5891	25.606	23.0263	17.6483	19.3242	22.7057	161.7	173.771	152.653	161.63	152.834	171.325	1
AMOT	173.093	174.422	241.833	282.881	245.751	209.29	403.068	426.176	364.417	345.253	334.92	447.629	2
AMOTL1	203.651	168.89	204.456	189.191	160.038	169.982	478.277	678.106	568.553	637.352	558.037	638.797	1
AMOTL2	274.653	224.439	249.159	214.1	231.798	257.643	693.909	873.746	828.604	873.489	939.296	918.28	1
AMPD2	1179.97	1544.25	1659.85	1579.31	1322.34	1179.44	515.692	499.506	535.505	536.946	546.948	503.771	2
AMPD3	19.0989	14.5831	16.845	12.74	13.6486	16.3106	107.199	107.776	113.526	119.815	127.19	120.317	1
AMT	5.91757	10.2989	11.4622	14.4465	12.3257	11.5763	274.267	177.141	183.734	210.374	297.999	347.726	1
AMZ2	215.069	268.782	252.171	289.618	289.675	288.993	324.27	289.815	262.755	226.02	257.063	249.646	3
ANAPC1	147.373	137.158	153.891	149.581	141.444	153.754	823.632	632.963	711.194	662.194	715.962	695.933	1
ANAPC10	20.4556	23.6243	26.2369	19.16	26.6641	26.4034	59.0611	60.8401	63.5703	47.2073	52.4665	61.615	1
ANAPC11	527.583	610.044	502.685	475.17	521.279	571.742	259.978	253.414	183.043	239.984	196.689	247.846	1
ANAPC13	414.116	380.813	387.156	352.606	373.155	359.213	309.485	330.029	270.795	288.323	300.07	310.052	1
ANAPC16	929.977	1039.79	949.359	1004.66	996.321	1026.63	307.504	306.391	283.485	264.335	295.192	304.328	1
ANAPC2	626.556	651.563	642.645	689.196	642.637	677.34	921.161	862.1	790.222	715.624	798.409	908.715	3
ANAPC4	166.293	175.359	183.882	204.454	199.392	221.396	441.838	384.15	352.732	360.722	382.576	435.924	1
ANAPC5	1076.31	1046.4	997.671	1014.86	983.251	1057.81	2481.92	1725.84	1653.48	1691.66	1605.82	1677.63	1
ANAPC7	259.779	262.155	270.497	283.297	303.777	296.32	379.566	368.888	312.976	332.433	300.193	359.554	1
ANG	6135.03	6831.54	6585.38	6130.62	5883.84	6761.18	235.166	365.984	307.048	289.138	286.704	339.543	1
ANGEL1	305.828	305.983	291.607	326.458	346.149	366.774	75.1069	94.2784	71.94	89.0551	61.2204	93.1582	1
ANGEL2	222.37	207.194	194.548	179.523	183.166	204.201	373.533	371.928	350.688	402.567	353.003	339.044	1
ANGPTL2	24.9186	35.2411	28.8458	6.57306	8.6776	1.69496	583.666	769.159	680.863	611.574	546.175	624.779	2
ANGPTL3	8326.41	8856.22	8728.02	8848.67	8659.61	8813.8	4061.51	4144.59	4457.11	5245.27	5167.83	4554.1	1
ANGPTL4	1361.98	546.778	491.197	469.446	521.603	727.108	959.163	558.264	394.119	304.295	244.447	433.467	4
ANGPTL6	33.4103	45.3857	30.2304	42.1828	31.6998	45.6467	140.227	204.581	133.925	204.199	122.797	172.954	1
ANGPTL8	2017.97	3318.66	3054.61	2662.73	3738.04	2238.13	499.418	1085.56	1058.01	962.911	1412.47	692.602	1
ANK2	8.11708	6.17645	5.4128	6.92331	7.30132	9.35452	27.2345	33.5848	19.931	35.1756	13.084	45.099	1
ANK3	28.4291	17.0397	21.0506	15.2133	24.1168	15.1484	569.639	520.342	422.13	482.134	442.483	531.352	1
ANKFY1	786.296	795.426	838.738	770.062	799.936	747.642	813.697	824.787	857.287	819.742	920.366	892.157	1
ANKH	1109.81	1200.39	1218.35	1207.35	1211.85	990.339	241.506	251.019	269.928	240.859	276.903	251.771	1
ANKHD1	31.7076	44.7455	30.9533	42.0605	48.6674	36.3651	533.121	433.747	444.718	460.629	517.902	452.235	1
ANKIB1	287.535	292.976	308.202	278.438	275.561	266.476	359.306	342.56	353.245	335.959	328.94	331.621	1
ANKLE1	6.69769	9.87862	9.66185	8.69503	9.98036	7.59181	42.2991	16.4544	9.95709	11.7885	9.7494	18.8279	3
ANKLE2	500.898	501.951	494.782	450.526	444.554	394.804	421.981	373.537	396.183	438.361	386.645	427.428	1
ANKMY2	169.524	175.362	182.969	196.412	211.279	202.219	149.84	156.165	125.115	134.977	127.882	153.887	1
ANKRA2	147.404	142.767	124.812	150.064	156.856	184.33	139.821	167.271	148.814	126.551	115.416	145.273	2
ANKRD10	508.631	553.24	520.393	519.847	501.058	493.533	533.528	385.615	296.991	316.571	354.794	308.002	1
ANKRD11	914.278	909.606	819.036	871.895	751.894	801.593	1533.93	1225.35	1227.02	1315.76	1201.52	1392.58	1
ANKRD12	705.444	762.322	579.128	480.931	415.589	459.695	301.977	364.178	301.36	261.964	261.719	221.684	4
ANKRD13A	518.969	463.043	495.913	494.571	516.542	499.571	1167.47	752.095	766.751	817.005	770.63	746.739	1
ANKRD13B	9.48839	6.90431	10.3744	13.8082	10.1586	7.08061	208.964	165.175	151.709	137.905	119.647	190.886	1
ANKRD13C	190.226	155.363	151.731	135.988	139.068	140.597	336.045	323.318	335.679	324.653	339.832	280.49	2
ANKRD13D	82.5755	109.127	101.834	105.536	121.36	92.785	39.891	36.9688	36.2273	40.8125	30.2553	40.3854	1
ANKRD16	54.4695	49.3912	58.9479	62.3911	58.0752	59.5599	529.759	528.578	424.33	476.396	438.17	432.946	1
ANKRD17	1031.04	951.778	985.622	1011.83	979.903	958.278	936.482	837.277	863.121	785.067	905.828	783.497	1
ANKRD24	75.004	97.3578	110.621	169.811	162.822	145.193	120.738	161.082	165.527	166.043	166.121	172.079	2
ANKRD27	75.3594	94.1711	84.3184	79.4579	81.8741	92.0632	663.17	611.591	581.686	511.793	476.982	473.376	3
ANKRD28	464.517	435.599	430.942	440.178	402.086	501.498	591.128	392.991	423.13	402.812	377.299	339.932	1
ANKRD37	31.1127	39.1761	33.1055	34.158	24.6398	24.4943	22.1017	21.3053	20.2943	24.0462	9.95017	7.16114	1
ANKRD39	57.2932	62.3872	61.0857	51.7291	54.7698	55.4227	72.9496	57.2939	53.017	51.9198	58.3198	67.8474	1
ANKRD40	343.333	340.308	345.542	358.591	332.5	328.226	807.236	849.979	879.439	913.865	938.906	977.554	1
ANKRD42	59.5283	63.3684	68.6862	64.4468	54.042	57.1729	34.7063	41.8915	42.2012	39.491	38.4495	44.953	1
ANKRD44	78.6811	78.3531	72.6094	74.3175	62.5818	60.9535	281.577	197.459	169.044	200.513	197.314	212.295	1
ANKRD46	223.777	260.353	282.508	277.469	246.095	261.271	564.245	508.544	577.441	588.513	501.633	502.425	1
ANKRD49	101.122	102.126	99.194	95.2883	99.1749	102.299	144.956	133.384	141.67	114.323	102.063	106.215	3
ANKRD50	252.82	198.54	188.793	216.546	237.53	213.734	355.688	363.19	300.641	344.813	324.237	410.827	1
ANKRD52	458.005	486.476	546.277	626.475	590.728	500.298	622.55	490.72	533.192	550.03	501.463	505.896	2
ANKRD54	190.817	257.108	203.743	214.2	216.188	190.575	196.515	182.625	179.671	155.591	162.728	174.332	1
ANKRD6	155.319	139.053	161.635	164.077	128.848	162.545	35.466	72.2628	57.6247	40.4656	52.901	55.1019	1
ANKRD9	342.702	417.041	459.774	439.609	469.398	356.929	8.07688	16.9376	25.696	28.4448	26.5719	22.2759	3
ANKS1A	138.355	156.261	161.246	171.778	159.71	160.76	430.58	492.96	479.982	465.075	458.039	435.951	1
ANKS3	138.954	159.536	162.831	173.041	174.503	146.832	291.924	319.639	295.619	301.721	300.94	321.286	1
ANKS4B	408.147	459.602	461.837	524.546	510.769	507.735	530.612	587.71	717.724	603.714	633.41	423.278	3
ANKS6	79.1591	77.2986	103.745	106.205	115.885	86.4153	48.8589	36.2669	45.0245	44.5189	46.564	30.4612	1
ANKZF1	497.003	603.124	522.254	516.436	442.637	538.33	295.623	292.799	292.892	318.081	314.333	330.182	1
ANLN	20.8176	11.6262	11.3822	22.792	23.3872	24.5349	155.425	55.2166	44.4805	35.7186	46.8857	77.6289	3
ANO1	3161.69	2661.55	2754.07	2926.91	2814.03	3247.01	142.934	236.639	172.627	171.075	230.285	223.374	1
ANO10	197.608	141.868	143.513	141.789	184.46	189.157	522.208	494.724	472.543	410.245	425.865	419.257	2
ANO6	1772.64	1555.32	1631.44	1618.91	1604.87	1673.98	1146.33	669.284	562.918	669.623	682.312	677.353	3
ANO8	115.683	97.7657	134.16	163.853	176.212	143.565	193.818	198.309	179.266	190.54	173.521	197.372	2
ANP32A	807.156	758.637	747.167	796.476	901.02	936.506	1377.15	1074.83	975.093	1130.6	1228.89	1304.75	4
ANP32B	809.038	911.141	717.179	676.293	626.068	756.771	2082.89	1196.45	1030.27	1076.23	1012.31	1094.51	4
ANP32E	228.936	181.829	191.575	245.003	241.249	301.877	1126.82	401.979	387.428	411.868	408.622	394.548	3
ANPEP	8403.19	8186.35	8122.16	8185.96	8246.42	9032.48	1636.25	1776.61	2064.41	2213.56	2137.25	1780.5	3
ANTXR2	629.815	644.113	659.91	689.204	764.048	626.301	358.981	407.003	424.678	431.56	457.41	431.056	1
ANXA11	1053.45	876.795	870.369	891.718	1030.14	1004.81	246.008	193.214	210.492	206.763	184.151	213.525	1
ANXA13	300.752	235.772	239.167	218.295	244.821	255.691	132.038	223.297	199.396	141.157	197.333	180.385	1
ANXA2	1235.99	710.633	641.166	800.4	1061.28	1120.32	2615.05	1945.06	1594.8	1574.42	1985.38	2194.6	4
ANXA4	1199.83	1162.82	1210.53	1269.13	1321.07	1216.6	1424.42	1666.82	1746.16	1631.6	1822.24	1687.45	1
ANXA5	1329.05	1064.14	1224.57	1350.5	1451.97	1287.36	4639.51	4741	4131.91	3886.26	4740.56	5477.93	1
ANXA6	5761.03	4288.61	4065.1	3973.54	4735.9	6683.51	2305.84	1997.69	2201.6	2053.82	2146.62	2088.92	2
ANXA7	1128.52	1109.05	1033.78	1004.1	994.186	1123.28	1457.72	1692.66	1658.82	1327.63	1349.1	1402.05	3
ANXA9	388.069	340.357	359.507	362.618	379.611	395.06	73.1651	91.342	72.3748	74.7183	96.6827	78.5675	1
AOC2	32.107	44.2854	51.3622	67.9894	82.2076	52.6985	63.3296	51.4879	44.8346	46.4764	51.1513	48.8516	2
AOPEP	977.4	1074	872.246	810.919	800.474	872.141	467.151	491.682	456.511	456.514	409.334	449.231	1
AOX1	10870.5	13712.5	12869.4	13489	11524.5	13883.1	1405.09	1239.11	1462.09	1362.23	1740.3	1530.75	1
AP1AR	263.445	271.216	238.419	236.482	198.181	256.553	388.343	321.998	378.437	371.743	404.286	298.143	1
AP1B1	1077.08	915.546	905.434	966.724	1024.06	1065.66	1061.4	1266.03	1229.19	1235.73	1213.21	1280.53	1
AP1G1	1136.95	1094.33	1164.15	1174.62	1212.51	1130.9	956.007	901.779	992.284	957.915	1088.49	923.952	1
AP1G2	293.464	296.7	344.257	417.625	410.001	351.7	305.224	259.618	258.095	239.46	219.394	278.718	2
AP1M1	824.108	776.279	816.661	859.958	860.559	920.164	633.634	584.426	539.462	577.015	561.361	591.039	1
AP1M2	34.8948	40.0647	37.217	39.2552	47.4667	27.3143	30.0077	47.9696	53.3195	35.4122	53.4764	48.5261	1
AP1S1	335.819	344.097	311.34	309.62	341.039	358.087	496.249	567.29	561.096	478.261	534.893	490.007	1
AP1S2	9.64273	14.9784	18.2724	15.7498	17.4906	7.47764	84.3065	141.658	137.899	137.081	131.597	157.687	2
AP1S3	6.73123	8.94971	8.87146	13.3388	20.3793	14.0009	21.305	26.9841	36.1834	33.5554	20.1549	17.025	2
AP2A1	1192.91	1083.98	1063.04	1053.67	1057.73	1061.04	612.362	634.256	623.815	615.378	566.287	581.863	1
AP2A2	833.011	851.219	831.944	977.109	970.778	1042.76	1505.24	1321.24	1461.6	1705.39	1794.91	1735.84	4
AP2B1	781.092	679.963	731.654	757.479	788.277	844.875	1092.27	1101.75	1154.46	1175.11	1207.5	1130.28	1
AP2M1	1876.66	1778.57	1811.26	1817.33	1847.77	1833.13	1230.1	1236.29	1309.61	1195.16	1254.62	1323.9	1
AP2S1	598.717	679.986	550.584	507.065	539.224	603.481	619.971	746.246	640.534	600.176	616.589	711.367	1
AP3B1	274.35	247.404	265.435	271.523	276.142	261.66	709.978	656.899	648.633	734.756	727.86	743.981	1
AP3D1	1258.86	1414.7	1510.47	1737.51	1663.72	1416.45	1180.17	1291.9	1309.66	1487.27	1455.68	1263.27	4
AP3M1	476.669	461.361	484.243	501.879	487.46	462.892	683.033	759.27	797.309	796.191	818.342	609.526	1
AP3M2	66.9899	65.4814	58.7868	56.5401	74.1746	64.4762	120.7	186.522	166.973	179.052	182.359	199.662	1
AP3S1	338.509	349.985	329.496	367.503	349.167	327.456	357.018	165.7	176.206	212.002	178.772	145.475	1
AP3S2	292.046	260.289	274.103	326.993	280.051	339.5	393.345	373.168	394.988	337.302	348.784	370.55	1
AP4E1	111.567	106.49	109.46	108.884	106.539	98.829	114.838	79.2778	71.4169	85.1551	95.2887	90.5066	1
AP4M1	64.6352	61.9918	72.3188	75.6337	76.1322	66.8864	266.083	245.862	222.6	227.752	236.312	263.284	1
AP4S1	51.7352	41.9727	41.3897	29.7061	35.6327	35.3374	95.4117	89.4865	96.8045	72.4408	95.9043	133.795	1
AP5B1	267.427	251.918	274.871	246.536	257.779	235.541	73.107	65.2562	82.4775	82.0806	73.3012	73.6729	1
AP5M1	454.643	426.695	482.538	471.117	480.576	474.658	316.885	275.324	283.958	267.402	269.639	303.836	1
AP5S1	172.377	144.837	146.375	148.881	128.536	163.97	235.868	211.166	170.494	236.873	184.769	308.835	1
AP5Z1	333.739	317.904	238.264	253.7	213.989	301.827	238.197	243.959	243.482	257.356	210.655	291.325	2
APAF1	88.2579	95.2729	121.569	148.06	128.049	102.612	207.516	178.698	159.89	179.324	159.238	231.258	2
APBA1	596.059	532.489	693.95	649.638	633.982	618.177	29.4508	44.8118	43.6132	34.8626	41.0221	39.7336	1
APBA3	198.857	220.346	209.897	203.298	224.298	176.76	287.266	370.265	373.683	347.059	338.069	349.619	1
APBB1	100.854	80.1756	85.2365	81.6791	72.6352	95.3464	62.565	59.9802	48.7518	42.6778	75.1012	57.0295	1
APBB1IP	194.134	108.349	201.533	421.174	505.9	453.243	286.798	207.025	172.475	263.023	163.757	243.804	2
APBB2	745.971	711.464	615.451	681.522	642.926	577.626	216.771	268.581	253.196	263.281	207.973	270.495	1
APBB3	385.774	346.833	496.559	663.288	722.864	464.954	374.78	419.669	419.435	423.008	402.328	355.362	2
APC	372.839	344.453	423.16	419.906	438.78	378.203	748.583	693.183	702.63	682.255	674.094	628.974	1
APCS	15668.1	14536	12475.4	11529.2	14120.9	18754.5	2622.26	2736.5	3023.46	2914.47	2535.01	2939.61	2
APEH	1902.22	1749.99	1839.38	1809.89	1711.22	1930.67	738.458	715.189	746.993	760.677	682.687	747.898	1
APEX1	1197.85	1264.31	1269.68	1201.88	1081.66	1202.74	470.451	307.871	298.083	248.083	289.056	287.387	3
APEX2	145.394	120.573	146.417	147.77	172.664	166.168	62.4825	80.5888	90.7249	71.6315	74.457	68.7879	1
APH1A	1578.54	1517.52	1574.69	1561.34	1495.56	1572.5	398.55	479.274	424.099	472.479	443.685	465.106	1
APH1B	30.23	25.2646	26.0004	32.9177	35.7878	20.0876	72.8161	93.4487	73.0989	89.3441	83.019	78.2111	1
API5	866.916	880.725	922.7	951.35	926.947	883.424	835.452	730.51	757.442	778.035	786.185	753.981	1
APIP	180.365	169.252	149.061	142.374	150.193	157.544	104.606	106.036	117.896	111.51	95.1316	119.019	1
APLF	27.2055	34.1935	33.6322	33.9097	36.0345	23.3219	69.5978	55.8211	46.8872	51.8682	42.4807	37.0476	1
APLP2	7550.92	7185.43	7292.08	7071.99	7009.06	7198.9	4918.59	5376.75	5483.71	5726.83	5632.49	5557.87	1
APMAP	2152.26	2076.65	2110.46	2031.44	2320.77	2202.15	467.828	524.123	547.072	488.552	462.219	465.557	1
APOA1	125887	128243	113749	108261	125039	109110	53103.8	58798.4	52890.3	57650.7	54383.6	52293.4	1
APOA2	76505.9	83825.5	72971.8	68230.7	74470	78022.6	13192.1	13989.2	13183.9	14352.5	13518.3	12447.5	1
APOA4	589.599	487.946	759.146	478.412	590.015	497.028	5897.21	4584.73	6785.89	5133.18	6547.85	5115.72	1
APOA5	5899.86	6925.96	6564.47	5186.24	5587.85	6300.12	8395.19	10913.5	13612.1	10523.4	8958.67	5985.99	3
APOB	80050.4	72119.4	73636.6	65268.6	71237.2	70115.5	31091.8	25575.9	31791.2	31894.1	32563.1	28992.5	1
APOBR	20.9527	15.4826	17.5512	17.9981	10.6806	23.8728	144.192	183.357	183.902	218.667	195.345	248.353	1
APOC1	26196.9	32415.1	29957.4	28926	28500.3	30660	9198.34	9228.72	10119.9	9713.06	10985.3	9289.85	1
APOC3	59869.6	68496.1	61987.5	56648.6	57578.3	65283.8	5374.2	5199.97	5902.95	5775.84	7253.58	5298.18	1
APOE	100213	115887	93380	87305.1	98597.4	106733	141407	156349	153752	157203	164625	156865	1
APOF	980.636	1138.06	1150.39	986.615	947.586	1113.76	4401.33	4157.15	4698.2	4540.34	4430.91	4087.52	1
APOH	62270.7	66969.5	65622.5	64999.1	61910.3	68395.6	11637.8	13109.2	13224.7	13745.7	13910.1	12358	1
APOLD1	12.5857	6.2612	11.7986	13.3476	11.9271	5.738	41.7608	69.6433	49.8685	73.6451	52.8005	79.8282	1
APOM	1594.37	1793.56	1691.6	1613.66	1584.48	1667.28	330.459	510.517	362.116	416.021	334.756	308.083	1
APOO	88.0386	92.3381	79.991	102.139	112.835	124.83	77.4304	68.5662	122.493	109.614	100.561	83.4432	1
APOOL	366.024	386.882	366.406	365.013	362.427	372.165	229.761	242.907	233.25	208.81	207.493	179.979	1
APP	5474.22	4593.07	5042.14	4940.15	4809.81	4593.68	5699.73	6799.74	6777.85	6851.43	6449.94	7237.88	1
APPBP2	279.939	286.198	281.142	267.162	261.526	262.472	428.368	376.399	364.445	400.456	345.828	356.144	1
APPL1	270.826	238.962	306.985	287.715	268.008	281.883	435.553	257.587	256.902	270.706	287.302	235.34	1
APPL2	197.225	207.576	207.842	206.407	177.292	204.881	605.649	713.95	620.788	693.938	581.159	732.727	1
APRT	668.286	762.226	683.229	648.649	676.336	703.745	538.69	516.438	523.069	437.495	394.001	501.688	1
APTX	239.435	257.172	262.054	259.757	274.663	255.625	187.588	174.52	155.337	156.406	161.707	180.304	1
AQP1	38.8084	24.2337	32.0678	17.6843	36.643	21.843	3683.77	4494.64	3387.81	3580.38	3376.56	4700.84	1
AQP11	185.484	249.545	240.3	250.604	254.615	244.281	416.645	388.474	328.892	213.828	203.614	199.551	3
AQP4	84.544	66.1773	59.6606	61.9772	61.1492	75.3114	42.3928	20.8487	30.3892	15.6552	25.2591	12.7896	1
AQP8	43.8194	55.4039	44.762	35.0003	36.3213	29.2028	1341.6	832.684	772.885	1076.32	1181.31	1273.8	1
AQP9	9752.11	10597.1	9676.13	9818.41	8922.5	9324.73	1432.28	1289.8	1304.08	1016.04	1208.52	1254.53	1
AQR	290.242	261.841	283.895	305.848	285.555	279.971	453.897	373.146	421.314	434.298	412.921	352.673	1
AR	2281.43	2202.99	2073.78	2037.04	2078.81	2034.31	14.1128	14.3584	30.431	17.8382	25.8878	23.8778	1
ARAF	1056.13	1132.76	1059.71	1031.32	960.921	1091.2	929.421	969.144	910.838	940.547	953.494	987.053	1
ARAP1	2361.29	2662.57	2412.58	2151.23	2062.63	1975.06	1000.35	1002.16	1005.98	1002.62	1056.13	1139.53	1
ARAP2	155.138	149.441	126.34	138.451	151.209	123.94	255.883	300.467	304.929	367.296	317.53	310.257	1
ARCN1	1228.66	1301.64	1395.22	1408.25	1248.12	1150.32	1653.81	1514.51	1669.28	1682.89	1672.2	1519.29	1
AREL1	315.15	266.63	286.062	288.974	280.96	333.808	619.592	601.703	690.27	705.329	634.953	715.476	1
ARF1	2238.91	2361.24	2317.39	2298.68	2277.77	2273.24	2416	2451.8	2541.74	2472.63	2695.99	2635.08	1
ARF3	658.295	550.249	601.533	588.163	571.927	605.289	1429.1	1399.04	1388.4	1375.2	1248.03	1359.39	1
ARF4	1028.34	1086.37	1234.2	1310.02	1326.06	1048.14	1565.52	1687.13	1771.34	1822.17	1672.09	1565.6	4
ARF5	609.667	600.48	585.49	584.655	599.452	601.03	782.978	797.188	852.747	750.285	835.632	766.525	1
ARF6	765.321	706.834	725.854	759.592	829.138	732.16	560.643	561.888	595.747	602.997	601.501	576.111	1
ARFGAP1	661.135	729.327	700.767	767.526	712.66	729.99	450.101	461.501	431.959	428.738	454.245	473.547	1
ARFGAP2	1205.37	1202.34	1113.8	1239.64	1211.79	1326.61	1024.29	1026.25	1026.14	953.295	984.29	938.678	1
ARFGAP3	363.841	441.665	495.264	514.984	462.278	342.016	286.898	263.659	321.198	250.475	280.57	315.819	2
ARFGEF1	518.189	456.208	455.125	426.604	423.445	454.592	931.947	855.469	960.106	925.197	889.987	801.58	1
ARFGEF2	934.456	792.184	795.166	793.498	806.368	761.644	831.981	778.595	908.513	948.482	865.36	943.002	1
ARFGEF3	17.2286	13.5961	22.8951	24.687	27.8807	11.2765	29.1054	20.7227	23.4656	17.1127	21.4314	33.768	1
ARFIP1	228.344	224.202	208.575	228.288	237.514	221.133	44.6477	49.0714	43.4377	51.6276	39.7406	61.5315	1
ARFIP2	539.002	546.478	556.37	564.119	542.646	487.065	297.913	339.235	335.878	326.301	347.484	400.864	1
ARFRP1	394.755	418.236	406.763	411.97	443.283	471.568	279.125	266.747	252.925	253.425	216.087	281.697	1
ARG1	5532	5279.72	5106.91	5779.55	6279.89	6744.54	6205.95	6970.15	8726.55	8977.74	8577.76	6599.63	3
ARG2	14.4671	8.67378	10.0274	10.7185	13.6776	20.2563	38.6147	60.563	46.2462	77.0527	66.4081	49.7199	1
ARGLU1	878.734	917.175	841.081	912.915	877.137	843.373	964.376	772.878	675.927	725.895	704.957	832.871	3
ARHGAP1	507.001	491.769	524.314	569.682	523.995	532.469	486.721	467.134	438.02	437.254	439.059	435.913	1
ARHGAP10	98.1291	111.622	99.259	94.8084	106.284	94.3997	143.617	88.9559	93.8977	124.828	107.467	111.704	1
ARHGAP11A	44.7189	23.2278	33.1851	26.5305	35.4872	49.5933	341.656	100.835	91.6791	94.0242	125.492	134.111	4
ARHGAP12	538.745	436.374	423.5	445.422	457.673	449.905	344.796	352.805	327.217	345.929	337.497	335.213	1
ARHGAP17	270.849	266.322	251.926	260.751	245.437	249.631	433.458	468.305	429.65	566.168	508.013	536.789	1
ARHGAP18	92.3421	69.459	66.579	76.0454	81.0293	92.7616	467.046	473.451	421.068	462.52	409.755	523.584	1
ARHGAP19	78.3776	70.7689	54.42	53.6947	55.3285	65.7592	190.118	115.537	88.7601	113.313	84.711	143.314	4
ARHGAP21	628.62	613.57	686.363	625.315	550.506	574.853	599.736	587.836	625.881	601.388	513.099	516.045	1
ARHGAP23	18.3187	7.1133	6.6082	8.07615	7.65338	11.8379	520.631	529.147	497.368	581.948	464.15	659.863	2
ARHGAP24	70.819	35.0011	53.4463	43.6255	62.8501	78.4829	200.06	245.579	192.577	180.929	183.235	265.377	2
ARHGAP26	108.694	132.927	171.565	249.252	278.052	174.473	249.823	194.096	223.422	257.584	267.623	228.47	2
ARHGAP27	74.606	64.5539	81.882	71.9314	95.1368	54.1458	232.436	214.489	177.785	189.588	204.537	230.874	1
ARHGAP29	900.796	777.019	795.623	752.877	732.582	787.706	676.102	793.942	795.607	862.53	853.948	924.655	1
ARHGAP32	634.727	515.42	601.817	684.782	587.939	601.652	148.189	230.682	235.274	240.51	276.844	230.47	3
ARHGAP33	75.4348	85.0521	84.8459	101.335	96.4094	112.874	122.47	59.775	43.7384	53.1796	42.4487	48.3405	1
ARHGAP35	2131.85	1898.28	1795.68	1703.32	1664.37	2038.8	1017.05	960.583	1088.3	1232.44	1186.58	1047.06	5
ARHGAP39	27.548	43.6321	54.6712	52.7632	36.1413	31.8683	161.292	156.331	140.264	156.386	141.727	126.849	2
ARHGAP4	7.2019	8.06532	12.0075	15.1872	15.7999	12.2851	261.352	231	201.221	257.506	209.225	286.531	1
ARHGAP42	280.462	248.182	216.37	239.565	214.431	273.878	347.523	408.678	387.865	425.467	428.041	379.851	1
ARHGAP44	63.1698	53.388	68.2133	83.01	89.7069	71.2338	67.6475	68.3498	88.2675	74.3642	90.8758	66.9129	1
ARHGAP45	22.3327	30.3915	21.0685	20.4694	12.0637	17.0823	1257.29	792.952	625.147	696.856	659.437	900.276	4
ARHGAP5	726.691	714.539	686.741	664.695	623.605	623.527	537.712	568.964	583.288	690.018	718.49	507.18	1
ARHGDIA	1599.15	1469.15	1408.8	1247.78	1291.58	1426.88	3322.19	3441.65	3248.01	3173.43	3129.81	3379.24	2
ARHGEF1	423.828	452.606	506.427	603.259	523.3	503.937	1544.29	1299.69	1222.46	1312.04	1156.66	1329.83	1
ARHGEF10L	3387.36	2799.81	2598.44	2774.95	2768.89	3064.83	810.573	535.34	448.834	491.944	541.146	655.379	3
ARHGEF11	641.588	630.005	672.072	719.023	708.926	666.645	551.038	584.477	630.055	699.695	630.989	634.488	1
ARHGEF12	2752.38	2524.87	2461.02	2320.57	2413.96	2442.46	1553.4	1578.07	1720.93	1761.58	1831.07	1642.43	1
ARHGEF16	148.207	144.209	183.652	150.573	153.939	138.428	187.217	229.476	214.329	185.633	227.866	210.071	1
ARHGEF17	21.5702	17.7678	17.8875	26.3712	17.6137	24.3174	222.354	390	303.791	348.196	403.871	366.812	1
ARHGEF18	180.176	190.372	180.312	180.698	190.991	175.597	563.484	441.673	452.205	458.96	549.046	507.23	1
ARHGEF19	16.3768	26.1949	25.4617	32.7274	33.598	33.0115	553.579	501.015	667.184	659.418	726.152	644.48	4
ARHGEF2	19.523	15.0421	25.5197	27.9004	25.4156	20.2479	834.083	756.925	655.262	763.99	717.295	818.475	2
ARHGEF26	244.645	325.087	301.702	302.201	260.054	211.716	176.79	300.695	300.623	226.028	226.419	220.15	4
ARHGEF28	291.307	204.261	265.293	346.206	374.835	335.917	15.6596	33.0943	26.9085	18.9989	36.145	32.6219	1
ARHGEF3	12.4388	9.85935	13.6398	10.2264	12.2398	6.80341	491.354	436.68	481.4	474.316	420.007	489.545	1
ARHGEF37	164.541	110.423	115.945	126.481	186.504	128.12	64.4925	64.4599	88.8352	87.25	89.9861	82.3528	1
ARHGEF39	14.9028	9.18485	7.16985	9.05746	9.97118	17.4828	74.4839	25.5331	22.6929	23.5905	13.8591	12.9302	4
ARHGEF40	1013.09	803.85	895.83	1002.75	946.325	1047.48	485.186	606.8	530.337	547.029	554.662	572.902	1
ARHGEF5	163.395	121.28	142.642	146.895	141.213	141.963	656.904	778.082	828.796	801.889	802.684	745.621	1
ARHGEF6	53.2864	52.0714	58.1829	67.9025	64.4582	73.3315	392.994	266.932	239.134	241.486	202.238	295.033	1
ARHGEF7	420.54	481.672	440.93	464.807	449.411	461.191	605.657	741.516	804.038	771.39	812.013	677.589	3
ARHGEF9	199.602	190.733	189.974	199.665	213.928	225.19	40.4996	37.6981	46.4228	39.9139	33.5166	57.2427	1
ARID1A	895.912	726.658	782.574	911.29	886.011	920.623	1340.11	905.825	916.35	1023.74	935.057	967.271	1
ARID1B	532.193	566.347	540.14	517.494	496.204	499.635	629.12	509.23	495.008	530.514	538.02	504.424	1
ARID2	140.87	132.9	144.521	142.215	138.766	122.688	829.855	376.352	429.726	371.071	440.4	339.601	1
ARID3A	55.5845	36.4966	49.4885	39.4597	36.0524	46.4148	95.5079	63.5615	64.7188	66.6339	87.5906	81.9574	1
ARID3B	41.3894	44.331	50.6463	45.9443	48.3546	57.1763	72.8475	85.4871	94.1	96.9224	93.2675	101.205	1
ARID4A	498.506	572.121	452.523	383.375	328.838	428.515	415.623	363.492	340.624	375.983	344.545	359.227	2
ARID4B	304.011	312.601	282.102	271.027	291.693	263.983	341.006	345.463	326.454	356.091	302.706	303.399	1
ARID5A	526.946	571.921	463.368	294.984	312.818	381.237	132.067	95.9396	119.28	104.268	102.384	92.7273	2
ARID5B	44.5444	29.4298	38.8851	54.3165	50.8824	51.8381	374.308	441.772	538.775	560.369	530.982	504.399	4
ARIH1	547.242	536.239	546.002	512.208	519.505	492.079	784.992	725.887	778.036	785.55	823.19	710.079	1
ARIH2	889.129	962.587	900.411	907.031	916.925	896.439	523.461	472.724	503.552	461.98	453.677	502.613	1
ARL1	585.499	601.835	630.084	678.057	725.651	605.264	736.683	817.809	800.628	757.647	736.371	782.459	1
ARL10	24.382	35.4476	45.8955	55.9365	45.1172	31.3616	58.0328	71.55	69.5859	73.047	69.2194	47.7881	2
ARL13B	40.7754	32.5119	45.3161	55.4336	34.7838	40.0925	86.541	112.844	103.935	97.1039	113.303	113.975	1
ARL14EP	198.737	201.468	190.987	166.53	177.446	193.431	255.168	211.252	217.585	238.21	244.719	243.542	1
ARL15	89.099	66.9395	74.2324	78.5652	75.164	89.4387	92.7265	120.185	104.391	114.533	97.6153	131.762	1
ARL16	216.506	231.258	213.902	235.584	199.755	253.252	68.1558	63.8292	57.0042	56.2111	77.0307	80.5416	1
ARL17A	4.00409	6.52136	7.27369	4.32459	4.70513	8.68872	305.729	308.457	257.259	246.489	222.346	366.759	1
ARL2	23.8495	38.4082	34.7109	36.9826	47.2122	42.0465	130.834	154.785	105.762	143.716	104.331	136.441	1
ARL2BP	312.329	259.001	374.179	406.704	410.01	331.862	62.2097	68.8132	40.7692	47.0252	62.4592	81.6148	3
ARL3	121.31	151.203	139.271	138.232	142.647	172.053	128.761	158.674	168.661	150.706	177.166	131.656	1
ARL4A	73.2156	62.8412	85.4227	84.3537	81.0546	59.6473	299.291	215.562	211.439	289.178	311.067	399.309	3
ARL4C	8.63109	11.0195	8.38569	6.49878	10.346	12.8947	343.447	314.278	239.27	225.782	228.874	308.76	1
ARL4D	168.699	266.955	284.568	343.737	404.751	324.322	199.041	207.304	257.561	216.989	272.039	222.535	2
ARL5A	218.053	229.073	230.909	203.175	199.387	193.056	754.899	768.918	1011.34	945.442	923.589	724.645	3
ARL5B	353.397	286.936	287.118	278.234	264.155	242.239	289.7	325.368	342.847	316.642	297.593	274.641	1
ARL6	22.193	20.1155	23.5403	28.9641	19.5043	21.5814	41.2792	68.2134	51.4401	54.2975	57.2678	62.0256	1
ARL6IP1	2268.77	2371.55	2174.1	1904.41	1722.87	1875.38	1611.26	1440.98	1401.26	1242.7	1369.27	1331.68	4
ARL6IP4	9.33209	9.05122	8.35396	8.11285	7.77401	6.45049	392.748	387.265	384.075	322.153	350.258	310.945	1
ARL6IP5	367.339	370.384	389.83	429.456	428.87	388.215	902.573	1084.19	1076.5	1172.63	1099.85	1067.2	4
ARL6IP6	51.9195	57.0739	44.7008	44.9879	45.3979	44.5175	147.994	123.113	118.565	124.662	132.742	97.4837	1
ARL8A	419.144	409.515	471.438	468.694	441.752	393.595	533.39	508.977	550.246	543.942	553.049	642.438	1
ARL8B	539.203	501.535	512.106	474.972	456.386	485.453	672.457	685.648	669.554	758.455	771.989	766.704	1
ARMC1	318.72	328.584	314.651	276.425	283.045	287.878	373.343	378.837	384.818	357.873	353.487	328.057	4
ARMC10	276.852	290.497	244.415	257.021	251.954	278.304	230.815	209.306	151.751	167.219	172.685	179.492	1
ARMC5	274.92	353.209	312.198	341.085	355.269	377.231	180.542	205.905	196.225	175.953	148.842	235.615	1
ARMC6	883.411	894.857	854.984	856.748	909.911	1134.21	95.1565	100.64	92.5667	92.5347	94.1249	107.394	1
ARMC7	83.6975	98.0903	104.321	108.733	101.789	100.085	132.319	97.0947	97.6599	117.857	89.2234	115.801	1
ARMC8	247.458	230.112	245.971	221.791	227.764	197.988	285.151	308.95	295.743	312.162	317.61	329.534	1
ARMC9	10.8265	10.4846	9.51655	6.28158	4.92266	14.3743	82.1147	60.6089	80.5824	79.8016	98.2265	87.4457	1
ARMCX2	19.6078	17.2883	21.8269	25.7983	23.6313	17.84	111.587	168.81	140.045	130.847	167.332	174.471	1
ARMCX3	540.224	604.418	628.894	689.413	666.491	545.818	94.9933	142.765	123.226	128.118	115.512	139.396	1
ARMCX4	79.5266	68.211	71.1429	76.5776	71.9459	78.763	285.756	525.398	533.884	756.423	593.249	495.905	3
ARMCX5	75.4174	72.9002	72.8882	72.1297	81.1131	88.6271	49.7686	48.8781	37.0865	40.469	32.5484	61.7672	1
ARMCX5-GPRASP2	16.0532	13.5074	15.5699	14.3408	16.4911	19.0397	77.3125	64.4212	36.8246	44.0172	58.7609	50.5799	1
ARMCX6	102.602	89.0267	82.8192	108.281	91.3417	98.3351	19.7222	22.5335	28.4023	23.5135	22.7782	24.5251	1
ARMH3	248.324	251.805	272.141	293.216	274.293	294.541	155.971	142.481	139.104	158.853	133.288	173.964	1
ARMT1	363.145	399.031	394.086	400.48	369.995	361.038	215.263	203.325	206.579	201.213	227.6	208.83	1
ARNT	1001.66	1046.96	1072.17	1097.15	1001.76	993.873	595.629	628.371	677.5	833.403	716.972	743.712	3
ARNTL	170.048	46.7443	57.3732	432.631	637.849	667.475	148.715	31.3537	49.7638	251.322	341.088	332.827	4
ARNTL2	36.4028	26.7772	34.1523	34.2852	28.9963	26.5001	11.3611	17.4974	19.969	14.3435	14.4569	30.5542	1
ARPC1A	106.654	161.7	126.911	119.512	131.592	111.773	635.673	626.147	647.759	634.045	632.159	546.722	1
ARPC1B	12.2188	11.6871	10.9328	13.1751	10.7283	12.373	1486.13	1658.97	1554.48	1584.29	1531.4	1798.9	1
ARPC2	856.33	852.442	836.3	833.999	829.97	890.092	2051.36	2087.04	2035.81	2037.74	2013.36	2235.87	1
ARPC3	551.331	528.104	539.726	519.765	530.252	553.714	997.691	1076.23	956.44	994.874	980.504	1128.94	1
ARPC4	394.878	373.088	314.813	348.239	366.504	395.691	671.002	641.66	605.364	640.865	615.837	694.928	1
ARPC5	682.586	713.26	719.99	714.444	773.939	675.767	1233.48	1228.48	1161.75	1165.89	1204.98	1275.38	1
ARPC5L	277.386	301.014	310.529	308.427	336.664	290.372	427.94	418.796	423.375	362.828	458.768	393.029	1
ARPIN	145.337	152.328	154.128	157.631	157.899	184.474	134.112	189.15	156.62	130.697	189.579	158.313	1
ARPP21	92.1479	80.8451	132.871	120.631	99.814	78.247	325.828	0.667227	0.999603	2.68205	0.724113	0	3
ARRB1	18.9586	19.6689	24.1859	20.9036	20.7083	20.2539	943.231	1091.96	978.24	1251.9	1225.47	1276.71	1
ARRB2	435.971	413.807	360.151	372.279	350.265	453.925	856.037	1206.03	987.056	1022.98	874.755	1189.03	1
ARRDC1	262.781	283.059	277.77	291.126	241.184	256.919	240.954	269.9	215.429	228.585	222.947	292.224	1
ARRDC2	293.775	266.723	286.48	334.585	342.292	269.879	199.088	250.593	246.061	257.609	205.319	187.029	1
ARRDC3	1394.08	1049.53	617.301	453.005	343.434	914.656	1158.99	921.84	773.225	894.52	741.217	1384.49	2
ARRDC4	644.954	624.153	548.102	460.658	567.008	400.498	232.989	242.762	226.602	278.037	291.419	336.148	1
ARSA	754.766	723.263	754.954	726.204	781.743	716.85	1035.01	944.106	863.343	649.767	697.316	773.076	3
ARSB	151.75	147.869	160.524	186.683	180.338	164.341	393.737	390.639	416.991	385.179	468.183	422.692	1
ARSG	7.15016	6.8213	2.43432	8.36434	3.39854	7.67168	432.119	319.87	247.587	311.118	329.785	414.832	1
ARSK	32.5834	35.8085	41.0617	42.8852	37.271	34.2084	131.416	130.18	124.739	126.938	131.776	138.3	1
ART4	511.142	441.565	362.147	348.159	372.859	470.317	111.447	122.534	113.909	123.159	112.781	127.085	1
ARV1	187.416	213.644	193.105	190.2	199.315	179.296	44.469	51.6219	32.6271	36.5813	42.5971	55.2664	1
ARVCF	237.744	348.513	274.607	263.449	223.244	323.997	521.668	725.433	534.378	675.939	501.503	729.775	1
ASAH1	430.43	393.425	398.826	380.466	417.537	404.733	622.361	792.381	695.905	757.972	728.616	738.948	1
ASAH2	87.8698	80.2732	109.823	99.2523	128.038	93.198	416.993	448.511	507.706	548.609	597.175	564.503	1
ASAP1	154.105	106.188	123.701	138.011	110.9	123.713	538.531	498.49	433.218	436.037	479.214	579.192	3
ASAP2	55.5115	58.0156	67.0396	97.8213	79.8576	86.473	181.679	113.671	86.251	148.152	227.857	242.029	5
ASAP3	504.875	425.256	504.093	630.734	652.04	655.799	339.841	454.651	635.028	485.557	568.15	402.014	4
ASB1	139.663	132.27	113.09	135.097	139.27	134.304	124.851	116.029	115.07	119.391	111.273	94.7244	1
ASB13	768.966	645.899	560.51	524.884	566.589	589.208	541.148	439.528	468.689	557.097	689.396	490.424	5
ASB3	88.7507	121.556	101.19	95.57	90.1074	97.571	91.9121	75.785	62.2566	75.6765	83.1795	43.3205	1
ASB4	14.2419	19.685	26.3069	24.7659	13.7777	29.549	23.5621	14.0971	15.8536	14.574	25.1463	19.4289	1
ASB6	139.83	149.859	145.358	144.133	145.029	143.185	216.116	211.032	220.266	207.65	195.896	202.146	1
ASB7	186.293	154.088	162.711	162.489	163.21	159.354	148.362	144.393	108.637	139.212	149.67	174.86	3
ASB8	512.012	488.192	467.431	473.201	452.204	461.147	244.121	240.612	196.521	223.385	204.559	224.262	1
ASCC1	214.224	228.045	258.904	295.519	251.425	256.289	148.416	151.772	143.445	153.803	126.016	140.137	2
ASCC2	833.404	749.063	776.05	834.314	857.018	893.399	467.806	448.224	466.432	446.936	515.639	469.241	1
ASCC3	512.744	413.04	483.291	458.077	498.485	480.422	390.876	348.1	432.47	441.756	541.548	310.867	1
ASCL1	6.29007	14.8713	12.4239	12.5878	16.3633	15.3982	0.816483	0.667227	12.8313	47.5904	20.6697	17.02	3
ASF1A	153.916	143.507	137.061	125.347	162.149	157.382	126.663	94.2716	99.4151	81.0942	103.26	84.41	1
ASF1B	32.8347	32.5844	27.7	18.882	19.3786	21.902	106.313	45.5365	34.0578	29.644	26.8356	31.5687	4
ASGR1	9047.61	10090.1	9149.69	8830.11	8755.15	8880.37	2574.45	2801.56	2875.59	2834.45	2734.9	2510.55	1
ASGR2	6241.76	6188.77	5818.94	5511.87	5838.28	6317.81	1287.43	1359.16	1282.39	1448.25	1176.6	1359.82	1
ASH1L	632.774	598.761	557.317	511.114	521.882	484.631	635.254	615.356	603.015	594.011	671.227	620.068	1
ASH2L	347.507	375.991	355.592	335.197	347.612	380.598	381.215	322.319	309.814	299.409	305.25	336.243	1
ASL	1621.15	1561.29	1639.7	1834.53	1761.33	2036.94	1817.49	1695.4	2840.53	2957	2427.76	2173.14	3
ASNSD1	145.991	169.344	161.327	156.134	156.519	168.286	55.3416	49.7238	47.5989	50.2392	54.2999	67.2638	1
ASPA	173.959	233.139	187.499	164.801	125.959	131.457	48.8708	65.4844	73.9112	86.1224	72.8242	94.1613	2
ASPDH	988.102	1161.5	978.567	926.189	865.865	1085.24	264.955	337.017	290.387	384.574	405.764	331.004	1
ASPG	2170.98	2335.7	2561	2598.78	2532.25	2803.64	1164.7	1025.7	1143.78	984.851	888.963	810.55	1
ASPH	964.897	868.224	1017.69	1069.27	952.684	879.836	533.031	534.091	572.709	615.714	628.894	599.218	1
ASPM	68.7459	49.4555	48.665	52.4481	48.4605	70.2726	209.206	30.5485	23.1203	16.8444	13.625	21.4111	3
ASPSCR1	787.628	855.204	754.293	668.333	698.353	760.067	608.101	662.045	616.681	615.699	577.087	616.89	1
ASRGL1	12.7936	11.3965	13.7341	11.9921	26.3484	24.8592	361.405	230.401	301.739	283.048	263.154	282.983	2
ASS1	15008.5	17853.4	19631.6	17385.1	16485.1	25041.4	8951.96	7739.52	11235.7	11302.9	11327.7	10018.4	1
ASTE1	86.5942	103.563	102.02	92.036	111.972	99.0114	72.1375	53.3541	56.4288	48.96	44.6136	49.8479	1
ASTN2	35.7653	29.848	33.1321	46.1595	46.4893	33.4092	28.3163	37.7619	40.4723	37.0015	35.9324	33.0542	1
ASXL1	865.382	855.644	857.025	976.454	946.946	962.016	833.177	504.656	555.532	563.995	560.498	604.235	1
ASXL2	394.622	315.025	320.876	362.908	363.764	372.447	451.193	388.104	326.801	376.884	341.553	386.42	1
ATAD1	435.492	449.723	412.598	391.489	383.511	367.271	617.392	564.717	664.903	626.644	624.964	540.248	1
ATAD2B	126.544	146.9	129.93	135.324	140.949	131.493	305.692	232.825	252.164	220.387	243.154	185.733	1
ATAD3A	397.268	424.932	415.398	420.351	446.505	470.37	737.327	643.36	774.193	695.306	694.872	646.066	1
ATAD5	44.004	25.3515	24.3556	20.8355	12.7548	23.8044	197.582	45.6023	34.9519	47.9688	39.4649	54.6016	4
ATAT1	138.697	119.728	134.268	171.709	167.768	165.171	166.691	179.856	190.614	232.064	226.297	214.029	4
ATE1	406.33	388.822	381.165	389.318	339.853	335.871	370.819	369.235	354.355	338.208	358.905	295.631	1
ATF1	136.888	141.458	139.41	158.397	150.739	134.083	326.502	228.705	243.033	238.634	243.558	271.462	1
ATF2	335.026	367.594	387.241	371.545	340.656	311.497	445.514	352.365	385.448	339.516	381.167	388.093	1
ATF3	147.11	167.963	197.279	175.301	173.852	102.058	654.807	513.683	580.771	741.038	1101.8	823.97	3
ATF4	2331.05	2683.91	2507.94	2287.77	2231.12	2108.09	1264.28	1136.61	1187.84	1193.23	1093.94	1156.45	1
ATF5	14173.4	15444.6	15569.3	15302.6	14530.8	17234.5	2689.27	2167.84	2066.15	2363.92	2849.16	2938.06	1
ATF6	640.079	633.127	631.636	561.431	549.263	569.943	1099.72	909.875	1081.59	1002.68	1073.17	1020.72	1
ATF6B	549.86	550.754	542.712	533.731	501.395	606.777	400.756	437.315	447.723	568.981	624.67	581.859	3
ATF7	240.477	262.006	264.968	320.685	269.332	267.924	564.373	466.194	463.181	464.874	466.726	393.863	1
ATF7IP	433.911	395.796	423.794	494.982	551.377	475.191	610.329	455.699	440.35	510.313	532.463	496.051	2
ATG10	55.6261	38.8604	40.8871	45.5564	39.6312	45.2729	40.7001	38.5213	27.783	25.0625	25.9672	25.5823	1
ATG101	289.793	385.15	371.794	348.182	359.877	321.396	298.548	239.171	221.264	212.759	248.738	292.477	3
ATG12	425.106	431.643	427.724	446.244	411.666	378.349	418.113	343.323	382.265	355.068	390.894	456.707	1
ATG13	806.214	750.342	732.116	698.348	760.218	751.198	622.365	540.581	579.273	570.296	589.518	585.318	1
ATG14	297.104	235.537	173.697	176.684	178.305	221.573	192.696	195.087	177.97	169.279	178.354	179.832	2
ATG16L1	297.296	309.27	327.958	323.889	325.263	315.939	451.614	473.698	446.662	444.706	406.926	362.761	1
ATG16L2	352.872	439.737	428.535	507.5	476.091	405.238	158.167	159.588	155.97	165.961	170.859	148.306	1
ATG2A	733.148	605.568	637.816	600.735	558.648	572.379	748.553	688.626	662.164	683.984	650.653	697.329	1
ATG2B	543.92	525.867	454.453	422.708	398.235	479.705	518.581	409.987	409.55	452.342	420.374	470.657	2
ATG3	403.581	403.992	383.016	393.623	387.177	410.254	509.029	608.88	687.055	697.081	642.797	570.88	3
ATG4A	252.202	228.516	261.711	277.369	292.348	292.073	128.86	116.412	135.102	132.554	109.71	143.082	1
ATG4B	673.315	733.702	748.392	840.691	784.967	758.418	468.335	449.018	447.301	494.499	464.128	503.073	1
ATG4C	79.1544	89.539	98.086	100.766	95.3036	96.2567	119.01	139.294	162.95	185.002	180.285	134.188	3
ATG4D	189.585	154.081	151.959	157.815	154.791	166.746	261.513	246.301	287.315	272.33	280.606	252.848	1
ATG5	310.763	305.684	315.833	325.888	306.087	293.392	357.729	330.519	343.293	369.532	357.212	341.923	1
ATG7	167.704	143.28	149.385	148.822	139.816	161.625	429.133	353.847	385.872	377.183	319.289	395.801	1
ATG9A	397.848	339.555	363.431	362.064	333.129	375.433	224.718	199.264	254.443	242.172	240.24	174.937	1
ATIC	522.075	536.9	563.483	560.87	555.199	553.429	578.328	436.469	464.718	440.523	469.914	425.798	1
ATL2	755.037	771.447	734.993	687.736	630.62	685.698	712.208	657.308	768.077	700.27	635.881	540.282	1
ATL3	493.778	532.128	572.563	538.907	558.272	442.955	1357.83	1367.41	1398.7	1327.28	1251.27	1398.55	1
ATM	287.379	351.416	348.042	392.42	410.896	322.604	159.354	124.349	100.231	85.2981	104.497	101.566	3
ATMIN	438.481	433.668	440.667	415.397	399.401	366.974	226.978	202.507	180.16	202.76	159.271	206.284	1
ATN1	657.438	572.822	627.789	659.07	620.749	645.955	45.5111	63.4497	42.3799	46.9793	48.6712	37.2882	1
ATOH8	420.306	323.892	252.807	230.324	258.027	209.132	326.297	232.958	230.726	234.654	291.057	285.981	1
ATOX1	743.032	833.921	738.37	719.261	704.013	758.936	864.25	1012.52	1012.66	880.133	985.623	958.109	1
ATP10D	113.015	66.374	73.9296	157.893	175.857	157.164	355.047	327.256	400.934	362.904	334.159	361.192	2
ATP11A	486	435.768	503.145	554.209	500.574	482.627	514.152	604.792	605.752	567.454	784.612	641.107	1
ATP11B	462.932	457.697	451.514	431.549	452.372	344.367	597.773	447.601	504.065	476.434	525.924	512.369	1
ATP11C	1676.46	1795.36	1934.2	1895.8	1734.42	1691.45	699.607	631.041	754.379	752.113	774.932	558.977	1
ATP13A1	563.25	527.873	537.607	567.163	561.922	544.104	781.153	691.08	758.874	682.296	739.586	615.633	1
ATP13A2	69.0611	79.8192	103.472	104.769	94.7351	83.1082	813.071	789.969	761.991	792.957	702.449	845.947	1
ATP13A3	1492.35	1250.73	1249.99	1161.58	1100.05	1102.08	1674.61	1225.68	1286.31	1342.52	1236.37	1060.81	1
ATP1A1	3100.95	2589.31	2779.84	2881.76	2987.6	2934.89	7380.4	8650.21	8158.39	6937.32	7082.56	6718.63	3
ATP1B1	1379.06	1260.71	1311.01	1198.97	1120.62	1190.03	964.748	1409.48	1360.28	1065.3	1155.82	972.13	1
ATP1B2	9.90523	12.1572	11.7833	9.31024	9.06568	9.16314	29.9799	31.6769	32.2529	20.6664	47.962	26.9659	1
ATP1B3	60.9344	45.712	50.9158	52.7624	46.6814	52.4854	821.708	681.36	680.389	694.82	644.821	722.294	1
ATP23	56.3857	83.2682	80.2702	69.1926	67.1535	61.2854	55.7398	50.1727	53.8975	38.3306	36.294	40.7884	1
ATP2A2	1813.99	2174.73	2370.99	2296.65	2438.56	1734.48	2551.51	2420.09	3132.74	3481.48	3833.73	2714.98	4
ATP2B1	188.481	215.122	229.869	224.896	189.028	173.071	637.15	771.808	688.655	716.711	712.069	736.59	2
ATP2B2	1680.02	1369.04	1554.75	1817.77	1982.04	2034.43	33.2765	36.6429	40.4309	27.301	51.2333	45.1501	1
ATP2B4	124.015	89.748	118.678	150.141	175.826	133.951	237.462	335.864	316.386	332.255	289.082	312.266	2
ATP2C1	503.551	512.792	513.295	531.691	531.355	488.474	497.258	534.652	560.208	578.371	608.308	522.967	1
ATP5F1A	6036.91	5750.69	5542.18	5419.88	5563.21	6162.05	8656.46	7400.12	8124.8	7991.65	7818.8	7800.36	1
ATP5F1B	6395.17	6305.51	6143.75	5850.01	6115.81	6315	9670.24	8488.72	9221.3	9169.2	9152.61	8871.31	1
ATP5F1C	1922.98	1955.52	1832.33	1724.15	1596.4	1952.78	1417.99	1350.72	1473.12	1361.35	1476.1	1339.71	1
ATP5F1D	1206.36	1377.38	1175.36	1110.46	1254.02	1389.28	1661.9	1716.92	1658.77	1575.63	1607.79	1616.38	1
ATP5F1E	931.777	1111.29	984.699	926.322	1024.48	1082.17	741.691	854.335	724.343	724.521	777.221	710.7	1
ATP5IF1	1252.64	1509.76	1253.95	1232.78	1318.17	1404.49	394.604	435.157	377.759	322.328	370.935	467.77	1
ATP5MC2	1076.48	1225.01	1088.6	1013.84	1034.22	1207.9	653.141	430.676	388.037	408.855	460.669	430.803	1
ATP5MC3	2484.14	2596.17	2388.73	2233.97	2599.14	2706.48	2272.93	2236.36	2252.85	2285.59	2348.04	2248.06	1
ATP5ME	693.335	900.038	761.409	698.699	782.858	842.85	389.578	408.264	388.032	371.77	413.745	402.753	1
ATP5MF	424.719	467.116	408.923	390.679	417.728	464.344	931.004	954.22	963.11	950.402	906.345	883.13	1
ATP5PB	1263.19	1319.66	1212.43	1192.33	1220.36	1343.52	1508.66	1518.99	1683.69	1609.79	1618.42	1472.65	1
ATP5PD	1141.75	1282.42	1107.2	1091.94	1178.16	1228.66	963.28	990.628	921.95	860.859	896.05	902.155	1
ATP5PF	1460.78	1502.32	1403.04	1352.68	1402.54	1485.38	956.874	998.414	1012.17	992.471	955.931	1004.43	1
ATP5PO	334.682	351.89	340.452	320.146	349.46	351.77	1166.63	1239.18	1198.74	1161.84	1203.76	1202.65	1
ATP6AP1	672.19	681.036	679.694	696.165	718.022	720.89	1195.64	1406.88	1434.61	1515.92	1472.71	1491.16	1
ATP6AP2	662.906	615.336	653.479	616.31	636.306	591.104	646.58	717.684	715.763	705.075	645.312	626.042	1
ATP6V0A1	681.22	616.965	599.081	742.909	781.952	740.265	619.665	672.345	659.727	697.664	696.861	775.355	1
ATP6V0A2	173.438	173.517	178.438	173.609	160.405	168.381	660.11	594.782	665.767	588.421	578.574	510.652	1
ATP6V0B	828.721	902.674	902.572	786.337	871.062	751.869	861.519	1061.4	1041.89	1039.08	992.267	1051.96	1
ATP6V0D1	951.98	898.657	879.033	920.826	1025.13	975.821	809.184	836.197	840.877	858.706	808.954	904.214	1
ATP6V0E1	885.167	943.461	838.129	807.706	849.465	816.098	586.104	581.052	610.044	581.404	640.408	677.789	1
ATP6V0E2	617.237	654.174	534.355	489.689	535.834	625.497	126.621	164.706	119.163	107.694	133.248	133.27	1
ATP6V1A	759.975	747.029	745.972	814.881	756.881	697.883	783.072	793.418	832.69	817.743	814.305	781.816	1
ATP6V1B2	728.32	682.128	618.664	597.761	671.271	682.246	951.926	987.671	946.088	1113.93	995.372	1146.38	1
ATP6V1C1	484.406	448.921	368.73	333.117	364.225	346.952	528.016	570.682	586.311	561.21	561.78	502.33	2
ATP6V1D	324.401	378.463	345.237	345.259	351.896	352.394	503.111	511.933	508.234	482.19	474.684	463.16	1
ATP6V1E1	453.77	508.782	441.559	399.527	419.565	421.119	856.268	947.252	926.425	897.968	800.675	856.493	4
ATP6V1F	250.161	263.07	254.861	227.179	279.819	249.522	531.679	568.682	512.205	531.338	506.905	644.602	1
ATP6V1G1	712.408	770.024	652.937	547.6	541.989	560.361	558.439	606.383	629.039	650.592	634.697	661.199	1
ATP6V1H	213.74	197.142	186.539	158.045	177.289	181.201	483.62	467.468	516.32	464.44	466.556	492.421	2
ATP7A	49.9213	39.5865	47.8556	42.7833	45.7753	43.0569	104.142	90.0541	85.7922	98.3825	121.339	113.297	1
ATP7B	934.313	867.248	833.797	778.685	784.398	838.615	387.236	332.6	409.545	393.91	451.73	384.619	1
ATP8A1	12.8139	9.6111	15.4332	11.6886	14.6796	8.96004	532.397	276.217	263.187	343.115	283.922	301.925	1
ATP8B1	415.289	290.527	339.13	409.593	466.668	434.644	331.341	362.868	440.96	417.291	426.187	362.397	2
ATP8B2	13.2743	15.5646	20.5541	29.7322	30.6875	18.776	234.523	248.053	224.237	213.756	263.115	235.358	2
ATP8B4	71.4357	54.4064	65.6863	66.851	70.4155	73.5925	79.5918	68.0712	78.4475	93.6482	80.7911	99.4678	1
ATP9A	511.575	406.731	440.559	438.735	410.84	411.772	1670.92	1697.28	1818.59	1771.25	1835.29	1633.16	1
ATP9B	169.418	155.97	173.335	182.206	168.11	199.252	771.071	658.748	664.4	627.077	646.39	642.225	1
ATPAF1	984.292	976.175	919.089	885.674	1006.96	1019.13	88.2192	66.8606	79.9583	84.1257	70.4079	107.852	1
ATPAF2	203.873	182.667	177.198	173.314	170.718	202.274	216.799	217.021	203.681	237.769	237.437	238.579	1
ATPSCKMT	90.9214	91.9796	92.1714	87.3758	103.899	95.8805	156.734	220.82	185.792	216.751	178.554	147.509	1
ATR	194.631	216.857	251.407	240.688	241.493	200.376	277.32	204.477	197.814	172.927	182.265	195.484	3
ATRAID	416.834	442.177	458.345	427.949	416.079	436.432	533.246	575.757	558.735	558.966	453.093	492.168	1
ATRIP	62.1272	76.6811	79.3328	75.2978	72.3703	71.6337	157.05	150.067	120.574	136.394	121.869	129.814	1
ATRN	3632.93	3076.43	2918.78	2842.14	2488.42	2817.14	797.863	784.889	911.269	902.393	919.927	770.131	1
ATRX	509.046	474.216	427.991	431.807	391.553	410.749	1081.6	866.505	804.02	835.018	817.791	834.535	1
ATXN1	408.129	408.313	471.626	467.112	487.145	421.449	249.843	158.307	197.372	270.617	238.363	270.94	3
ATXN10	777.762	728.685	738.329	761.323	766.07	788.891	971.141	780.005	766.94	750.077	815.187	785.055	1
ATXN1L	428.205	409.274	405.922	384.915	373.632	431.894	402.601	409.895	364.097	407.942	420.102	443.796	1
ATXN2	571.401	574.884	591.432	629.044	570.374	599.965	735.87	606.212	603.577	593.88	606.816	668.033	1
ATXN2L	911.533	970.226	1067.59	1173.81	1064.94	977.564	1455.69	1350.65	1378.57	1562.93	1391.36	1429.7	1
ATXN3	152.145	159.367	156.468	155.027	144.16	151.207	254.159	243.812	255.147	254.327	242.736	255.556	1
ATXN7	399.177	386.73	391.884	364.997	361.108	319.574	393.062	394.749	427.311	412.289	445.171	320.676	1
ATXN7L1	179.265	167.859	201.874	222.46	206.204	217.809	254.294	223.545	215.654	238.276	208.396	245.308	1
ATXN7L2	84.1029	99.8666	108.959	124.19	125.816	131.491	66.2171	57.9934	36.1325	53.4969	41.8287	59.9773	1
ATXN7L3	471.334	506.046	535.602	543.221	560.7	526.5	501.15	517.037	524.11	491.301	461.374	537.603	1
ATXN7L3B	1097.23	997.836	1051.84	997.538	976.782	1041.84	1069.8	1097.08	1147.78	1131.6	1163.73	1088.48	1
AUH	342.697	334.625	330.284	293.068	276.222	326.194	462.894	370.889	282.423	283.587	256.346	359.531	3
AUP1	1687.9	1861.68	1740.15	1744.49	1731.66	1775.62	1471.51	1510.61	1608.74	1559.47	1450.36	1558.7	1
AURKA	35.2966	40.8706	41.4233	37.3164	47.4586	45.3705	141.629	48.4873	17.2824	22.9626	41.0506	43.6007	3
AURKAIP1	957.161	1168.9	990.795	927.139	1077.75	1155.3	524.904	526.638	543.4	483.453	510.805	600.544	1
AURKB	23.4061	13.6962	14.9263	12.307	16.9383	18.5949	192.002	61.8334	32.7794	28.2151	51.1365	65.4102	3
AUTS2	871.077	880.57	993.789	1189.48	1042.2	890.32	33.3021	55.1051	47.9106	40.2645	48.7308	50.733	1
AVEN	147.414	139.848	144.128	154.827	152.109	137.141	141.199	123.298	146.156	139.848	143.287	98.4518	1
AVL9	352.837	339.251	307.09	285.991	292.571	320.499	311.695	252.579	258.227	298.798	297.275	292.389	1
AVPI1	417.58	441.503	409.871	300.987	319.082	344.369	197.143	218.757	203.553	190.07	223.238	160.898	1
AVPR1A	53.5898	17.3966	6.45694	4.45017	10.6757	19.4031	98.8516	81.1981	66.3918	113.3	167.981	171.779	2
AXIN1	288.781	292.603	274.484	257.477	247.519	245.96	448.582	411.334	414.305	401.538	438.948	398.279	1
AXIN2	92.5798	103.385	99.4743	101.109	95.8149	140.25	44.4583	32.3998	27.1975	32.8066	64.1426	62.6747	3
AZGP1	13850.6	16853.6	16073.4	14792.7	15004.8	16096.4	5851.93	5694.34	6767.6	6839.77	6370.68	5831.01	1
AZI2	330.55	333.098	343.317	314.594	349.739	335.374	615.68	555.471	602.327	629.662	593.497	531.982	1
AZIN1	607.499	611.534	583.625	599.295	574.196	596.653	867.913	810.302	843.76	719.623	716.559	621.275	1
AZIN2	24.4679	25.8553	20.3774	29.2629	23.0047	32.4552	65.2144	70.0525	52.4396	37.5992	43.1222	41.3608	1
B2M	23875.3	24792.4	20839.8	20189.2	24767.2	20126.4	16457.5	20137.1	18970.7	19921.2	20736.1	19634.3	1
B3GALNT2	184.663	204.398	213.878	201.162	192.233	156.371	274.561	270.462	279.18	265.448	299.683	241.815	1
B3GALT4	15.1525	14.0156	15.8742	14.5062	7.33941	9.99024	20.3519	22.9052	21.5149	17.861	9.38616	16.2454	1
B3GALT6	153.052	178.622	177.044	150.244	158.33	145.57	37.202	29.7311	34.5695	34.8694	33.5692	21.7337	1
B3GAT3	242.767	291.815	238.428	271.983	292.898	271.294	394.859	384.476	402.244	413.759	399.912	348.775	1
B3GLCT	75.8833	81.3979	94.8366	114.028	106.913	96.8449	75.1018	87.3213	70.9304	60.5228	77.3543	83.5025	2
B3GNT3	24.1166	15.2975	19.3191	15.8939	29.9239	13.8128	75.7065	91.8159	62.9005	62.5108	60.4037	104.01	1
B3GNT9	10.6122	10.8042	12.8158	18.4048	10.5103	6.44096	44.3549	46.9673	40.7015	39.0504	35.0652	64.3167	1
B3GNTL1	24.5248	23.6406	28.1178	41.2155	39.1008	33.708	81.3763	91.1332	72.2372	76.0006	63.1657	73.3853	2
B4GALT1	1286.34	1233.76	1267.28	1188.72	1150.52	1144.82	803.714	841.095	896.222	1014.82	995.36	887.4	1
B4GALT2	534.047	482.936	512.96	492.12	515.358	474.437	33.4932	59.251	34.8656	35.5645	32.6193	40.8905	1
B4GALT3	183.829	207.537	205.893	199.307	188.194	163.372	228.502	249.414	260.841	279.992	227.681	241.846	1
B4GALT4	317.52	338.235	322.821	308.701	304.785	307.013	61.7761	80.0465	73.0452	81.3379	56.2489	63.8156	1
B4GALT5	359.54	418.328	445.063	406.464	459.054	333.006	767.393	1272.38	1755.83	1520.71	1426.86	893.523	3
B4GALT6	29.9112	22.6706	37.7436	42.8914	32.975	30.4119	330.914	433.135	440.651	392.849	415.956	405.379	1
B4GALT7	177.993	168.979	188.45	188.932	219.944	209.425	146.301	151.802	167.36	155.003	145.306	172.161	1
B9D1	79.7294	82.074	76.4723	66.3061	73.5317	73.5389	29.329	51.9407	30.2127	23.7991	29.6118	44.2601	1
B9D2	16.0152	21.2947	23.1299	13.1569	17.7035	15.5558	94.8634	66.1448	73.1993	57.3118	50.2022	66.1404	1
BAAT	13998	16109.2	13761	11298.3	10387.5	11763.1	925.334	900.818	1015.55	1102.99	1147.61	984.096	2
BABAM1	126.299	163.096	135.427	133.964	151.267	145.97	587.772	626.12	566.375	615.548	584.413	602.006	1
BABAM2	174.193	145.119	148.457	173.881	179.528	190.614	321.622	261.547	282.65	278.82	282.185	314.42	1
BACE1	994.818	982.406	1082.98	1219.11	1165.66	1051.89	328.904	306.994	329.431	369.11	343.658	331.694	1
BACE2	7.30455	7.62538	5.27913	5.81355	5.75798	9.24949	263.158	323.676	275.922	257.327	268.151	241.432	1
BACH1	574.733	484.581	426.113	367.069	300.847	414.781	475.028	472.622	456.893	417.377	443.027	405.913	2
BACH2	28.5697	21.0373	14.5095	9.61121	16.3339	25.8103	93.1757	80.8462	85.0069	105.989	94.5789	118.507	2
BAD	475.542	519.211	471.738	437.686	433.926	500.006	196.588	232.059	233.518	215.824	203.923	209.768	1
BAG1	542.797	573.192	513.056	460.365	498.585	511.861	854.79	905.721	904.52	896.037	940.61	820.146	1
BAG2	119.391	166.118	165.231	181.675	195.034	116.175	45.9111	32.3421	32.8998	33.8153	45.7561	33.5036	1
BAG3	209.747	274.345	283.392	322.549	326.196	219.854	342.954	446.066	529.892	470.264	549.989	448.306	4
BAG4	215.653	240.099	244.268	243.351	213.206	200.191	229.402	189.94	170.645	168.18	191.486	195.714	1
BAG5	248.709	213.133	215.891	213.333	211.62	225.973	228.552	255.922	210.561	204.467	204.47	252.846	1
BAG6	1883.42	1800.11	1904.49	1935.87	1892.56	1988.91	1368.67	1284.81	1288.25	1205.9	1228.58	1287.32	1
BAHCC1	297.103	287.266	314.168	348.906	330.56	308.817	134.705	198.006	172.407	192.26	157.815	195.866	1
BAHD1	369.404	370.517	353.096	348.461	359.868	367.236	270.904	304.634	287.611	289.216	266.876	343.612	1
BAIAP2	834.276	1117.2	838.474	654.034	707.943	701.921	914.011	793.053	933.603	1019.15	965.928	939.911	2
BAIAP2L1	1056.8	1120.17	1182.49	1019.95	954.938	784.598	548.656	509.801	557.137	526.185	490.675	396.353	4
BAK1	73.0209	72.9245	86.496	86.0302	86.2888	94.3543	398.446	398.496	429.844	428.573	427.422	530.009	1
BAMBI	103.09	112.132	158.859	161.482	190.827	90.1006	79.2412	147.552	110.711	79.058	105.869	130.242	2
BANF1	569.843	523.083	532.946	587.417	667.302	668.628	468.448	355.977	362.006	345.322	303.134	382.809	1
BANP	129.929	166.569	151.085	129.366	147.516	148.045	86.5765	125.587	114.534	133.023	113.935	99.989	1
BAP1	942.446	915.518	863.297	886.322	838.825	903.195	651.352	545.065	547.879	506.942	483.389	539.966	1
BARD1	23.7549	14.2747	16.2887	17.5619	18.8671	12.735	95.4993	30.083	13.855	17.8457	22.0671	25.1012	3
BATF2	92.1204	94.2881	90.7855	67.2622	77.0065	72.8232	46.5979	35.5665	51.9242	58.9516	49.2004	53.8391	1
BAX	258.643	276.964	271.943	244.187	284.273	246.688	335.554	351.229	321.476	355.086	285.963	393.402	1
BAZ1A	168.285	229.869	223.566	212.822	189.915	145.931	279.763	226.152	244.922	251.165	213.048	228.715	1
BAZ1B	724.205	740.153	870.475	777.732	692.961	643.581	1389.95	1269.2	1297.37	1238.01	1172.35	918.956	1
BAZ2A	1053.13	1078.7	1079.69	1156	1112.23	1121.98	1026.43	899.005	978.124	993.029	984.598	1060.3	1
BAZ2B	253.713	179.264	190.204	210.999	210.586	233.193	406.602	278.42	319.979	323.128	349.195	292.862	1
BBC3	57.3632	51.7778	56.8566	50.6972	46.7553	62.2613	104.031	128.137	123.705	152.842	160.979	187.071	1
BBIP1	145.711	160.501	147.868	145.658	159.035	141.97	120.598	124.971	106.439	116.836	135.216	166.604	1
BBOX1	722.717	784.658	798.509	886.55	710.933	745.124	522.003	513.736	536.707	506.667	447.443	393.725	1
BBS1	4.39181	8.07127	8.03618	9.6564	10.5461	9.77237	40.1719	44.2855	57.3433	43.7682	59.5881	57.2099	1
BBS10	150.323	143.916	164.88	172.993	184.419	161.015	41.2818	43.9086	48.6572	53.0454	45.621	38.2142	1
BBS12	11.1174	12.6937	13.4092	13.0197	6.25562	12.4453	22.3741	23.6606	23.1444	28.3686	16.6075	46.9833	1
BBS2	229.272	239.458	247.356	252.071	262	264.363	83.3716	84.3973	87.5639	100.927	68.9031	71.5759	1
BBS4	188.973	199.901	166.048	156.353	157.223	181.58	101.306	83.1911	72.9774	80.6881	59.8671	81.6005	1
BBS5	32.811	33.0347	20.7035	26.0776	29.8134	33.7523	42.5832	45.0647	48.2219	40.4185	37.7001	43.9144	1
BBS7	19.0003	16.5014	20.1454	24.6039	25.3938	28.4153	70.2032	70.1994	68.8575	74.0775	67.7284	76.1148	1
BBS9	76.2831	64.557	65.0727	76.5441	71.6085	56.7684	96.6954	89.5359	90.804	63.2152	59.4908	90.5603	1
BBX	269.916	283.43	297.043	293.974	262.413	255.135	249.869	188.914	197.364	220.367	273.162	179.5	1
BCAM	345.771	358.433	358.485	366.72	347.504	340.677	591.786	890.995	697.644	571.536	642.972	687.812	1
BCAP29	7.55208	7.66043	6.4901	8.17996	6.91214	5.14531	197.841	152.12	153.865	150.845	142.718	200.032	1
BCAP31	1576.58	1570.23	1474.56	1338.78	1501.4	1449.76	1205.43	1311.23	1317.03	1363.51	1345.28	1354.46	1
BCAR1	570.473	574.462	654.589	651.653	682.249	570.153	477.181	681.043	548.289	490.034	432.438	669.125	1
BCAR3	281.611	245.849	246.729	270.093	301.471	266.465	344.902	286.765	375.756	370.075	395.597	338.773	1
BCAS2	279.56	283.63	287.065	258.164	270.934	269.741	362.378	344.004	327.43	343.493	334.541	368.701	1
BCAS3	282.44	265.96	285.76	286.256	231.542	267.637	326.587	345.311	324.365	272.002	252.192	257.024	3
BCAT1	4.10002	3.52971	9.79612	11.399	14.8588	4.5815	84.0712	0.559421	1.13769	2.39748	1.85313	0	3
BCAT2	74.7808	80.197	93.0625	116.28	125.779	159.661	265.514	290.831	267.851	301.162	275.36	258.512	2
BCCIP	506.738	504.858	480.479	479.602	476.365	516.279	681.298	633.837	667.555	698.214	641.845	693.781	1
BCDIN3D	70.3611	72.971	69.7002	72.6224	64.9697	64.143	51.4626	35.7714	40.3891	39.7888	47.7412	45.4395	1
BCHE	2409.37	2272.75	2392.74	2503	2179.84	2205.82	1148.85	989.318	1164.78	1189.17	1134.63	1052.42	1
BCKDHB	825.047	828.929	835.414	802.579	802.036	932.803	845.449	818.775	879.746	940.757	870.518	1033.9	1
BCKDK	833.097	791.482	752.973	768.536	791.111	744.79	270.128	294.643	217.429	198.512	201.202	267.131	3
BCL10	99.9532	105.01	104.702	102.96	114.225	104.022	253.26	287.421	283.137	294.294	252.661	298.257	1
BCL2	13.0403	13.7413	18.1321	12.5378	8.72211	9.14024	218.757	208.043	201.639	201.944	244.597	221.336	2
BCL2L1	997.666	788.681	877.947	1084.23	1274.36	1128.39	789.223	1051.23	877.575	880.304	825.197	872.361	2
BCL2L11	183.855	203.416	207.777	135.459	165.953	101.046	290.595	212.771	210.043	158.779	178.639	179.932	4
BCL2L12	134.754	141.62	119.905	106.194	90.0273	103.324	102.046	106.12	79.2643	87.5736	79.462	118.341	4
BCL2L13	742.399	750.416	672.555	641.089	587.738	691.136	526.915	420.983	487.56	434.828	417.146	368.864	4
BCL2L2	355.333	396.249	378.318	348.256	369.371	319.657	274.877	377.768	371.898	358.003	358.128	355.083	1
BCL3	648.102	786.531	697.645	745.663	793.365	818.809	302.862	445.867	485.601	434.581	420.168	453.723	1
BCL6	664.118	636.344	581.762	634.48	561.617	599.213	167.243	112.661	126.325	121.509	196.978	120.9	1
BCL6B	29.4873	10.7878	13.8086	16.5514	12.9821	27.4477	185.252	260.568	177.169	165.464	141.782	216.647	2
BCL7A	238.152	183.27	183.705	156.067	203.772	213.284	609.435	247.441	189.462	176.776	201.204	182.61	3
BCL7B	331.724	356.428	361.907	358.931	329.895	326.414	262.927	315.446	287.543	275.046	283.798	321.717	1
BCL7C	187.363	194.344	181.329	170.618	161.386	213.448	289.087	230.892	177.827	182.676	210.07	188.068	1
BCL9	188.728	164.366	154.937	177.014	174.855	179.036	218.45	217.625	184.888	208.666	196.019	232.077	1
BCL9L	610.294	570.813	695.836	756.508	714.798	684.753	454.637	467.27	549.243	543.857	572.727	594.668	4
BCLAF1	641.847	610.661	570.692	560.31	603.182	599.37	1233.76	882.822	850.539	809.363	794.149	854.238	3
BCLAF3	85.4318	82.1949	71.3626	73.1253	92.0148	89.0698	97.4735	47.8099	67.7974	54.124	66.6856	45.2006	1
BCO1	9.27066	7.45258	14.0831	12.4785	10.3876	7.75343	234.748	271.383	240.383	246.263	227.161	246.601	1
BCO2	893.394	948.417	1014.15	1100.63	1181.8	1069.44	49.6037	58.7943	70.9941	78.7692	76.7798	66.1442	1
BCOR	319.703	228.865	250.719	283.409	332.952	299.779	710.705	268.613	336.347	363.819	358.81	410.417	3
BCORL1	124.75	154.236	172	164.606	175.886	136.086	107.457	133.886	135.108	131.747	125.866	125.244	1
BCR	532.404	526.008	555.167	545.414	536.4	555.992	582.291	505.374	550.385	613.548	578.995	497.33	1
BCS1L	286.137	326.358	313.26	364.636	378.057	344.63	126.077	123.541	136.592	144.544	129.429	130.298	1
BDH1	7225.41	7150.06	6492.98	6628.93	6816.47	7533.3	1755.39	1888.87	1714.79	1607.32	1262.32	1410.91	1
BDH2	555.465	540.153	551.067	587.68	557.311	630.408	67.4584	52.5862	80.0359	56.859	76.337	70.4528	1
BDKRB2	98.4121	31.9056	71.3023	144.26	226.976	101.676	26.6169	53.8362	32.6347	34.3534	39.2948	29.3735	2
BDP1	236.899	210.073	213.649	218.349	206.358	204.105	272.327	202.764	222.176	171.679	210.8	189.447	1
BECN1	658.726	661.835	628.36	567.504	565.849	558.379	859.248	967.973	923.285	967.755	928.71	900.198	2
BEND3	22.7771	27.1305	33.2127	42.38	59.4349	22.4127	134.095	81.2263	98.3275	84.6647	100.712	92.5522	2
BEND7	318.62	334.831	325.269	274.646	266.56	252.434	86.9168	101.898	90.1158	73.2241	66.146	52.2081	4
BEX3	564.083	563.535	507.478	470.606	454.38	562.143	122.583	109.426	83.5091	78.8232	62.5505	131.774	3
BEX4	52.3251	51.3594	50.0543	54.4864	51.2915	60.5088	10.8548	31.7319	23.8309	8.7921	13.538	40.3343	1
BFAR	394.662	409.74	376.732	339.278	317.705	381.826	373.787	441.295	446.232	388.355	418.462	370.333	1
BHLHA15	12.6354	16.7674	16.5597	14.5492	8.96668	12.9883	45.232	19.9955	37.7113	39.6686	52.527	48.3264	1
BHLHE40	1752.16	1939.51	1576.9	1434.01	1549.05	1220.17	1464.87	1650.63	1460.31	1507.94	1645.24	1062.01	1
BHLHE41	22.2689	11.752	5.13033	0.85479	0.845711	0.735763	90.035	92.0806	85.0232	74.7368	95.5061	61.3401	2
BHMT	15860.8	12171.3	10500.4	13942.1	18058.4	25468.7	11209.1	9586.01	7243.32	8996.28	12203.7	16196	4
BHMT2	8650.05	7818.66	7100.54	8021.42	7959.78	9753.92	1630.39	1276.26	1512.14	1759.51	1721.13	1843.52	4
BICC1	70.8339	36.5623	57.9389	47.8098	65.3106	33.7134	886.755	1138.09	997.203	776.38	1008.91	1044.81	1
BICD1	4.50827	3.59235	6.9156	5.89589	9.24865	6.88793	13.949	21.8245	17.1122	16.3172	17.2608	22.8983	1
BICD2	196.195	225.309	208.966	219.746	209.7	173.694	378.429	442.789	434.565	406.54	453.132	496.285	1
BICDL1	76.3479	42.3825	69.2964	89.799	112.4	110.548	129.494	96.3176	101.254	92.4147	97.5707	77.2468	2
BICRA	152.323	144.385	149.745	169.846	160.061	146.99	205.355	196.34	189.681	254.771	202.203	188.991	1
BICRAL	164.621	149.654	144.073	149.637	149.534	144.512	249.555	232.076	272.806	255.9	251.285	259.098	1
BID	550.415	492.491	462.801	438.642	505.073	492.432	296.689	199.742	205.578	269.461	186.399	243.081	1
BIN1	582.83	670.603	699.243	769.397	767.809	648.504	313.295	374.635	355.216	299.405	326.821	391.461	1
BIN3	165.36	182.423	160.097	125.652	129.091	157.329	303.968	304.106	290.415	273.94	253.263	305.676	4
BIRC2	817.698	859.897	796.641	747.423	776.73	673.705	432.559	524.512	522.853	570.111	560.153	551.818	1
BIRC3	119.971	73.6761	74.2055	74.6409	78.3022	79.1028	363.234	402.633	381.903	396.218	381.971	413.225	1
BIRC5	42.4169	25.3612	28.3773	30.4168	34.0753	34.7729	263.972	69.4587	45.1266	37.5751	39.6373	51.8497	3
BIRC6	892.117	910.489	882.796	817.228	700.691	777.105	1100.35	826.114	954.052	899.072	849.096	895.667	1
BIVM	296.757	358.815	292.817	310.855	312.602	275.8	131.852	118.044	109.004	144.103	147.87	123.72	1
BLCAP	1219.39	1343.16	1093.51	1052.85	1086.29	1129.8	400.641	373.934	404.182	463.682	478.232	477.307	5
BLM	17.3929	16.8821	13.817	8.35224	6.85401	10.0378	152.326	47.1228	47.2804	36.5759	35.6166	59.3717	4
BLMH	44.8746	53.0024	39.4886	40.5152	40.8903	43.7953	474.23	358.691	356.564	331.401	376.835	431.057	1
BLNK	244.188	254.214	197.816	209.191	183.711	263.097	174.119	202.872	192.562	158.061	179.016	178.158	1
BLOC1S2	278.007	299.915	264.66	239.965	302.02	251.536	153.821	153.142	121.437	114.041	118.138	121.939	1
BLOC1S3	67.4211	77.8504	80.7031	76.3403	74.6693	60.9931	77.7508	88.6258	68.8075	70.199	99.8087	74.6078	1
BLOC1S4	68.464	90.1753	74.0063	68.1466	85.8536	90.9002	98.0331	119.217	107.188	103.832	122.289	125.055	1
BLOC1S5	139.593	146.138	150.445	151.93	161.956	153.933	241.209	190.187	232.303	235.676	247.449	237.651	1
BLOC1S6	376.679	334.133	336.858	313.054	331.139	336.465	279.908	327.396	311.815	318.603	296.065	304.522	1
BLVRA	30.7827	31.3321	31.6989	26.4247	31.8706	20.004	219.44	225.392	245.81	300.951	227.676	260.656	1
BLVRB	1651.8	2102.37	1697.87	1581.89	1587.04	1824.4	546.177	643.9	685.126	653.321	666.954	669.669	1
BLZF1	138.942	140.316	162.285	150.868	153.86	137.457	197.703	188.428	146.722	169.396	177.076	171.446	1
BMF	697.868	421.496	323.994	135.633	155.539	331.52	176.1	166.188	144.318	115.487	162.72	149.142	2
BMI1	239.01	283.596	285.821	279.832	281.833	242.456	430.526	504.735	505.336	509.601	461.585	412.492	4
BMP1	819.347	893.357	744.135	818.409	776.277	816.93	1061.38	1000.24	1152.45	1270.48	1194.34	996.436	1
BMP2	177.334	144.392	190.587	189.353	171.482	118.092	500.662	617.14	484.053	559.056	368.144	574.345	1
BMP2K	180.43	204.816	208.535	219.73	221.919	210.289	354.167	323.789	259.83	285.022	241.924	249.866	1
BMP4	24.9363	30.4281	31.9538	36.1794	30.7463	35.8027	129.166	174.97	163.353	151.704	174.784	183.637	1
BMPR1A	122.352	129.995	116.166	132.306	132.452	136.656	471.343	488.844	508.147	469.407	471.783	456.234	1
BMPR2	314.521	310.491	365.551	334.191	323.558	305.711	446.47	638.605	596.046	659.743	592.402	502.464	4
BMS1	312.314	345.478	379.259	361.216	327.096	326.144	527.378	503.345	470.346	517.535	517.489	544.566	1
BMT2	30.4276	22.4141	30.5163	25.0515	40.9553	34.3764	154.051	129.345	135.962	151.95	152.972	200.031	4
BNIP1	73.0872	71.054	71.1461	59.1455	58.7749	77.5433	224.022	207.069	208.082	202.731	207.563	225.284	1
BNIP2	509.664	515.254	443.169	451.103	437.851	486.922	832.903	954.736	901.246	941.118	915.627	792.397	1
BNIP3	1696.73	1922.92	1781.72	1691.17	1575.35	1634	809.554	1165.95	1266.93	1227.06	794.844	726.767	3
BNIP3L	388.078	369.086	331.091	301.842	293.019	324.212	778.037	811.693	725.208	728.88	679.901	692.731	4
BOD1L1	450.304	397.036	351.208	333.896	338.221	364.962	506.346	392.769	388.381	392.724	401.148	438.387	1
BOK	3067.68	3886.88	3163.7	2279.23	2328.94	2353.48	260.124	322.04	211.972	275.846	308.714	405.659	2
BOLA1	111.989	148.74	120.876	119.833	108.675	140.366	102.96	107.916	113.794	110.905	100.038	100.837	1
BOLA3	102.708	106.445	78.6756	88.2447	99.2119	109.146	222.367	235.97	243.394	291.482	308.712	283.373	1
BOP1	219.67	247.413	258.005	262.545	286.001	259.028	429.5	302.366	351.404	349.694	343.081	361.788	1
BORA	15.0285	17.2352	22.1168	25.3979	28.8294	23.5492	141.697	30.7129	27.62	22.8565	30.8988	19.5432	3
BORCS5	55.2153	49.2255	55.9006	56.4266	64.7227	52.1102	53.9781	54.7406	71.3958	66.4074	63.0824	61.9314	1
BORCS6	74.3714	96.1899	109.333	99.0704	112.446	66.39	108.288	140.99	128.242	109.014	108.43	151.597	1
BORCS7	392.261	463.803	427.415	409.032	404.918	367.199	103.932	91.875	82.0453	68.8353	97.8597	82.5474	1
BORCS8	76.8118	79.6278	87.4551	91.6017	94.6703	96.8549	128.297	165.584	173.745	181.875	161.464	176.537	1
BPGM	101.299	111.102	126.878	117.892	121.728	126.393	233.923	219.799	266.597	468.6	256.823	275.752	3
BPHL	1847.33	1894.61	1637.28	1675.35	1671.32	1991.26	790.686	700.627	777.859	783.454	830.882	760.096	1
BPNT1	255.484	273.907	274.62	287.037	268.749	271.924	329.672	346.752	435.049	501.863	475.665	375.809	3
BPTF	470.659	403.386	389.191	460.079	391.408	416.333	860.539	609.134	633.106	636.309	674.291	646.889	1
BRAF	302.453	260.033	260.305	284.067	274.084	305.928	334.113	336.47	309.938	339.699	318.082	290.73	1
BRAP	205.614	180.97	189.061	179.104	195.308	204.121	1361.85	1147.38	1268.76	1016.77	853.732	1110.69	3
BRAT1	427.453	443.345	428.954	422.335	429.723	431.516	214.536	191.777	227.29	215.503	209.59	261.263	1
BRCA1	115.525	122.269	128.751	147.812	122.404	126.461	117.613	46.4663	54.1443	48.4123	54.6242	43.8019	1
BRCA2	52.3593	37.0753	49.8727	37.4064	23.9453	22.2531	144.947	66.5924	56.0452	52.3122	48.5064	54.8392	4
BRCC3	154.425	128.652	144.326	146.062	174.092	188.13	218.71	198.485	226.404	222.198	245.254	225.637	2
BRD1	341.82	391.237	346.514	331.138	318.399	350.35	707.992	504.534	463.037	452.221	478.201	428.452	1
BRD2	2620.53	2552.13	2762.37	2758.21	2660.21	2544.75	2098.89	1943.36	2007.81	1961.37	1960.3	1997.25	1
BRD3	332.576	390.648	313.874	290.167	306.892	292.443	725.173	543.367	565.611	543.437	528.301	663.744	4
BRD4	891.315	904.932	926.977	974.371	865.905	867.931	927.932	799.652	853.147	948.399	940.848	892.098	1
BRD7	486.139	485.328	484.924	479.31	448.741	462.552	800.773	453.977	445.605	448.487	457.217	510.99	3
BRD8	329.998	344.614	333.414	395.961	395.025	382.473	710.266	479.94	409.106	443.458	429.299	510.77	3
BRD9	228.661	224.029	190.268	223.496	229.762	261.375	344.431	351.427	318.227	293.985	277.94	435.306	4
BRF1	283.403	288.412	289.922	276.49	270.046	280.598	438.875	380.502	423.485	394.647	367.145	333.318	1
BRF2	86.7737	92.4184	71.0655	77.559	84.7171	114.233	65.5353	71.4506	76.8895	73.8397	70.7978	103.538	1
BRI3	1099.21	1240.02	1079.32	1006.97	1074.62	1086.63	345.115	339.372	266.714	208.148	249.78	325.936	3
BRI3BP	148.412	155.235	184.129	186.651	183.215	164.678	363.978	233.824	285.525	276.894	304.016	332.673	1
BRIP1	59.8122	48.835	40.0422	42.9589	29.7382	50.0436	77.3792	50.8494	36.3807	28.4907	38.5226	32.0398	4
BRIX1	99.0161	101.138	92.5874	97.7725	80.9438	96.0322	351.68	290.038	300.388	283.887	290.602	280.385	1
BRK1	704.168	680.263	658.837	662.267	688.064	725.706	710.666	808.489	656.468	680.853	713.088	732.374	1
BRMS1L	57.1543	51.1108	75.897	57.951	44.5829	45.392	129.308	105.778	102.514	129.826	111.952	111.988	1
BROX	341.046	321.054	307.211	312.374	310.981	309.426	408.641	397.621	383.133	355.349	361.648	407.371	1
BRPF1	136.377	141.52	137.897	120.206	121.696	139.239	459.464	343.569	328.477	389.126	374.628	396.48	1
BRPF3	811.321	816.25	834.678	789.049	682.839	789.258	579.235	522.004	527.779	502.582	463.501	451.318	1
BRWD3	143.71	130.987	152.661	147.441	166.598	161.966	185.659	106.517	112.984	118.188	123.099	121.985	1
BSCL2	22.2114	19.2743	26.0522	30.2901	31.6019	24.4634	407.31	422.773	417.198	421.984	398.541	413.619	2
BSDC1	1815.33	1848.22	1755.71	1614.02	1456.77	1675.85	655.064	587.344	643.118	637.088	626.047	702.467	2
BSG	2523.87	2136.87	2044.4	2006.51	2385.84	2183.92	5393.48	5501.63	5079.32	5585.21	5693.83	5827.98	1
BSN	76.9023	93.7391	131.64	96.1219	79.8316	74.1294	23.3175	4.1729	8.46952	8.68018	9.8738	14.7697	3
BST1	56.2273	60.08	42.1111	40.877	45.1226	44.474	71.2176	88.3331	82.5299	68.1632	89.8443	105.973	1
BST2	4756.08	5388.9	4790.89	4424.79	5033.01	4536.78	3392.19	3955.7	4463.7	4381.61	6305.36	3721.82	1
BTAF1	617.841	640.743	667.649	604.604	608.489	492.209	368.736	300.417	317.237	306.693	314.086	294.649	1
BTBD1	391.536	385.289	389.645	398.314	418.984	369.368	425.532	402.739	409.605	421.431	429.783	394.397	1
BTBD10	79.9953	90.4052	94.3184	89.0816	85.4348	86.0465	96.3561	62.7122	74.4468	66.8367	64.3275	77.8036	1
BTBD19	31.5301	30.627	35.5931	36.4366	34.1195	26.1932	72.7504	48.8732	56.3288	66.578	55.515	72.4621	1
BTBD2	575.316	558.103	530.308	582.528	564.986	573.956	436.651	464.838	413.411	409.059	406.704	417.585	1
BTBD3	131.307	96.2476	98.9682	101.724	104.899	116.18	126.256	132.853	137.254	148.929	128.888	116.782	1
BTBD6	452.597	511.433	475.708	459.457	507.332	471.565	154.28	166.294	147.139	132.71	142.987	189.771	1
BTBD7	209.515	207.043	216.386	190.206	209.847	184.899	409.625	414.213	379.17	403.44	454.24	428.546	1
BTBD8	38.6445	38.9863	30.0714	27.5906	34.6341	57.4274	49.6181	33.6672	44.3505	35.6119	68.1331	51.8752	4
BTBD9	138.335	102.228	121.044	105.02	81.6279	124.874	272.273	299.512	293.442	283.687	299.681	301.402	1
BTC	19.466	18.0637	16.9823	13.0294	13.8346	16.2639	115.37	92.8743	90.7573	86.1846	118.919	85.9132	1
BTD	1734.38	1437.66	1504.2	1449.31	1450.28	1708.12	745.023	565.979	716.279	754.131	698.242	779.504	1
BTF3	1580.82	1840.92	1660.15	1630.52	1612.52	1667.72	1411.17	1266.12	1151.33	1120.04	1014.81	1138.77	1
BTG1	973.332	818.194	844.932	1157.58	1074.48	1188.36	893.595	590.138	722.987	845.68	846.65	974.962	1
BTG2	46.9265	35.2673	34.2449	46.4047	42.7466	42.8148	783.701	655.221	788.79	1002.76	1394.62	948.109	3
BTG3	59.6311	59.1786	38.5804	43.7811	32.3137	27.0353	59.743	62.4938	71.1832	43.106	51.8848	74.0873	1
BTN3A1	357.444	431.68	426.679	424.237	455.045	445.844	2.67599	12.8357	8.92153	12.41	14.7791	29.3144	1
BTRC	219.587	249.423	259.43	247.198	273.851	227.087	189.842	196.471	189.277	185.724	165.915	190.473	1
BUB1	11.445	6.88788	11.4357	13.5329	14.4008	16.7329	146.145	26.879	16.8711	23.6654	22.5774	21.3345	3
BUB1B	24.4937	9.02061	12.2043	21.011	9.58049	17.3627	406.291	50.4323	24.9406	35.1524	39.6425	45.2459	3
BUB3	418.048	410.423	413.286	414.005	378.236	422.6	573.067	437.349	443.796	403.145	388.728	451.591	1
BUD13	148.731	144.564	139.553	115.48	116.998	160.654	125.83	116.276	119.874	114.24	92.7324	101.738	1
BUD23	480.651	532.637	469.727	506.414	497.981	547.938	265.472	320.516	284.728	335.348	318.685	317.197	1
BUD31	325.299	385.498	336.044	320.707	309.494	338.984	400.861	423.787	432.43	376.191	367.387	405.847	1
BYSL	89.6683	94.9587	104.581	98.8963	93.5547	85.8036	169.738	194.392	239.047	251.177	263.868	188.093	3
BZW1	1155.98	1148.75	1332.14	1409.28	1331	1147.76	1798.78	1444.24	1593.37	1574.02	1513.6	1533.64	1
BZW2	85.2967	103.978	130.321	116.322	132.445	103.132	474.592	148.494	128.233	119.537	130.172	139.624	3
C10orf143	19.672	30.2284	35.8462	36.4045	29.6206	28.0146	67.3409	44.834	43.4544	56.9363	49.1916	56.4325	1
C10orf62	7.22568	6.70732	9.5571	9.04098	9.4466	7.10835	23.1491	30.7918	32.1984	30.1009	27.1653	30.8879	1
C10orf88	66.1723	65.8974	58.2859	72.4104	70.4843	76.7679	64.6959	68.5592	59.9537	56.917	53.0733	65.1361	1
C11orf1	138.655	138.591	126.993	135.946	122.025	162.731	140.654	205.467	179	179.958	176.029	231.265	1
C11orf24	755.191	760.515	647.411	559.118	579.143	680.689	278.941	367.637	272.825	147.942	178.026	147.43	3
C11orf54	964.081	969.866	1011.9	1006.09	988.105	921.729	1941.02	1903.31	2354.97	2979.58	2894.01	2367.27	3
C11orf58	1021.85	1047.98	962.63	905.019	886.26	898.452	465.561	421.492	423.385	445.2	412.597	439.261	1
C11orf68	240.359	252.347	191.174	213.33	215.989	232.999	345.566	336.453	319.196	338.399	314.174	422.371	4
C11orf71	202.248	235.252	234.658	217.487	198.135	217.327	66.6299	80.1957	66.5614	59.3034	70.4391	71.7782	1
C12orf29	190.539	182.852	187.307	196.033	193.436	158.961	32.7416	61.5017	54.0531	64.9863	56.505	47.9072	1
C12orf4	68.591	65.1078	66.0535	62.9872	80.3203	56.3317	115.433	131.611	128.234	118.309	134.373	93.9135	1
C12orf43	158.493	135.759	156.657	167.704	152.506	176.273	231.973	233.236	218.104	216.832	182.112	215.022	1
C12orf57	382.799	442.197	358.32	357.43	433.051	405.46	42.917	37.0585	51.2889	37.5981	29.726	29.1495	1
C12orf75	12.1398	8.07077	10.1347	7.16297	7.38421	7.88684	46.8037	4.28872	7.05243	3.8259	9.84851	6.78395	3
C14orf119	224.952	240.35	243.648	255.858	232.211	269.422	205.005	188.533	196.098	227.31	252.605	163.66	1
C14orf132	205.652	163.289	191.701	259.169	245.904	231.323	36.6626	55.5204	35.178	62.0512	40.1657	60.6659	1
C14orf28	68.7046	72.8509	79.9797	69.1854	68.9455	85.1258	13.2853	11.2109	17.7739	20.9646	13.2555	18.4161	1
C14orf93	43.1504	45.7581	48.2754	56.4305	65.1746	60.2037	33.3815	67.2361	50.1346	47.8507	60.8736	30.908	1
C15orf39	67.6824	89.2901	82.0884	74.1591	81.151	59.9479	406.966	351.261	369.229	413.828	445.264	415.123	1
C15orf40	162.229	194.18	187.772	182.606	187.674	155.787	103.303	105.534	99.2384	84.9901	124.916	82.8096	1
C15orf61	37.2188	53.2745	48.8133	37.4284	50.9815	39.7175	87.8347	101.274	78.4941	77.239	76.687	74.9668	1
C16orf72	421.55	475.011	458.947	409.598	455.035	417.556	432.952	430.486	447.71	374.203	378.577	401.49	1
C16orf87	173.944	158.713	140.809	130.004	118.704	164.557	81.7107	110.798	96.7071	96.5871	98.7152	74.3431	1
C16orf91	69.0292	74.6616	69.9398	66.9849	71.2269	72.3514	182.428	221.921	225.856	217.029	229.584	198.678	1
C17orf58	75.6482	68.8384	70.0377	70.0108	72.9185	90.0796	37.9378	39.6386	26.9745	21.1609	25.7781	26.9178	3
C17orf67	12.7976	23.9292	18.7081	18.6185	18.8198	13.5795	63.4037	1.83488	2.50667	3.08384	6.48477	1.72293	3
C17orf75	174.159	166.942	152.347	142.817	160.048	167.69	210.9	151.809	164.009	165.622	180.612	175.152	1
C17orf80	160.183	174.297	163.48	182.387	162.88	163.902	106.546	85.481	95.4654	69.2217	88.5503	95.9849	1
C18orf21	70.6533	82.9449	72.8455	56.4436	60.0928	64.3006	111.481	83.3466	69.5123	83.2946	78.2357	75.9189	1
C18orf25	158.773	181.925	176.796	150.816	152.576	136.341	205.325	130.233	156.23	170.439	182.576	136.459	1
C18orf32	46.5415	54.5203	69.5862	60.8429	58.656	43.7072	451.506	433.134	525.532	500.47	554.607	497.01	2
C19orf12	959.111	828.835	782.654	650.886	646.717	622.225	1808.87	2055.98	1970.27	1695.92	1428.23	1682.04	4
C19orf25	221.056	266.406	233.896	229.513	253.319	254.006	253.049	263.401	234.218	195.381	188.484	237.111	3
C19orf38	6.21047	7.66556	4.91789	7.55901	9.91775	6.89775	221.708	291.602	225.397	280.475	138.266	310.827	1
C19orf44	47.961	66.1279	65.1444	67.3579	69.4159	60.5658	65.6866	49.574	71.2591	55.1539	64.2986	94.1304	1
C19orf47	96.4864	95.5903	89.6867	97.1514	86.3109	95.5193	139.419	107.778	115.245	118.923	117.624	110.253	1
C19orf53	430.916	432.952	390.402	402.033	389.876	419.416	522.335	546.247	559.575	514.857	533.182	507.679	1
C19orf54	141.965	171.686	210.728	259.35	291.369	195.826	117.26	145.816	152.097	135.676	199.853	128.657	4
C1D	142.984	146.148	132.907	110.34	109.344	127.959	318.562	315.04	310.78	272.536	310.833	294.778	2
C1GALT1	251.769	244.677	273.131	245.699	257.405	265.753	605.35	458.701	467.22	515.039	531.719	441.049	1
C1GALT1C1	240.124	224.51	258.407	231.147	267.921	237.932	151.267	167.947	213.421	183.243	170.788	168.297	1
C1QBP	735.268	800.254	764.987	728.294	743.388	735.719	800.781	691.844	676.96	719.484	635.65	635.345	1
C1QTNF12	9.78729	5.93522	4.95805	6.78403	10.2323	5.5635	34.2449	39.825	41.4548	38.5547	28.7146	26.2448	1
C1QTNF6	252.3	234.374	308.227	424.973	456.652	376.071	160.015	182.781	171.092	175.53	154.939	207.468	2
C1R	19149.2	24925.8	20973.8	21114.5	19593.7	22170.3	1546.86	1801.43	1881.26	1965.24	2027.3	1860.78	1
C1RL	1940.28	2152.8	2010.22	1828.48	1630	2041.56	943.89	943.104	982.584	892.277	954.404	913.843	1
C1S	44825.9	48429.6	46385.9	45228.8	42921.7	47566	3717.99	3925.73	4027.38	4340.27	4204.64	3768.87	1
C1orf109	104.86	138.018	127.517	113.188	101.636	122.442	126.476	138.731	123.766	152.816	136.089	155.634	1
C1orf112	31.4414	37.3942	31.2119	38.7263	34.3808	32.642	67.8797	21.6061	13.7302	17.8011	10.9898	22.6191	3
C1orf115	2325.72	2309.86	2147.61	2172	2158.79	2281.01	2149.46	1885.03	1987.57	1949.44	1936.46	2171.13	1
C1orf122	259.43	340.902	316.253	344.317	389.932	309.515	170.825	163.677	149.202	153.037	133.83	123.781	1
C1orf131	214.205	202.26	243.207	247.572	292.413	245.124	316.411	256.802	298.575	285.233	281.38	327.956	2
C1orf159	135.291	139.991	129.426	140.939	109.168	141.424	210.758	177.857	130.73	159.844	151.331	152.496	1
C1orf162	27.3517	33.3028	37.0086	42.6482	38.242	32.0466	31.9586	63.392	55.1578	66.6377	50.4633	58.057	1
C1orf174	230.244	239.065	251.399	229.908	216.505	245.53	174.805	219.437	193.971	174.021	202.067	152.482	1
C1orf198	234.857	218.327	229.441	220.836	225.472	202.752	260.586	283.389	210.638	231.524	273.783	282.566	1
C1orf21	280.309	278.835	287.661	327.391	357.185	377.702	170.16	253.116	188.414	217.665	202.828	258.545	1
C1orf210	53.841	41.1407	46.3273	36.4033	25.2775	30.2178	70.2026	66.2818	58.5383	63.6982	95.1643	74.5918	2
C1orf216	83.0162	96.9166	91.5141	90.3747	107.575	75.4279	132.633	167.821	180.213	150.061	195.028	201.851	1
C1orf35	148.901	165.593	141.901	135.41	143.234	127.05	119.195	116.706	86.9858	102.236	110.206	119.291	1
C1orf43	2140.86	2363.59	2201.71	2091.1	2129.87	2044.57	364.448	422.814	386.368	354.349	365.092	397.466	1
C1orf50	61.0806	46.962	48.0289	51.4169	49.6056	51.4962	269.263	206.024	292.534	288.412	250.16	319.436	1
C1orf52	110.765	151.663	135.666	131.682	112.866	96.7096	80.4301	107.077	90.2461	76.2626	80.5854	79.8281	4
C1orf53	42.7242	51.6378	51.8892	43.1167	47.311	43.8989	66.8801	38.5599	37.4044	41.7191	45.5129	25.4118	1
C1orf54	19.772	18.42	18.7042	23.0471	20.8715	20.442	45.2405	53.6424	66.4711	56.1978	55.4473	80.9405	1
C1orf74	40.3242	38.4411	45.9582	53.3561	65.8996	45.5032	105.222	98.8169	94.13	101.116	121.101	64.5954	1
C2	2081.36	2271.28	2080.59	1886.21	1961.03	1990.41	588.235	625.343	667.29	622.529	678.618	540.601	1
C20orf27	124.471	138.084	112.92	119.777	102.193	126.845	79.0434	90.8329	74.9633	70.7391	65.9343	77.3945	1
C21orf91	75.7026	71.6214	72.6002	67.3245	73.3387	67.9273	214.249	124.568	137.707	141.126	157.459	140.078	1
C22orf39	176.635	189.493	201.21	204.569	204.39	207.221	103.786	128.112	93.2903	86.6859	100.336	135.272	1
C2CD2	140.652	172.99	144.148	137.72	167.756	130.935	1004.43	802.081	893.956	990.567	1006.25	1030.88	1
C2CD2L	111.54	166.946	173.539	176.38	193.18	165.856	497.354	541.065	526.286	519.227	462.564	402.14	2
C2CD3	105.261	105.565	98.7427	108.01	85.5946	96.0902	279.758	263.331	225.231	236.929	233.933	166.315	1
C2CD5	213.696	188.798	200.798	223.475	207.408	235.387	280.898	158.586	156.02	161.598	145.423	143.973	3
C2orf42	126.127	167.765	162.184	180.277	170.608	142.675	179.196	170.685	156.087	154.339	145.339	157.112	1
C2orf49	174.853	182.722	176.285	188.346	195.967	172.396	174.853	159.454	151.492	172.106	160.585	161.485	1
C2orf68	399.598	396.776	351.861	348.875	387.458	399.658	533.111	447.684	390.218	503.355	452.388	527.954	4
C2orf69	135.878	155.793	162.353	144.137	147.306	138.308	122.801	123.504	132.201	123.053	135.958	142.815	1
C2orf72	2964.82	2177.6	2206.61	2725.99	2943.26	3388.19	601.457	563.464	561.796	553.982	542.991	554.485	2
C3	174670	169515	178708	172418	158771	179468	131228	122794	141728	156838	141717	148374	1
C3orf14	20.0537	19.6885	19.5255	20.9868	22.1564	21.4557	121.98	139.063	117.305	124.343	117.318	141.138	1
C3orf33	5.3357	6.27642	6.44541	6.60223	9.76257	7.7749	72.9587	73.7142	74.203	75.2124	76.0844	81.2366	1
C3orf38	127.487	105.884	118.23	93.0951	103.283	101.142	261.75	255.723	288.598	264.792	262.261	296.135	1
C4B	2757.39	3329.09	2926.49	2630.22	2623.33	3305.18	11249.2	11754	14119.9	14110.4	16117.8	12727.9	1
C4BPA	12065	13047.7	12399.6	11811.9	11663.7	12846	3533.01	3710.89	3828.27	4088.17	4162.71	3549.9	1
C4orf19	661.72	801.227	866.979	824.6	736.269	636.246	328.568	376.495	365.512	310.704	340.048	294.564	4
C4orf3	1103.91	1220.11	1129.75	1122.71	1130.66	1043.27	207.388	276.935	230.533	221.577	210.349	186.477	1
C4orf33	84.6264	76.4064	83.1957	92.2119	94.0724	77.7025	57.6921	63.5529	65.9878	58.5975	66.7881	66.6574	1
C4orf46	40.3617	17.2117	32.543	23.1574	11.6496	26.9003	33.8173	15.5458	11.2324	9.85799	16.8306	21.3914	3
C5	6236.77	6388.26	6416.78	5991.53	6163.57	6884.86	5146.23	4838.2	6314.16	6586.74	7297.28	5285.56	3
C5AR1	6.74292	5.38142	8.90316	8.74122	5.44298	14.5228	87.2882	128.126	87.6833	118.132	87.3702	100.346	1
C5orf15	773.835	730.059	752.519	699.916	635.472	600.347	1827.22	1800.38	1858.84	1828.02	1919.79	1844.29	2
C5orf22	183.733	163.404	168.702	176.031	143.296	180.232	459.567	438.242	412.16	444.675	433.081	378.023	1
C5orf24	825.049	850.388	839.95	697.79	628.953	549.897	643.208	578.002	541.075	555.515	577.976	573.392	2
C5orf63	35.9339	30.5319	24.7698	32.3658	47.4909	38.5761	80.0714	94.6852	98.7383	94.6869	123.721	122.421	4
C6	6514.69	6992.75	7345.78	7255.4	6317.82	7552.7	511.88	589.863	610.887	606.004	991.727	593.764	1
C6orf120	298.649	284.937	306.37	276.929	327.775	333.131	340.177	364.198	354.671	342.855	333.318	338.296	1
C6orf136	175.809	190.233	184.017	189.978	200.438	185.636	216.07	230.977	241.967	266.411	223.049	198.883	1
C6orf141	27.1298	27.6323	46.0667	44.8977	48.3803	48.5037	13.0473	19.9098	20.5827	13.676	42.1854	33.8913	4
C6orf226	49.9716	43.2556	42.7141	42.876	33.1813	41.4702	141.349	128.61	119.449	161.111	118.559	128.594	1
C6orf47	219.346	222.541	258.213	264.771	277.84	225.603	127.267	142.25	139.12	115.082	110.262	135.086	1
C6orf62	1081.03	1327.85	1155.25	1096.33	1066.6	974.072	2782.31	3087.13	3321.63	3610.39	3167.12	2835.64	4
C6orf89	1100.34	966.444	982.899	957.309	968.606	1006.49	821.82	740.406	674.746	867.327	951.327	1019.28	3
C7orf50	231.324	262.364	213.377	205.341	237.341	259.224	100.355	73.2887	65.672	68.6626	58.6034	80.4227	1
C8A	3825.86	4326.86	4137.56	3783.79	3708.85	4348.37	5291.13	5373.26	5924.74	5689.79	6563.44	4886.38	1
C8B	5841.72	6516.89	6604.46	5886.7	5678.87	6172.38	647.048	640.246	669.359	544.583	994.944	612.008	1
C8G	1706.06	1879.37	1625.18	1488.61	1766.24	1759.71	965.77	882.481	1021.38	1061.89	1009.03	924.447	1
C8orf33	293.5	258.025	279.039	262.862	268.303	314.759	137.331	179.741	142.448	143.058	162.683	160.298	1
C8orf58	24.5877	29.2256	29.9963	24.1291	30.9675	31.5117	43.7299	26.697	27.9595	26.4879	33.0989	23.939	1
C8orf76	17.1425	19.8945	19.2508	26.1565	25.8082	28.1858	80.3229	76.193	76.6471	69.8142	46.1586	78.8748	1
C8orf82	974.379	1002.02	909.1	838.045	855.038	1046.58	244.631	259.151	263.476	216.367	188.742	266.048	1
C9	391.344	592.389	615.539	381.446	385.922	1302.96	1725.53	1832.67	2166.11	2115.08	2586.13	1840.06	1
C9orf152	4.88366	1.89117	9.52262	9.2081	9.90035	17.4977	132.692	128.972	129.183	159.139	176.555	206.35	2
C9orf40	34.821	47.1447	49.3208	52.3425	60.6212	33.8575	91.1789	75.8202	69.7164	72.6137	53.8196	59.5485	1
C9orf64	257.421	232.414	237.265	238.251	217.125	251.352	364.431	347.166	328.015	313.713	337.495	362.131	1
C9orf72	123.946	136.048	114.748	117.456	116.712	104.378	165.844	237.747	184.802	220.064	191.541	233.755	1
C9orf78	685.104	751.806	789.189	747.729	692.936	719.54	391.791	379.33	319.72	338.622	360.91	347.461	1
C9orf85	68.1796	64.1129	72.6194	67.8795	70.7614	62.642	144.868	163.91	156.755	143.171	139.211	143.654	1
CA13	50.5441	49.9784	54.277	56.0592	51.0313	54.2005	62.9949	70.8781	83.0086	76.04	94.7575	58.473	1
CA14	141.107	143.042	146.35	160.18	152.441	228.596	233.069	115.851	148.433	134.265	234.588	190.017	1
CA2	1061.86	991.706	952.341	1066.33	1009.94	1215.15	93.8621	186.649	175.98	155.165	199.615	166.587	1
CA3	5.60627	9.49873	11.9736	16.0349	11.3308	10.3135	1969.72	1184.17	1655.29	1900.27	3694.98	1461.1	1
CA5A	487.599	480.856	430.542	481.901	515.434	516.127	102.672	169.744	150.251	144.067	115.13	161.306	1
CA5B	22.5592	22.3065	22.2062	33.0423	30.5618	26.1022	73.1324	49.7642	51.9624	56.2505	74.5698	61.8767	1
CAAP1	242.615	241.785	254.634	267.519	276.484	248.833	58.8021	63.8447	60.489	86.118	73.7137	60.4431	1
CAB39	507.414	554.41	498.058	496.753	511.756	481.085	1005.09	968.054	989.458	947.737	947.554	968.506	1
CAB39L	57.8917	52.7641	56.9327	46.811	58.3862	53.3494	473.52	460.123	512.585	519.794	547.98	469.685	1
CABIN1	465.007	407.518	403.993	479.252	464.914	504.254	654.288	596.351	587.08	600.181	546.328	647.32	1
CABLES1	628.854	522.302	428.852	353.367	343.231	472.828	121.958	121.947	94.4338	105.522	112.21	132.682	2
CABLES2	128.59	113.093	111.621	108.859	95.6515	92.703	268.254	265.449	292.882	323.196	292.911	268.689	1
CACFD1	705.657	744.042	695.374	629.226	689.608	708.161	413.555	525.827	488.488	491.003	471.296	435.871	1
CACHD1	99.5102	98.6794	71.9374	63.0013	62.2755	55.6704	41.0797	69.8894	44.3507	61.0513	65.3847	64.7693	1
CACNA1D	62.944	40.8283	66.6852	79.3288	94.8429	86.2117	60.3432	65.1686	51.6937	43.02	42.3235	38.9181	2
CACNA1H	523.426	588.794	531.088	506.563	435.505	487.313	1.64377	9.22291	24.4004	28.645	25.9531	22.8928	1
CACNA2D4	14.3946	14.7563	14.6747	15.0769	8.47439	12.8379	25.0696	10.6566	11.8173	9.176	7.50613	6.88279	1
CACTIN	252.749	287.537	290.824	280.294	304.677	296.174	339.624	281.127	293.787	274.93	282.065	288.094	1
CACUL1	364.734	311.661	335.339	337.443	298.256	315.96	409.23	438.159	476.079	480.251	461.801	443.842	1
CACYBP	202.487	363.491	390.601	444.267	455.551	294.371	328.096	381.845	400.253	407.723	431.919	245.091	4
CAD	269.844	341.005	406.224	490.039	414.048	317.684	479.837	265.155	319.924	329.531	320.037	314.385	2
CADM1	1635.51	1618.94	1739.14	1750.05	1650.04	1690.2	644.459	797.929	792.157	753.903	792.196	803.967	1
CADM4	61.6431	68.295	61.8134	52.1696	45.4774	61.6391	51.425	65.1656	57.584	47.5285	75.5272	45.7713	1
CADPS2	185.829	133.976	183.123	258.271	218.649	233.975	204.76	266.011	240.127	286.645	268.411	159.856	2
CALCOCO1	1191.49	1314.7	1034.33	902.704	800.698	1015.48	701.454	650.775	567.688	509.021	485.499	638.571	4
CALD1	4622.85	4066.34	4189.9	4478.56	4385.68	4420.98	2916.11	2666.05	3025.94	3198.32	3329.08	3397.1	1
CALM1	1829.66	2121.79	2253.18	2280.79	2056.4	2142.34	2930.61	3020.53	2892.58	3125.51	3016.8	3125.39	1
CALM2	1770.86	1718.78	1688.23	1765.24	1981.94	1882.79	1888.23	1676.28	1485.86	1485.2	1472.21	1659.99	1
CALM3	2105.72	2286.63	2308.1	2440.64	2461.92	2628.58	1202.42	1125.81	952.909	1037.84	1109.47	1332.87	3
CALR	11742.5	11112.3	10502	11385.4	14028.7	13003.1	11238.2	10667.3	10993.2	12609.1	14948.6	14111.9	4
CALU	588.535	579.58	701.569	700.528	620.212	571.63	2406.65	2332.51	2214.75	2288.44	2519.86	2543.01	1
CAMK1	291.745	302.915	287.981	282.513	304.802	337.573	505.163	628.865	546.602	577.604	550.078	670.85	1
CAMK1D	662.171	720.777	757.704	589.852	542.53	429.883	280.558	221.588	200.816	223.529	182.9	272.986	2
CAMK2G	526.609	481.351	479.339	412.603	380.436	464.779	467.881	259.574	209.994	220.718	225.341	291.771	3
CAMK2N1	1278.6	1149.59	1214.76	1347.88	1358.74	1279.93	774.107	1112.35	1047.06	996.206	966.672	1026.62	1
CAMK2N2	9.60922	2.29875	8.05968	5.42343	8.40683	2.99627	25.4461	52.7201	33.3506	35.6797	47.5487	27.8211	1
CAMKK2	1015.79	901.602	882.552	925.814	915.885	983.803	252.96	255.842	327.56	285.342	295.694	258.265	1
CAMKMT	32.9673	30.0089	29.3081	30.9125	38.8956	38.7044	21.8515	24.4619	33.2329	15.4526	35.9533	28.3856	1
CAMLG	217.895	231.16	237.844	199.868	208.054	208.339	173.607	240.575	233.838	201.161	195.532	229.689	1
CAMSAP1	189.805	221.081	232.047	210.711	223.906	169.814	212.279	213.572	210.634	222.121	241.189	233.707	1
CAMSAP2	116.595	125.539	135.317	140.373	138.031	89.1471	345.677	326.095	316.427	318.979	376.961	338.784	1
CAMSAP3	840.503	763.656	740.797	781.483	769.11	862.127	193.941	243.347	202.465	218.284	244.252	262.528	1
CAMTA1	215.551	238.584	207.588	228.542	226.2	247.264	88.4012	113.434	69.8389	77.9905	96.1683	105.458	1
CAMTA2	383.372	411.48	396.656	399.691	386.152	399.736	471.697	548.543	580.485	655.277	577.76	647.967	1
CAND1	695.734	725.469	820.426	824.275	772.47	708.676	704.474	652.428	628.61	585.711	647.962	569.249	1
CAND2	10.4104	7.81536	3.99593	6.38157	11.3271	26.3517	126.457	60.2093	53.2591	58.3359	78.5349	89.7928	4
CANT1	292.973	308.102	314.664	292.521	288.758	290.913	608.215	681.921	598.828	602.513	555.723	667.907	1
CANX	6678.23	5949.65	6780.9	7420.75	7600.35	7079.17	4099.05	4236	4535.7	5015.88	5120.7	4385.23	4
CAP1	1053.14	939.613	985.904	1013.32	1082.57	1053.17	1932.63	1973.84	2103.34	2107.76	2088.15	2144.29	1
CAPG	44.7223	34.1707	36.7993	33.1171	42.987	39.8115	513.206	597.805	620	515.898	693.394	714.691	1
CAPN1	1251.31	1045.25	1106.24	1210.75	1254.47	1341.62	500.902	474.588	448.105	425.565	494.02	491.895	4
CAPN10	135.767	153.558	146.941	148.434	145.505	131.887	183.702	174.346	202.276	213.257	164.56	225.152	1
CAPN15	475.882	550.041	584.183	607.986	578.114	535.452	351.893	387.493	403.39	429.114	394.855	329.809	1
CAPN2	553.048	439.615	508.84	521.066	556.241	457.646	1129.12	1125.05	1094.63	1084.68	1258.51	1300.39	1
CAPN5	2113.13	1919.07	2056.3	2411.38	2483.8	2498.36	353.877	258.437	242.991	243.207	251.251	291.444	1
CAPN6	9.22449	6.14623	8.40249	6.65768	5.91064	6.13597	82.098	64.4509	53.8382	49.0418	66.0694	123.373	1
CAPN7	319.44	339.68	337.549	346.101	340.813	299.028	493.102	434.039	423.167	426.71	432.897	396.334	1
CAPNS1	1343.92	1206.84	1209.92	1164.04	1254.52	1273.41	1913.16	1857.85	1858.33	1834.64	1787.05	2003.81	1
CAPRIN1	1484.2	1407.63	1470.75	1416.92	1392.79	1340.37	2366.06	1856.95	2043.83	2368.1	2397.71	2192.26	1
CAPRIN2	224.553	271.139	265.768	268.454	254.85	233.785	108.482	80.1311	84.0276	77.6854	77.1609	107.892	1
CAPZA2	665.702	595.229	582.64	630.998	646.288	609.207	1083.63	1115.48	1117.08	1058.9	1101.3	1122.29	1
CAPZB	1207.72	1085.8	1052.84	1074.55	1069.43	1252.71	1561.22	1474.98	1515.85	1543.53	1449.28	1716.32	1
CARD10	240.926	218.246	329.6	342.929	394.815	333.844	500.184	762.158	661.743	603.495	568.211	599.039	2
CARD16	24.4871	36.9889	36.1292	33.0188	43.7324	43.1544	173.986	248.24	246.425	227.03	269.705	258.509	1
CARD19	89.3361	118.362	98.2691	82.1522	76.3622	92.2999	157.551	205.104	191.438	177.334	165.04	205.681	1
CARD6	67.5012	62.7719	93.4868	92.7649	107.715	81.1616	147.294	168.58	172.85	172.32	180.92	176.389	2
CARF	99.5773	101.694	98.419	117.464	140.659	119.596	76.5011	85.5013	66.8694	62.8481	78.1127	68.9604	1
CARHSP1	1952.28	1870.66	1828.7	1805.36	1724.31	2143.33	1014.55	1005.22	1065.75	945.959	1012.38	1143.29	1
CARM1	399.709	422.082	433.447	444.497	428.329	434.201	468.69	447.661	430.6	471.712	453.338	427.391	1
CARMIL1	125.372	71.4443	95.2595	102.849	78.5262	141.193	189.428	257.161	252.937	228.037	226.097	201.305	1
CARMIL3	19.6908	19.3137	25.236	26.2059	30.3679	43.2752	12.4246	23.479	21.4123	17.6177	17.5777	16.4207	1
CARNMT1	172.693	234.185	235.239	259.612	209.807	197.623	61.3622	51.3784	57.1989	40.4939	50.3561	26.304	1
CARNS1	7.50612	5.63775	9.34016	4.13069	13.8256	6.81019	79.9328	39.3699	31.3638	30.895	33.9687	27.3853	1
CARS1	806.074	837.708	698.847	514.508	550.443	533.255	372.958	350.663	331.38	352.623	375.652	315.682	2
CARS2	454.116	455.87	437.147	473.749	456.001	504.676	223.524	212.073	210.005	248.367	216.481	247.513	1
CASC3	589.95	587.525	619.463	650.9	615.337	629.863	509.911	428.305	419.257	414.615	414.219	388.192	1
CASD1	167.852	150.735	171.049	164.53	154.167	171.998	244.218	248.348	235.488	271.143	260.483	270.437	1
CASK	449.205	411.68	453.737	576.962	500.091	480.229	233.783	318.686	294.18	259.693	326.364	257.449	1
CASKIN2	482.519	316.976	430.863	453.721	511.679	434.844	398.944	590.946	542.718	534.496	507.905	529.598	1
CASP2	210.818	188.728	189.494	205.073	191.964	192.473	351.055	175.081	153.172	173.788	181.326	198.7	3
CASP3	283.985	287.287	304.057	279.834	303.503	278.012	389.142	265.331	240.746	272.992	292.577	338.956	3
CASP6	194.125	201.816	202.09	188.821	207.626	228.333	384.137	300.69	269.994	214.648	225.157	332.277	3
CASP7	510.642	547.791	562.082	414.768	434.763	397.751	292.914	320.487	358.211	353.566	378.338	316.798	2
CASP8	239.04	216.273	207.76	214.913	204.629	210.969	514.494	474.917	442.231	475.663	476.072	464.925	1
CASP8AP2	133.705	118.944	112.802	114.828	117.238	102.253	196.453	96.3172	99.8888	80.1061	109.85	116.031	3
CASP9	152.781	134.99	159.496	183.017	174.786	193.507	200.762	166.593	201.479	177.201	214.59	230.742	1
CAST	1387.39	1359.16	1420.09	1314.82	1230.34	1260.77	909.681	867.392	858.955	808.059	898.069	967.783	1
CASTOR2	92.8966	91.6441	86.2694	103.193	103.658	105.389	103.838	121.054	134.576	122.313	120.66	169.7	1
CAT	20571.5	20370	20048.3	20922.7	18716.7	22264.4	11553.2	10480.4	12698.7	13165.3	13104.5	11625.4	1
CATSPER2	32.9525	21.5788	29.9553	33.5248	30.6813	30.8887	55.9407	50.4659	64.0469	63.6951	64.5643	66.4814	1
CATSPERG	13.5556	14.2499	19.5898	23.5741	19.945	13.7422	29.5114	33.7382	24.3684	41.1631	31.3341	35.7254	1
CAV1	14.5474	12.7224	14.0404	9.77972	13.4842	13.1213	115.443	186.486	155.497	144.331	175.493	158.368	1
CAV2	534.867	445.613	476.265	418.036	433.228	464.283	144.79	240.789	216.226	186.784	168.096	186.089	1
CAVIN1	13.876	9.62395	10.3569	11.0752	23.1891	11.0072	438.757	623.793	438.824	452.684	564.919	655.104	1
CAVIN3	4.15018	6.59762	8.98858	7.79319	5.91923	6.26803	47.3726	54.7742	64.4415	63.1886	77.7313	78.1517	1
CBFA2T2	302.682	368.73	395.944	465.426	410.481	393.714	233.073	170.385	171.204	195.202	187.068	188.001	1
CBFA2T3	153.845	163.485	156.839	123.468	162.3	161.171	158.108	169.048	175.499	161.359	151.981	157.963	1
CBFB	118.233	117.079	121.799	137.481	130.453	85.8416	507.354	383.584	382.471	363.382	366.951	392.532	1
CBL	114.384	94.0352	99.2356	98.1176	114.747	89.3245	798.743	478.567	469.205	473.084	513.219	471.012	1
CBLB	89.6068	144.294	129.285	144.005	121.343	119.621	271.442	185.557	181.85	231.795	220.152	220.323	1
CBLC	450.528	389.13	379.048	320.543	299.197	374.683	486.891	440.967	399.165	332.881	370.598	413.048	4
CBLL1	166.799	167.706	168.001	166.423	162.218	175.939	120.067	111.137	111.447	136.337	100.905	140.173	1
CBR1	2266.25	2633.42	2654.27	2586.38	2639.59	2119.6	677.4	832.968	1176.16	1195.87	1056.09	1109.88	1
CBR4	685.357	720.462	742.774	755.99	744.145	774.357	242.472	233.677	231.143	215.614	229.446	254.502	1
CBS	599.314	623.185	589.506	607.772	500.576	608.062	2852.6	1816.84	2014.26	2189.86	2950.61	3211.9	1
CBWD3	30.4335	22.168	27.9045	25.0896	20.6562	24.7179	59.0686	68.8129	50.0076	50.3183	44.2646	49.5105	1
CBX1	250.093	237.607	254.958	268.653	257.983	249.167	592.477	382.557	431.888	429.513	461.95	452.287	1
CBX3	582.047	641.536	611.798	590.158	572.208	539.841	415.532	196.131	184.282	175.725	166.27	180.953	3
CBX4	440.166	379.687	346.771	309.17	342.918	346.44	374.612	352.79	320.759	265.466	300.992	362.598	1
CBX5	456.019	404.252	459.321	477.699	507.755	468.78	1149.9	622.849	619.559	638.463	612.344	556.308	1
CBX6	170.095	168.955	169.471	168.114	173.794	157.108	492.766	567.857	465.812	493.319	474.364	471.835	1
CBX7	366.993	433.176	385.775	341.954	308.516	389.403	165.954	174.167	152.215	149.19	131.933	215.222	1
CBX8	51.4063	56.3237	64.4206	59.6542	60.7363	53.8415	128.258	101.312	101.185	69.3487	83.1059	92.7172	3
CBY1	177.653	180.027	164.069	156.568	131.672	166.269	130.962	115.085	106.699	95.18	104.544	125.71	4
CC2D1A	669.392	602.704	633.103	667.762	604.85	702.078	330.948	364.765	338.498	354.866	415.545	343.236	1
CC2D1B	287.273	297.576	341.324	345.968	328.93	344.71	444.744	380.343	396.856	382.782	357.411	438.847	1
CC2D2A	38.9357	34.8423	25.0163	26.4936	28.8133	30.3351	122.697	129.638	99.2109	103.071	143.994	133.163	1
CCAR1	622.72	593.549	560.341	628.274	624.676	547.254	758.697	669.48	698.124	636.894	669.592	649.378	1
CCAR2	580.266	543.881	572.398	567.952	567.824	616.582	672.792	391.673	439.891	433.39	495.068	466.759	1
CCDC102A	14.1535	8.16156	6.35635	12.4571	7.1346	5.59307	52.9264	61.8404	54.5029	51.7223	50.6285	64.3962	1
CCDC106	275.653	262.857	237.624	235.297	216.071	262.12	8.61561	20.2614	12.9121	9.97036	22.1114	12.294	1
CCDC107	155.807	167.846	165.19	147.916	163.4	151.931	267.733	325.81	292.462	324.694	283.068	290.145	1
CCDC112	13.1302	10.0838	6.16461	6.91082	6.64157	7.75268	21.8607	13.9145	16.1628	17.8701	31.7366	11.8394	1
CCDC115	206.353	253.84	236.401	225.88	236.936	235.319	194.647	209.439	160.713	158.63	163.974	196.667	1
CCDC117	451.559	584.543	591.863	631.41	578.321	457.195	247.835	259.456	272.956	295.196	321.711	227.951	4
CCDC12	307.365	299.9	268.951	263.256	302.91	325.91	326.744	350.01	316.155	277.087	300.074	379.805	1
CCDC120	189.618	140.71	162.825	160.683	162.509	140.09	256.724	259.625	257.265	257.205	256.977	273.469	1
CCDC122	25.9006	25.0502	16.9252	22.5484	24.9773	25.7973	46.2733	40.74	53.3234	69.8572	54.6859	43.5072	1
CCDC124	412.364	435.985	375.452	374.101	449.536	450.031	440.812	442.025	384.388	425.327	438.448	464.61	1
CCDC125	230.171	318.007	274.238	282.731	295.616	270.249	165.099	132.752	131.311	145.011	124.637	172.315	1
CCDC126	105.729	133.333	114.035	108.009	98.6351	90.5694	63.3067	60.2208	64.1914	67.6785	62.8683	87.7603	1
CCDC127	145.741	168.585	150.52	148.483	125.059	135.754	257.801	251.398	264.558	268.92	268.951	256.529	1
CCDC134	26.2257	25.7322	24.173	27.1782	28.4269	26.0152	212.76	118.998	128.151	130.736	122.767	145.443	1
CCDC137	137.106	162.239	172.485	177.959	180.812	161.561	152.281	208.682	216.123	184.76	191.413	146.671	4
CCDC138	39.1175	33.3713	38.9726	42.1832	30.9495	26.9867	41.4172	33.0025	45.3799	34.1913	44.5185	55.3067	1
CCDC14	480.721	445.921	478.088	577.7	622.75	537.806	63.2574	44.5502	36.3052	36.8125	41.1273	32.8806	1
CCDC149	97.1651	107.728	137.882	125.376	113.28	115.71	121.763	114.671	144.409	143.397	109.478	110.464	1
CCDC15	19.1571	24.4421	27.005	16.8539	16.1358	17.1549	21.7065	14.1062	5.98072	8.70834	8.86914	10.6249	1
CCDC157	13.918	19.2055	20.9131	23.3296	13.7196	17.0745	195.222	182.602	189.238	197.205	197.052	218.279	1
CCDC158	50.3745	80.0426	69.9985	83.7914	72.2578	41.4619	18.819	20.6601	16.8053	22.2754	16.4221	24.1089	1
CCDC159	321.91	297	303.98	315.948	322.043	305.904	72.8542	67.8642	73.9361	88.7295	80.6642	99.4613	1
CCDC167	170.192	181.576	168.684	155.854	177.18	162.841	155.509	150.736	128.912	167.774	110.826	160.048	1
CCDC17	92.3075	109.228	111.234	144.009	106.171	96.1035	40.1954	35.6526	29.537	34.3217	39.8817	41.2406	1
CCDC174	164.159	161.716	177.988	171.78	170.444	183.231	156.535	152.079	162.415	158.266	144.704	165.575	1
CCDC18	64.1158	75.505	73.3735	66.8793	56.2759	64.3404	62.5245	20.7129	9.47282	17.2732	10.7965	14.6957	3
CCDC186	179.774	154.924	138.711	150.093	180.027	153.371	212.08	184.229	179.879	214.716	228.89	217.883	1
CCDC191	34.3621	29.2952	28.3671	25.1029	24.9038	37.2549	101.047	133.297	99.6165	84.3366	90.9061	83.3251	1
CCDC194	23.513	41.5227	39.5672	46.0813	45.2431	22.8099	15.7115	21.5354	15.2906	20.8794	17.545	24.4352	1
CCDC198	614.701	556.866	589.044	742.478	844.632	718.1	42.6243	94.6324	75.5671	53.4698	58.3849	35.1396	3
CCDC25	789.548	733.183	686.494	665.421	683.846	747.9	367.488	336.829	431.596	412.867	407.861	295.483	3
CCDC28A	382.65	468.635	359.169	299.768	264.227	307.514	140.781	130.736	130.123	145.177	161.055	182.595	5
CCDC28B	7.55383	12.8102	11.0237	11.7768	14.2347	9.67914	65.655	78.762	59.7216	45.5659	54.1527	30.1837	1
CCDC3	45.3211	14.8125	24.1663	32.2291	38.6829	24.1935	256.382	258.849	254.478	257.075	277.741	372.889	1
CCDC32	107.353	133.172	109.854	97.8877	109.485	116.794	121.25	162.208	104.404	105.231	116.757	134.458	4
CCDC34	67.3079	72.1348	67.2522	65.9222	64.6597	72.1591	180.735	116.337	86.7665	65.5001	87.2996	105.231	3
CCDC43	102.557	80.5091	77.209	84.1087	74.8986	88.6549	157.62	154.197	142.901	139.661	155.514	133.812	1
CCDC47	1042.06	995.532	1088.41	1071.21	967.959	1025.61	878.712	751.659	871.231	903.921	887.607	834.445	1
CCDC50	1096.09	1030.31	1133.06	1114.27	1123.99	987.623	863.63	916.66	927.749	876.313	824.535	904.18	1
CCDC51	142.423	137.704	143.843	167.927	145.497	160.31	65.7028	68.4174	93.8648	73.481	78.3899	85.7246	1
CCDC57	308.881	345.279	319.164	316.268	324.511	328.776	56.115	83.6889	99.174	99.2713	56.5167	73.1817	3
CCDC59	135.19	130.568	118.302	119.139	109.956	128.489	248.472	238.322	214.415	241.223	254.001	260.968	1
CCDC6	270.722	250.054	249.939	249.207	216.399	231.097	504.974	474.125	478.91	453.171	480.87	528.179	1
CCDC61	94.0041	87.2725	89.8501	87.6086	79.9257	109.001	119.665	123.043	110.239	109.764	116.736	139.96	1
CCDC66	98.6918	101.371	110.67	106.188	122.621	111.683	128.425	120.215	114.413	101.787	117.979	158.167	1
CCDC68	50.5723	50.2293	51.8294	49.8385	41.2409	44.5721	101.812	183.263	140.07	125.898	102.122	187.883	1
CCDC69	963.215	891.392	901.392	915.561	920.667	1052.66	43.2696	15.9718	13.2581	22.4928	9.29368	14.4003	1
CCDC71	148.341	134.35	152.986	118.781	132.073	152.172	299.861	288.695	287.899	290.921	305.875	370.27	1
CCDC71L	142.001	162.456	147.379	107.324	125.295	108.16	132.793	138.17	150.973	151.409	156.443	171.052	2
CCDC77	35.5982	42.2376	37.4775	35.5426	30.6277	38.1986	91.1555	74.6703	78.4599	69.8284	54.9168	89.262	1
CCDC82	251.672	224.519	207.019	204.439	211.036	189.551	284.053	258.814	229.652	239.682	237.731	277.394	1
CCDC85B	29.0266	40.0226	38.2167	40.2174	35.1973	41.7251	154.857	243.61	163.59	120.309	127.406	153.27	3
CCDC85C	748.889	667.697	600.742	569.74	594.484	644.407	216.006	203.735	171.733	186.846	187.907	235.958	4
CCDC86	139.338	159.563	171.956	146.672	152.064	116.839	181.46	189.33	202.625	247.416	197.503	214.436	1
CCDC88A	241.536	174.213	183.886	227.137	248.47	233.55	109.09	136.482	118.666	131.191	108.387	112.342	1
CCDC88B	12.402	14.8428	12.8857	8.59982	14.9994	9.85673	327.85	249.33	238.663	271.382	244.526	285.415	1
CCDC88C	40.6577	61.9432	80.4111	75.7695	53.5282	55.2065	386.229	242.114	231.372	237.837	232.749	233.954	1
CCDC9	173.792	185.539	167.054	176.166	184.495	180.291	593.286	586.201	538.307	564.306	530.772	693.602	1
CCDC90B	332.627	397.109	395.402	397.282	392.166	397.863	84.9007	133.778	114.312	125.545	96.7861	126.279	1
CCDC91	141.824	134.047	127.41	135.082	139.944	127.801	257.624	283.131	299.694	290.886	276.281	289.898	1
CCDC92	465.803	425.323	437.186	429.97	442.905	464.263	18.2893	31.9383	17.7733	19.053	16.3409	12.7206	1
CCDC93	373.736	396.323	391.607	372.076	349.906	332.183	273.306	238.489	224.622	223.707	214.585	230.955	1
CCDC97	156.198	171.753	177.131	178.971	181.635	170.081	355.239	389.928	368.091	400.059	371.214	343.564	1
CCDC9B	65.0219	55.2768	58.9183	59.9531	53.5496	64.8202	159.975	191.045	165.645	193.123	157.698	185.192	1
CCHCR1	205.597	222.949	213.863	213.568	228.535	202.241	132.326	137.181	132.149	129.428	127.248	142.379	1
CCL15	30.0769	26.8944	19.9922	24.6335	26.7164	32.5738	772.509	1099.29	1014.34	1711.07	1047.55	1185.49	1
CCL20	39.3535	25.7338	37.8862	44.0733	58.558	22.2417	2.99399	10.1275	13.587	21.5478	22.831	16.9463	3
CCM2	883.399	846.198	785.674	716.648	759.221	726.022	411.302	368.51	380.895	402.774	365.786	350.547	1
CCN1	107.855	77.396	81.3061	61.1672	53.3085	54.6473	407.153	471.474	427.506	320.416	685.022	682.639	1
CCN2	165.719	71.5037	55.0703	45.1388	49.4466	50.0144	789.412	1480.76	1309.36	968.691	1242.04	1080.44	2
CCNA2	26.9374	22.0849	17.6914	23.4994	26.3479	25.8805	491.423	94.4294	62.7874	65.6406	52.9157	121.475	3
CCNB1	44.6164	27.3893	32.8229	35.0466	55.0215	66.7423	217.593	42.9672	15.1037	22.98	29.2975	100.774	3
CCNB2	19.4615	11.0256	8.73579	12.2169	10.5886	17.4437	240.781	59.6667	40.5521	27.1852	40.0166	57.0175	3
CCNC	661.609	606.359	620.697	611.343	604.088	571.471	145.875	123.353	125.258	148.18	158.389	175.093	3
CCND1	3999.09	2945.99	3521.33	3012.5	3344.94	2255.43	1645.89	2801.83	2841.67	2127.1	2059.41	1940.39	1
CCND3	112.8	139.342	150.842	124.004	127.729	79.6091	1880.71	637.55	553.498	568.433	553.019	577.312	3
CCNDBP1	294.461	327.19	286.255	280.441	298.702	297.737	313.876	305.984	281.932	260.334	240.949	268.127	3
CCNE1	19.54	10.6752	11.7619	6.9989	7.67648	6.93603	32.2734	47.0669	46.6817	48.2286	35.3213	23.3628	1
CCNE2	38.2429	28.3393	17.2758	13.2741	12.6226	17.5174	72.8751	23.5209	18.678	25.2308	34.2389	22.8406	4
CCNF	29.7194	31.0042	31.5352	31.4135	40.6501	37.9683	184.972	80.3811	73.0383	69.2645	105.334	110.397	3
CCNG1	1230.68	1580.02	1515.93	1541.93	1425.09	1247.17	677.405	894.035	773.634	782.388	826.967	775.42	1
CCNG2	110.23	85.7375	69.447	66.9102	69.1804	110.405	312.188	183.895	159.123	210.063	251.776	225.902	4
CCNH	214.06	214.601	220.668	210.614	209.112	212.271	179.041	156.655	153.448	148.474	178.161	137.467	1
CCNI	1069.37	1059.8	1143.78	1269.95	1119.15	994.691	1677.48	1480.91	1447.71	1428.93	1439.82	1546.27	1
CCNJ	66.0959	62.1765	51.5852	51.3439	73.0156	62.6561	81.3463	90.5852	58.461	70.4131	83.6447	82.1769	1
CCNK	292.571	265.411	276.868	266.066	251.182	275.801	280.115	291.707	278.528	286.826	263.92	246.815	1
CCNL1	1185.64	1130.57	970.735	1043.86	1056.27	1081.22	715.877	799.398	701.203	788.393	724.387	705.521	1
CCNL2	2583.39	2983.6	2560.86	2434.85	2443.47	2223.47	1750.07	1911.58	1916.6	2000.18	2000.76	1668.11	1
CCNQ	81.4573	98.4155	119.284	107.136	95.0721	107.058	98.0257	84.4703	79.1118	80.9706	75.2041	123.252	1
CCNT1	260.328	266.276	259.71	259.294	256.711	209.257	450.345	329.423	313.854	339.56	360.001	329.14	1
CCNT2	422.51	384.541	368.902	388.819	411.085	377.197	615.578	655.531	566.801	585.52	582.915	590.922	1
CCNY	718.229	684.569	708.068	724.743	632.148	698.899	1023.01	1002.13	988.508	955.836	977.146	839.339	1
CCNYL1	124.157	143.66	149.675	151.294	146.604	141.035	80.9263	94.1814	102.107	82.1615	82.6594	104.719	1
CCP110	76.82	77.6199	70.787	74.9066	67.1138	64.804	175.583	144.164	121.856	122.491	118.002	111.633	1
CCPG1	201.824	224.648	206.194	218.342	208.487	192.872	87.3975	106.664	103.426	96.6629	78.1493	79.8906	1
CCS	585.81	728.84	666.067	669.369	665.647	676.3	841.896	847.973	834.642	839.945	896.922	728.81	1
CCSAP	50.1072	68.0597	73.3905	66.5749	66.0179	52.3669	39.8885	15.4293	5.15862	9.34016	4.56117	14.3463	3
CCSER2	347.252	337.586	344.182	337.58	317.297	287.374	634.817	608.275	684.664	666.363	648.616	690.927	1
CCT2	638.385	697.349	746.83	752.472	765.153	595.742	1595.28	1419.95	1381.58	1292.9	1385.71	1368.49	1
CCT3	1266.24	1450.11	1542.45	1785.38	1945.74	1711.5	1236.74	1104.15	1214.56	1206.58	1239.93	1233.66	2
CCT4	621.604	809.554	808.103	934.021	940.906	741.26	1408.85	1355.8	1307.22	1164.52	1259.28	1176.56	2
CCT5	877.397	948.254	1025.65	1068.6	1094.8	978.631	1848.01	1603.02	1546.11	1606.43	1703.52	1509.16	1
CCT6A	623.301	711.969	793.3	884.464	914.832	663.279	1153.96	1050.69	1136.76	1055.14	1004.04	932.715	2
CCT7	1418.63	1445.12	1374.25	1416.53	1585.94	1635.99	1355.6	1339.63	1356.09	1268.16	1337.53	1205.37	1
CCT8	627.494	845.563	837.813	806.916	882.868	738.795	1331.65	1303.87	1339.87	1210.66	1265.27	1154.95	1
CCZ1B	79.7527	68.2356	69.459	81.8491	89.8131	93.6099	446.626	409.405	419.156	408.226	414.005	487.723	1
CD14	2627.32	3227.96	3463.93	3480.23	3250.22	2885.12	552.042	666.946	573.092	645.599	752.335	881.593	1
CD151	2799.1	2515.99	2383.23	2198.49	2510.75	2534.47	836.57	1006.1	989.278	911.087	923.115	1138.44	1
CD164	2731.67	2762.23	2851.81	2685.32	2546.05	2390.17	3077.26	2539.76	2604.26	2934.85	3015.89	3008.26	1
CD1D	204.059	201.19	192.383	196.789	217.552	213.326	998.637	988.118	1096.68	1221.92	1137.07	1060.77	1
CD24	239.01	244.91	227.079	216.475	294.978	134.662	928.974	696.144	587.263	404.9	545.698	518.793	1
CD274	21.455	24.2491	23.7988	17.8353	25.2682	21.4789	214.64	265.08	255.497	336.108	297.075	316.715	1
CD276	935.55	906.008	929.181	926.982	931.502	883.405	143.395	163.701	119.532	87.3111	133.011	119.745	1
CD2AP	413.328	374.967	397.302	371.889	362.364	357.457	1296.32	1417.55	1266.16	1325.61	1369.24	1454.82	1
CD2BP2	329.052	352.566	367.483	362.75	375.913	323.204	541.868	533.524	491.498	454.068	478.822	452.339	1
CD302	1253.04	1226.37	1269.32	1241.42	1091.17	1225.9	1124.22	1350.49	1587.35	1613.71	1482.35	1300.68	3
CD320	119.267	129.974	127.953	152.591	169.5	147.559	60.0062	43.6515	54.2055	66.7833	49.1743	56.105	1
CD36	2022.54	1736.44	1826.75	2321.46	2237.84	2128.69	1664.9	1646.62	2144.5	2295.28	2101.86	2108.12	1
CD4	552.557	668.691	546.038	684.75	691.785	1134.91	641.223	34.1428	70.9146	53.9045	58.9695	45.0148	3
CD40	111.604	119.4	115.743	99.9038	113.575	142.929	34.0353	43.8336	51.8988	28.2572	38.8471	36.1755	1
CD44	11.7905	6.42404	12.5131	9.63384	11.6965	4.34913	753.916	828.901	702.056	758.715	742.167	748.493	1
CD46	2041.99	2035.52	1970.28	2004.39	2032.55	2042.12	47.4723	27.0865	27.4853	25.405	36.9423	27.9042	1
CD47	467.26	504.018	493.672	446.059	482.16	381.858	1667.76	1738.46	1685.81	1825.54	1727.38	1781.61	1
CD55	61.1956	85.3371	79.4409	69.2615	71.4211	61.8085	444.747	614.864	429.483	568.744	456.504	550.647	1
CD59	1398.66	1335.69	1399.41	1312.42	1435.25	1227.88	285.638	347.21	320.475	352.152	304.404	310.847	1
CD63	3025.74	3145.43	3015.2	2887.84	3106.04	3057.31	1306.09	1624.26	1492.16	1282.97	1503.47	1659.52	1
CD7	15.1426	10.0864	6.18753	4.28962	5.32223	14.5979	20.3444	30.0333	33.7176	31.0835	35.2114	57.6437	2
CD74	247.464	268.442	220.818	218.979	340.19	346.874	4722.33	7579.06	5905.91	4863.38	5018.99	8263.4	1
CD81	5471.15	5817.66	5003.1	5247.91	5681.39	6668.06	2302.75	2416.28	2210.38	2301.54	2201.13	2610.26	1
CD82	269.668	313.975	275.411	232.079	232.378	278.997	1038.42	979.379	889.999	926.657	962.114	1038.94	2
CD9	247.558	240.941	256.005	257.877	265.619	219.583	838.131	897.885	922.65	868.209	1041.71	1137.32	1
CD99L2	830.952	792.895	807.56	769.291	751.423	763.318	430.105	451.432	438.642	382.844	445.939	450.867	1
CDA	267.49	279.446	224.363	197.952	209.75	245.464	82.9644	39.2908	64.0047	79.4299	55.0191	65.2766	1
CDADC1	162.107	157.206	154.27	179.75	171.703	199.693	438.993	420.522	440.382	441.163	381.713	375.854	1
CDAN1	303.008	329.167	316.51	324.903	294.712	349.206	271.629	165.32	130.28	147.536	126.084	165.698	3
CDC123	388.902	381.55	353.692	365.448	399.826	372.456	466.744	393.075	408.046	393.014	475.376	370.614	1
CDC14A	9.53171	14.8484	17.2039	15.7791	15.1415	15.9094	85.695	55.7332	70.2487	64.2462	73.4495	51.5482	1
CDC16	468.337	489.538	489.308	513.378	499.746	440.926	383.982	362.109	350.942	299.625	311.087	380.761	3
CDC20	32.1969	18.9738	14.5541	22.9709	24.9061	29.865	301.32	72.653	53.0911	41.3845	60.6651	90.7928	3
CDC23	380.986	345.76	328.356	322.809	318.547	348.1	355.399	356.643	291.7	286.17	273.126	321.172	4
CDC25A	27.603	30.3791	28.9213	26.4212	37.3891	20.1413	294.01	201.115	200.069	190.571	209.89	192.325	1
CDC25B	415.185	459.563	442.343	326.153	246.611	273.485	372.531	71.0071	53.8076	73.4454	52.4185	55.0149	3
CDC25C	8.56329	7.77855	6.54064	7.24486	8.60665	10.9787	77.6799	17.6227	5.04185	3.14495	8.45701	14.8027	3
CDC26	74.123	103.028	99.8237	87.6008	89.1429	95.3531	217.965	179.797	191.87	199.296	185.039	205.35	1
CDC27	436.878	372.701	430.61	407.252	411.768	351.559	418.177	328.82	351.084	389.47	350.111	304.722	1
CDC34	798.837	934.223	784.517	708.896	685.507	671.336	617.704	619.932	635.717	620.689	706.638	592.269	2
CDC37	1092.33	1015.83	1094.85	1078.59	1112.58	1261.82	1422.39	1456.86	1363.49	1357.93	1329.03	1450.14	1
CDC37L1	347.364	445.899	456.352	475.592	434.354	367.343	438.434	416.412	468.037	482.428	506.966	413.113	4
CDC40	262.217	255.607	228.096	239.008	245.551	263.606	371.174	261.781	291.598	293.523	272.78	288.23	1
CDC42	1330.74	1130.07	1186.33	1184.89	1153.68	1273.62	2640.24	2648.84	2535.85	2562.64	2615.71	2818.83	1
CDC42BPA	1081.11	1164.81	1067.45	876.018	789.68	788.321	550.236	506.785	537.577	562.761	570.931	562.425	2
CDC42BPB	1662.51	1466.04	1477.69	1545.07	1470.08	1580.39	1155.81	1386.27	1418.24	1367.1	1457.62	1467.57	1
CDC42BPG	43.2599	39.811	57.6099	58.1575	60.6529	52.8047	397.372	503.891	483.074	462.88	450.841	517.549	1
CDC42EP1	1001.14	1019.18	1230.31	1193.53	1327.88	1024.35	638.601	961.008	815.405	642.011	705.835	729.823	1
CDC42EP3	20.8643	16.3542	31.8844	31.4178	30.4552	16.6795	70.8902	108.505	80.6612	68.7674	90.3249	115.627	1
CDC42EP4	643.303	733.81	739.571	765.579	807.393	663.142	685.254	697.142	648.396	606.003	626.034	651.866	1
CDC42SE1	354.399	467.16	577.526	537.559	553.382	346.712	738.575	764.72	857.413	748.444	782.197	719.881	2
CDC42SE2	291.399	278.981	279.53	281.937	241.402	258.742	604.544	441.732	447.338	486.639	487.096	509.393	1
CDC45	48.0119	33.2261	32.1717	28.6079	20.3579	15.4228	127.12	22.1349	29.5388	26.194	25.9733	21.9127	3
CDC5L	504.888	490.878	522.403	514.089	506.677	510.658	364.012	271.894	253.841	256.404	286.415	300.341	1
CDC6	73.5026	66.8709	85.6386	80.1832	77.4728	50.8556	229.595	14.9968	40.6164	28.1095	25.0762	26.1829	3
CDC7	40.2433	23.9699	27.9379	30.0894	35.4657	27.4882	136.907	40.2353	34.6541	31.3526	45.3727	46.2498	3
CDC73	229.094	241.308	271.918	297.17	273.561	238.337	321.661	277.422	290.677	280.583	289.269	268.633	1
CDCA2	4.61784	7.32583	3.46579	8.73974	3.08633	7.23717	231.389	36.6318	29.0197	20.2065	31.3124	37.9779	3
CDCA3	16.5731	17.4043	19.4189	22.2211	23.2822	26.5515	160.814	53.9886	35.4009	41.074	36.4068	77.8549	3
CDCA4	32.6984	29.3027	28.3536	18.1265	22.9333	17.8398	188.042	125.414	108.983	94.3748	118.195	156.128	4
CDCA5	24.3651	20.2979	18.1107	28.1906	17.8863	17.192	90.3338	26.4298	13.3651	12.4703	18.621	30.0234	3
CDCA7	9.56827	8.29975	7.00009	4.74407	3.07244	7.97067	775.857	41.0699	40.3294	42.2696	35.2987	29.7717	3
CDCA7L	130.954	107.746	97.0125	105.174	86.1603	145.038	116.352	55.1876	39.552	49.0678	47.8458	65.8182	4
CDCA8	18.8252	16.2504	13.8835	16.9701	20.0119	24.9191	190.125	61.3275	28.7047	23.9405	27.722	53.8152	3
CDH1	4143.33	3737.31	3929.31	3308.91	3097.32	2830.67	1839.03	2075.19	1909.64	1936.11	2396.93	2241.24	1
CDH2	1202.73	1112.62	973.416	808.367	777.632	947.363	663.578	680.344	670.477	728.657	735.521	733.735	1
CDH24	12.9318	14.7838	16.648	22.5812	17.2357	14.1918	16.3967	19.3946	9.91663	10.8179	13.6222	9.20211	1
CDH6	40.3666	32.7587	37.0073	35.4056	37.213	28.7202	74.3465	88.4485	80.4163	58.4551	113.191	82.4553	1
CDHR5	5349.38	4930.41	4847.56	4649.83	4700.61	5179.62	1205.22	1135.15	1459.42	1300.11	1692.73	1261.52	1
CDIP1	409.8	430.682	401.842	382.715	414.794	396.773	711.989	669.27	741.094	677.118	636.29	631.52	1
CDIPT	686.09	732.148	714.338	667.495	691.165	678.058	663.784	739.073	779.349	707.109	760.308	694.191	1
CDK1	27.3137	15.8828	12.8744	24.9914	23.5097	20.304	230.485	83.4313	54.8134	63.0731	73.0836	90.1804	3
CDK10	1183.41	1285.85	1213.77	1285.68	1262.59	1273.39	230.681	275.24	266.791	229.176	250.546	210.298	1
CDK11A	8.64255	8.95504	9.03613	11.9582	14.8236	10.1747	788.945	838.222	844.051	865.022	855.626	790.712	1
CDK12	757.851	699.477	678.455	709.26	656.287	664.376	382.052	273.171	341.252	322.453	325.393	306.645	1
CDK13	722.704	718.871	680.321	661.309	660.902	674.632	588.826	495.168	538.022	477.227	510.228	525.219	1
CDK14	396.443	351.051	387.201	414.31	373.171	382.404	92.3954	102.14	98.504	115.842	82.0736	128.567	1
CDK16	417.503	475.176	499.347	479.611	495.131	443.598	531.088	615.162	614.589	643.281	634.769	613.419	1
CDK17	205.867	159.297	160.865	167.565	174.333	167.182	303.81	252.426	257.389	274.594	271.756	209.518	1
CDK18	371.434	434.643	381.25	389.64	373.704	402.082	466.489	582.752	675.028	588.584	669.178	545.073	1
CDK19	139.007	129.516	106.198	134.551	137.213	145.026	380.164	316.033	271.863	248.444	311.351	296.578	1
CDK2	320.28	316.059	264.342	262.125	250.698	261.504	405.117	198.494	217.274	225.885	167.939	198.18	4
CDK20	76.7029	83.8408	89.4762	78.4835	64.295	67.3066	72.0314	72.1904	67.1554	92.7237	116.226	67.4373	1
CDK2AP1	334.227	336.01	368.976	415.915	403.35	290.566	299.459	184.22	212.736	186.678	199.959	194.771	1
CDK2AP2	278.969	386.366	511.019	610.539	732.594	594.781	584.505	593.747	626.948	708.697	742.598	699.855	2
CDK4	414.789	457.754	426.346	399.061	344.013	375.331	987.442	840.041	721.878	687.918	643.145	780.098	4
CDK5	91.7195	112.401	109.86	117.548	113.954	112.247	223.779	260.479	233.08	252.632	245.332	241.768	1
CDK5R1	21.2213	17.9848	25.9455	26.3645	23.1224	17.3337	10.9246	17.7988	11.7674	10.1919	6.80278	17.4659	1
CDK5RAP1	318.649	299.198	292.846	307.537	305.445	309.591	93.8531	71.2344	77.9559	76.8266	104.701	87.5055	1
CDK5RAP2	1285.3	1186.62	1297.89	1459.15	1278.95	1262.2	248.671	200.398	158.693	172.932	165.708	211.514	3
CDK5RAP3	201.526	252.521	244.185	284.773	264.376	255.102	861.015	818.97	760.22	798.271	806.826	768.278	1
CDK6	519.034	504.865	499.507	518.122	465.971	473.289	980.25	526.093	529.524	519.872	513.183	589.929	3
CDK7	98.9886	111.302	74.1495	89.813	89.5502	99.244	211.495	184.273	215.867	174.465	183.183	199.479	1
CDK8	151.24	162.205	171.622	166.122	145.361	156.25	399.431	317.764	323.042	322.259	307.594	395.872	1
CDK9	578.407	588.45	623.306	594.033	586.616	636.003	573.879	609.94	543.389	529.228	612.885	621.062	1
CDKAL1	123.787	102.693	101.412	93.9748	90.877	109.947	116.97	97.2806	109.05	140.273	107.349	87.7815	1
CDKL5	106.32	84.462	90.8201	84.0726	97.7543	92.8611	54.08	52.0802	73.9843	73.3272	54.6349	44.1312	3
CDKN1A	765.327	905.993	1074.89	1040.32	1354.14	789.317	1007.36	1023.25	1088.56	1370.65	1525.58	1318.22	4
CDKN1B	411.011	428.841	412.761	393.24	377.581	415.945	532.338	512.662	464.489	546.924	488.696	467.392	1
CDKN1C	8.53655	20.489	9.23687	9.32713	6.31134	15.6771	69.5717	87.1576	77.4764	79.0993	113.541	109.185	1
CDKN2AIP	170.739	173.179	171.033	158.669	170.324	191.314	190.552	155.993	139.382	152.014	132.337	129.44	1
CDKN2AIPNL	128.293	108.619	125.432	120.611	132.585	143.278	325.16	279.043	227.559	263.518	239.308	236.532	1
CDKN2B	16.0101	14.2052	19.1698	12.0961	15.3669	13.3244	22.0643	28.7458	32.724	30.9621	26.1373	26.2532	1
CDKN2C	61.9222	69.4035	64.388	64.0247	59.4858	73.8917	276.653	135.102	127.401	107.001	126.902	168.152	3
CDKN2D	10.6174	15.6263	14.4216	9.13671	9.06346	5.6032	93.1465	51.5101	48.8373	39.5583	35.8709	60.4422	1
CDO1	2947.17	3742.98	3294.94	2927.18	2710.77	2972.47	7800.22	5948.27	5594.34	7208	6579.3	8278.11	1
CDON	86.843	58.2753	42.2555	53.5422	56.722	72.7263	86.438	49.4495	50.1529	51.268	68.8255	64.4568	4
CDPF1	52.6583	50.3869	57.5315	35.1826	48.0437	46.2344	45.3466	54.3911	45.5523	43.8324	37.3729	40.3189	1
CDR2	234.105	298.307	309.486	277.948	235.709	220.877	76.9289	69.9998	59.522	77.5375	58.769	57.0467	1
CDS2	484.264	488.689	452.056	452.143	421.21	454.916	1550.77	1457.14	1575.03	1620.51	1505.29	1459.44	1
CDT1	90.7667	43.6646	38.7087	38.7621	31.4539	41.6745	248.775	107.005	94.4397	90.2958	98.4262	100.682	4
CDV3	1156.46	1369.93	1388	1113.33	1161.03	903.515	1017.47	914.569	838.782	779.916	874.806	652.873	1
CDYL	104.246	99.8617	84.4043	94.6009	93.1028	86.8979	97.2055	98.6639	93.9354	87.1658	65.7218	81.6413	1
CDYL2	73.545	58.4711	73.0796	56.9717	66.6452	56.5336	35.5115	21.3552	25.2313	28.9127	26.2002	13.1051	1
CEBPA	10600.4	11160.1	8539.37	7004.28	8341.24	8104.07	2051.43	2648.13	2178.15	1685.23	1574.67	1527.32	4
CEBPB	1092.32	1257.44	986.104	1072.82	1297.43	1285.35	653.482	815.879	886.71	759.637	777.618	661.63	1
CEBPD	198.561	193.847	172.547	170.17	154.296	228.362	88.1227	166.57	129.522	160.281	137.948	132.632	1
CEBPG	1327.37	1236.3	1067.56	931.048	1004.96	928.438	670.83	845.06	858.448	885.367	830.885	675.817	5
CEBPZ	273.956	364.801	359.866	315.781	318.009	297.475	390.136	396.791	396.285	353.398	315.476	382.527	1
CEBPZOS	290.043	284.392	260.811	277.152	294.863	267.112	84.3172	114.317	83.69	68.597	79.6626	100.607	1
CECR2	913.72	840.109	756.089	905.363	818.543	1000.25	260.554	206.938	260.671	257.688	254.991	208.979	1
CELF1	1685.98	1593.83	1454.69	1453.07	1386.53	1592.15	1383.03	1158.42	1256.91	1304.87	1213.05	1195.83	1
CELSR1	394.927	524.96	619.627	544.387	538.109	427.505	382.823	223.388	336.131	505.766	479.748	369.95	3
CELSR2	98.8167	101.451	111.369	129.745	126.474	107.093	26.3311	51.0703	55.1781	27.8101	36.8125	25.4828	1
CEMIP2	985.982	1420.52	1674.89	1650.71	1370.23	863.744	440.466	821.51	690.507	807.319	699.611	714.971	4
CENPB	816.797	742.877	706.428	705.592	714.971	726.898	1787.63	1812.87	1634.32	1615.75	1550.28	1765.73	1
CENPC	165.374	186.123	166.745	153.259	134.227	161.929	194.789	100.895	96.9867	104.755	86.3512	82.3852	1
CENPE	12.5669	8.79345	3.95159	9.53841	12.5085	16.0438	261.034	44.8077	22.9982	27.3964	35.6974	43.549	3
CENPF	45.8841	33.4196	21.1426	33.4984	35.8397	43.7811	379.37	57.0873	27.2627	17.2705	38.8117	26.2537	3
CENPH	24.5233	21.4209	21.8022	19.4773	22.1458	17.5621	60.385	8.40874	9.17366	11.1492	10.29	10.5785	3
CENPI	7.85807	2.7717	7.76341	6.65999	6.48199	4.94572	47.8033	13.0964	10.6877	13.9352	12.8217	21.6407	3
CENPJ	56.4901	64.036	56.4217	50.3133	50.8253	52.6405	128.209	98.4761	71.4707	96.1433	85.0731	92.4526	1
CENPK	17.16	11.414	10.3841	16.6134	12.6883	9.46848	37.5509	5.22747	7.80808	7.80855	8.73543	18.8197	3
CENPL	23.5062	17.9257	21.975	15.1767	15.9161	18.2913	80.6895	46.4142	34.539	41.8203	32.2665	50.7718	3
CENPM	14.2	8.16151	9.52067	9.30808	10.0421	6.10395	49.5408	14.6154	12.4248	12.971	14.1212	16.092	1
CENPN	89.2007	92.1429	98.1495	97.072	74.8683	86.8077	94.3061	18.7021	16.3022	10.2836	14.0405	29.7094	3
CENPO	55.5423	42.7438	52.0422	42.5669	46.13	57.3177	118.095	96.8713	85.6956	69.8697	78.4925	69.5051	1
CENPP	22.8077	17.6304	26.0972	25.4213	25.6233	18.9465	28.2446	13.791	8.24257	3.6757	1.24578	14.6134	3
CENPQ	38.0711	40.2949	38.4328	34.6705	32.3462	39.7502	72.8977	45.6907	28.1895	27.5108	21.1368	73.2775	3
CENPS	7.94031	9.21699	10.0863	6.54403	9.13116	6.38806	43.9675	12.2065	16.8238	13.5826	22.7732	29.276	1
CENPT	397.317	413.903	418.06	459.055	437.467	436.664	142.02	137.035	117.256	126.075	83.7253	166.827	1
CENPU	87.0042	74.2277	67.6358	72.11	52.5135	56.1686	34.1227	19.6649	14.8825	22.7365	15.1646	23.1243	1
CENPV	299.612	321.957	264.776	264.954	239.148	337.924	208.354	146.456	119.74	111.01	163.273	119.359	4
CENPW	10.6494	11.7154	10.3234	10.4588	10.1886	11.1277	55.9956	21.5368	17.8786	10.5951	11.9068	12.7141	3
CEP104	332.382	380.898	381.412	371.042	354.517	310.342	223.675	222	230.913	254.041	267.101	251.229	1
CEP112	24.0594	16.0404	23.4078	19.5644	17.0399	15.2417	21.1144	18.4928	14.2809	7.9	17.1454	12.6406	1
CEP120	191.653	181.652	176.058	175.044	180.137	183.271	359.008	265.543	284.233	284.557	256.177	261.625	1
CEP128	13.6429	14.0608	12.186	13.1869	10.6483	13.4431	106.785	45.8669	37.944	43.8265	47.6626	43.4026	1
CEP131	71.9724	60.0461	66.8324	79.0164	93.6839	85.8557	130.832	135.045	127.182	117.953	115.912	144.547	2
CEP135	23.4321	15.9377	22.3394	17.1998	17.5573	11.4313	106.896	98.5033	99.0039	98.7713	77.112	111.898	1
CEP152	40.5847	35.8422	33.8902	27.8233	37.6155	38.1532	123.897	89.2873	69.7628	89.4541	79.2677	78.1785	1
CEP162	49.5894	48.6129	52.4134	44.4207	47.9425	48.2333	159.801	139.894	145.547	142.621	159.281	133.101	1
CEP164	398.919	504.693	470.852	522.089	496.554	494.243	384.291	310.747	356.82	381.321	329.249	342.666	1
CEP170	103.663	99.6799	99.181	111.01	124.088	100.631	337.379	287.876	267.393	300.246	315.19	282.893	1
CEP170B	994.428	927.796	1011.14	1066.59	1047.82	988.365	771.27	855.106	931.475	818.156	862.574	803.172	1
CEP19	9.11267	13.9911	14.6641	13.458	11.3794	5.76444	83.8168	75.5991	72.5071	69.3341	89.2787	82.7397	2
CEP192	222.284	272.052	214.908	195.905	227.588	190.824	421.695	172.722	150.293	167.507	153.58	175.849	3
CEP250	268.508	316.773	337.491	367.059	352.752	350.328	564.259	478.275	409.281	465.285	440.635	539.311	1
CEP290	97.1868	103.572	105.051	120.409	104.776	105.579	63.8587	78.8886	68.0002	78.8375	77.2756	54.4814	1
CEP295	119.826	129.958	117.27	116.997	108.705	101.004	274.979	150.789	165.609	130.705	129.835	136.475	3
CEP350	281.861	317.999	322.356	274.935	293.886	245.006	455.439	461.323	438.751	434.177	485.434	371.354	1
CEP41	35.6912	36.7729	23.6903	31.4922	37.6954	30.5218	68.6281	56.878	39.8712	60.3267	51.8851	51.0899	1
CEP44	117.058	150.475	113.084	129.28	120.008	116.976	112.649	112.059	79.392	112.919	92.5775	105.33	1
CEP57	455.354	447.414	426.12	450.592	429.26	412.698	267.145	211.619	173.219	179.947	197.912	198.544	3
CEP57L1	80.0333	78.4821	80.0661	85.4227	85.4219	78.1205	58.21	57.1476	26.1495	27.8861	41.1718	49.0934	3
CEP63	235.897	258.849	281.238	275.16	245.344	267.599	157.208	185.214	184.21	198.839	172.787	167.704	1
CEP68	86.5325	103.781	84.4125	67.0267	69.4343	89.9763	207.89	207.584	201.748	214.612	185.263	192.281	2
CEP70	343.54	318.92	303.768	304.626	360.448	389.401	89.4452	72.3782	67.3455	64.8103	68.3657	80.9954	4
CEP72	36.9814	40.9778	40.1432	38.0398	34.9609	40.5527	60.8184	19.2176	16.8589	15.7239	16.5657	23.3698	3
CEP76	42.6857	47.5856	50.4748	43.3979	39.8074	47.6223	116.515	68.6603	74.2779	67.9183	76.8281	66.5838	1
CEP78	247.507	213.927	210.427	257.412	231.856	232.333	47.2386	44.407	53.7305	38.8485	41.8468	49.6694	1
CEP83	37.4811	31.8612	43.0866	56.4176	54.1353	48.9456	222.18	157.884	157.898	151.382	142.355	126.741	2
CEP85	170.216	160.246	190.891	198.25	219.452	183.908	200.148	128.507	107.448	106.074	113.873	126.514	3
CEP85L	24.0884	26.3172	29.6704	26.8213	29.2502	18.0875	153.588	168.074	211.413	191.117	176.713	196.805	1
CEP89	76.2313	92.927	73.8476	87.3638	73.2382	94.8605	142.762	124.829	108.909	93.2124	120.382	108.918	1
CEP95	260.976	321.436	274.86	282.092	298.678	255.392	146.367	137.659	121.797	136.325	114.757	92.6585	1
CEP97	32.0625	42.5662	38.3724	43.3183	38.1131	31.5879	224.844	83.7199	58.7503	86.1292	65.8725	48.9598	3
CEPT1	480.275	510.199	474.372	480.983	469.033	488.559	604.439	593.198	608.358	710.472	700.054	682.424	3
CERK	958.238	810.693	582.734	454.531	547.696	542.504	590.659	474.809	439.834	480.122	440.615	533.045	2
CERS2	9198.34	9320.63	9669.91	9441.35	9348.2	9376.52	2876.8	2702.35	3225.19	3552.21	3778.75	3076.92	3
CERS4	1260.22	1174.28	1126.47	1161.8	1278.08	1368.21	167.703	240.506	163.904	230.563	160.439	279.928	1
CERS5	81.7761	74.4138	76.9983	69.7954	75.8564	74.3475	230.098	206.896	180.175	177.619	195.589	254.209	1
CERS6	216.458	237.529	242.28	256.445	216.961	189.398	401.173	415.905	547.822	490.484	370.958	370.456	4
CES1	36459.5	37458.1	33818.3	33948.7	34147	36491.6	578.672	589.175	622.802	714.819	735.617	598.641	1
CES2	11377.3	11040.3	10262.3	9877.09	10181.1	11236.8	3277.81	2762.24	3677.25	3302.39	3763.45	3389.71	1
CES3	954.578	909.862	847.115	872.937	866.929	1066.68	968.126	1610.29	1729.31	1135.93	2916.5	896.581	1
CETN2	172.55	171.387	149.764	162.162	186.096	188.099	143.826	140.255	130.169	130.413	151.089	137.39	1
CETN3	53.35	75.6876	60.0243	63.0883	69.9287	57.7714	304.861	313.988	282.537	286.339	308.885	360.262	1
CFAP20	245.38	279.982	244.692	221.031	212.352	263.388	404.256	373.328	317.634	315.6	351.941	362.074	4
CFAP298	48.6964	75.3898	72.7164	74.7613	70.7408	62.9579	138.667	151.315	167.2	117.277	136.178	210.1	1
CFAP36	69.0118	70.7938	59.2345	69.4333	64.8291	61.644	156.375	181.739	214.418	163.959	191.943	200.317	1
CFAP410	219.264	238.505	216.009	253.524	225.929	249.119	147.223	146.225	142.741	146.962	105.542	152.125	1
CFAP69	70.2653	59.512	54.7852	56.0952	39.072	62.8052	20.897	31.4118	26.6085	27.8686	31.2746	19.1608	1
CFAP97	299.539	279.832	314.698	300.947	310.948	253.674	158.283	185.04	147.614	154.189	165.699	135.054	1
CFB	1249.27	1178.05	1120.25	1096.97	1026.51	1323.78	129.267	143.295	155.313	161.629	178.84	147.031	1
CFDP1	170.533	208.879	171.718	209.559	242.443	245.346	553.676	608.21	564.344	549.342	585.737	560.083	1
CFHR1	5517.84	6530.11	6198.74	5708.92	5253.8	5790.74	506.777	508.358	596.034	604.048	633.533	377.834	1
CFI	1427.44	1786.11	1525.89	1418.28	1429.13	1520.97	5920.87	5695.46	6181.02	6296.63	6164.44	5932.26	1
CFL2	935.475	971.078	875.925	752.01	756.251	795.139	517.349	572.473	573.113	535.855	480.099	468.684	4
CFLAR	1409.83	1376.63	1219.43	1231.63	1186.92	1221.85	938.618	1074.26	1200.01	1328.41	1240.06	1092.06	3
CFTR	25.7733	25.2519	38.3815	32.3769	35.3217	17.4597	21.8002	40.51	24.3662	24.2776	50.6758	27.1055	1
CGGBP1	735.75	798.759	803.024	767.385	782.062	690.862	659.811	654.614	619.179	670.586	597.887	666.399	1
CGN	2268.46	2231.19	2038.13	2394.64	2533.48	2629.57	517.689	563.904	711.309	965.565	1183.86	881.834	3
CGNL1	4419.3	4601.04	4466.21	3644.61	3566.28	3776.41	1313.95	1527.35	1809.16	1739.88	1763.96	1558.92	1
CGREF1	43.3621	37.4642	39.6887	31.9988	50.0427	42.5241	23.4325	35.0383	33.2347	17.2739	24.7006	25.0734	1
CGRRF1	55.5176	66.4758	68.6744	71.1146	59.4762	57.1503	225.686	299.014	305.642	263.038	237.795	191.422	4
CHAC1	19.5935	23.4035	19.825	12.189	15.8059	16.3967	51.8207	39.1379	31.2652	36.6906	36.5828	42.0913	1
CHAC2	21.8456	21.1154	27.1418	34.4258	37.2934	31.2333	140.014	170.923	166.611	224.751	152.456	113.811	5
CHAF1A	204.931	195.107	174.569	154.835	130.56	154.38	267.08	77.6638	109.028	76.1937	89.2716	105.259	3
CHAF1B	42.047	32.1156	26.5991	20.6445	23.1074	21.1959	110.034	66.6167	54.9998	46.3451	46.1039	47.8828	4
CHAMP1	172.182	159.073	183.766	169.427	155.442	193.892	203.215	135.48	149.467	165.186	171.761	181.413	1
CHCHD1	218.694	256.767	227.329	227.505	239.15	227.176	235.651	179.656	186.747	179.279	189.158	167.263	1
CHCHD10	1486.46	1759.67	1522.27	1471.48	1611.81	1768.32	1732.77	1750.55	1964.19	2006.13	1927.31	1610.76	1
CHCHD2	1448.45	1631.89	1397.81	1325.24	1510.68	1526.14	1030.13	1088.79	1093.98	1098.2	1026	955.386	1
CHCHD3	267.313	253.947	238.864	264.838	260.699	309.226	872.226	670.006	733.76	780.973	799.202	637.069	1
CHCHD5	140.961	158.587	140.006	131.457	119.189	176.219	166.681	176.462	145.088	120.764	135.478	146.009	1
CHCHD6	84.1018	83.4981	69.241	70.5902	68.1651	69.0985	63.3259	77.6258	66.7305	71.0719	81.5642	113.882	1
CHCHD7	212.449	232.609	200.474	187.606	171.09	217.553	115.035	147.302	103.332	89.7497	112.405	109.069	1
CHD1	314.415	331.476	330.6	304.898	299.798	299.364	691.154	520.647	575.269	511.386	512.039	501.713	1
CHD1L	14.2771	13.8949	10.9254	11.9472	15.2792	15.4593	208.773	169.995	225.02	215.543	197.475	166.194	1
CHD2	1287.22	1184.47	955.737	928.257	900.115	1071.03	627.374	473.714	482.307	488.712	557.76	560.74	4
CHD3	37.7606	29.2399	30.0091	42.8368	34.1243	45.5748	1000.93	874.849	902.583	980.624	947.065	927.51	1
CHD4	145.505	165.908	153.582	134.274	152.551	149.768	2541.99	2009.84	2221.94	1937.45	2209.37	2057.05	1
CHD6	545.544	454.957	431.677	457.877	509.483	545.091	524.481	436.908	388.89	370.352	442.841	474.551	4
CHD7	194.657	178.683	190.644	181.933	155.797	202.354	277.543	380.399	343.408	361.338	328.781	299.315	1
CHD8	504.705	472.857	457.573	487.894	472.707	458.967	1019.44	729.106	683.11	692.368	719.148	827.179	3
CHD9	386.514	327.542	401.068	483.07	488.003	408.13	371.906	446.503	522.467	536.593	634.075	444.941	4
CHDH	2792.91	2249.64	1960.72	2041.43	2058.91	2524.04	2369.02	1507.3	1977	2024.73	2032.83	2024.67	1
CHEK1	40.0212	30.7557	34.9778	32.8362	21.2355	21.9358	108.115	25.8366	20.8874	29.1923	24.404	19.1636	3
CHEK2	547.594	448.997	539.801	598.896	624.337	547.958	67.0936	43.1868	28.027	48.267	30.7236	51.3201	3
CHERP	1009.28	966.127	995.06	1017.47	861.73	881.918	527.001	459.459	468.323	540.52	471.857	507.725	1
CHFR	237.696	202.592	219.068	200.586	206.121	201.215	314.119	278.243	258.683	269.605	274.148	270.304	1
CHIC1	58.6734	47.3048	52.0271	50.5708	44.0397	43.2962	68.005	67.7908	88.8398	78.1849	93.4521	58.1568	1
CHIC2	113.025	100.74	83.4077	70.3668	79.2973	84.8679	252.953	243.206	249.539	255.793	224.751	239.93	2
CHID1	574.969	623.263	578.654	549.933	561.822	578.864	328.396	326.475	303.645	369.987	412.96	404.4	1
CHKA	853.512	781.424	744.808	706.258	721.436	775.331	1752.4	1007.44	1070.42	2770.76	3241.41	3239.97	3
CHKB	17.7603	22.5356	18.0217	26.8477	17.8403	22.7275	39.0662	48.3488	42.2599	33.094	33.789	46.4318	1
CHM	148.112	122.063	124.675	126.847	115.606	127.853	181.386	159.862	166.677	228.853	204.228	194.548	1
CHML	29.4554	28.4581	30.5369	25.5979	27.9699	21.9364	88.521	93.4127	56.715	46.8437	49.9658	37.742	3
CHMP1A	678.567	627.747	637.274	577.009	569.806	621.507	566.784	639.937	640.122	496.824	551.088	582.085	1
CHMP1B	609.264	519.937	475.445	438.243	461.813	521.016	471.635	504.273	409.73	472.167	440.749	463.803	2
CHMP2A	1046.61	1127.32	1010.41	981.748	1025.82	1086.28	887.103	1088.31	969.992	873.475	945.075	993.16	1
CHMP2B	469.805	460.789	462.024	460.497	427.406	439.066	544.791	525.682	486.163	508.175	578.381	600.799	1
CHMP3	137.48	137.838	124.214	122.272	127.598	149.892	889.8	920.097	859.974	837.708	863.162	823.686	1
CHMP4B	608.517	581.525	561.087	547.44	529.298	568.149	1194.75	1238.5	1319.72	1312.13	1433.22	1503.87	1
CHMP4C	76.4718	94.8991	72.478	66.1847	62.3876	85.3763	239.737	285.353	277.065	242.41	260.273	220.094	1
CHMP5	413.53	446.554	427.948	411.119	416.075	384.85	550.653	642.934	563.083	587.288	647.879	570.059	1
CHMP6	278.136	219.518	200.967	191.068	200.185	257.73	273.874	259.194	266.542	211.434	250.916	288.195	4
CHMP7	319.125	323.408	368.936	364.756	351.59	316.147	554.02	545.01	512.771	523.691	625.686	579.871	1
CHN2	26.833	18.2621	20.7284	32.9885	32.7007	30.9164	263.877	272.218	298.605	315.579	247.744	235.332	2
CHORDC1	122.101	250.953	217.241	302.943	293.558	135.324	304.513	453.505	494.465	513.54	522.715	281.937	4
CHP1	2725.81	2555.96	2915.31	3128.83	3191.13	2739.43	1072.25	1091.05	1248.79	1236.33	1156.78	991.378	1
CHPF	684.187	665.136	689.418	743.288	832.656	750.086	127.979	188.283	180.36	169.329	167.809	234.043	1
CHPF2	406.885	374.14	369.434	358.172	317.839	331.383	664.126	603.118	560.361	515.674	563.913	635.347	1
CHPT1	1993.97	2122.62	2094.39	2144.81	2136.36	2062.07	536.669	601.08	851.496	822.197	902.715	589.864	3
CHRAC1	148.381	137.982	136.195	130.38	101.573	141.247	269.451	235.864	227.474	211.38	217.598	195.672	1
CHRD	1286.66	1499.77	1441.82	1613.6	1550.71	1473.72	64.1834	77.5525	77.7261	81.1271	91.1051	71.9152	1
CHRNA4	1073.14	1289.87	1147.16	1396.43	1364.54	1424.26	22.2474	10.7299	43.7468	68.069	186.063	24.1556	3
CHRNB1	195.593	213.676	216.764	230.155	250.116	264.187	127.704	193.449	168.841	138.543	164.92	173.779	1
CHST12	65.618	73.7427	61.5564	81.1612	83.6576	74.5105	78.6357	77.5585	88.4721	88.5802	87.8426	91.6417	1
CHST13	827.031	884.523	794.081	708.487	745.21	774.952	38.8819	59.6884	68.1201	62.0539	63.4766	82.0548	1
CHST14	47.2856	70.9058	57.3995	61.143	57.1738	49.1744	131.634	116.906	126.444	121.351	113.838	132.6	1
CHST7	56.2809	72.8264	83.3236	72.9082	87.6835	75.4093	26.266	46.5231	35.6734	41.9863	31.6347	43.5308	1
CHSY1	60.9021	57.5593	73.1191	66.872	81.7904	61.6112	177.892	169.392	159.068	140.87	151.281	164.975	1
CHTF18	169.763	140.655	146.247	194.5	144.743	154.528	106.138	31.5908	21.1129	29.2036	30.141	21.0853	3
CHTOP	567.017	572.731	506.522	562.976	583.64	661.636	854.78	761.712	714.413	691.653	688.811	755.552	1
CHUK	290.074	260.497	260.187	272.284	263.271	254.605	698.892	692.324	808.395	825.505	742.315	657.57	3
CHURC1	457.851	472.486	444.424	400.067	384.212	407.748	43.6626	55.2048	46.5904	58.6194	55.0219	79.0554	1
CIAO1	1255.48	1304.34	1394.4	1274.31	1267.43	1240.37	396.443	379.381	394.182	366.581	350.474	414.533	1
CIAO2A	792.092	1001.41	926.183	873.159	844.752	813.028	395.818	370.109	373.924	404.652	400.321	393.686	1
CIAO2B	449.771	458.436	439.421	409.669	451.911	516.377	161.532	151.777	159.701	136.925	187.848	157.939	1
CIAO3	335.619	388.427	346.636	339.372	363.361	358.8	221.804	254.314	254.357	266.624	251.459	196.611	1
CIAPIN1	291.614	293.412	308.318	300.316	306.125	266.953	482.542	470.158	526.249	426.496	449.723	529.086	1
CIART	184.673	305.624	236.822	79.547	77.4359	45.6606	23.6722	66.782	50.4797	15.1015	11.2998	12.6457	4
CIB1	1016.16	1055.91	961.389	990.541	1156.46	1114.66	443.784	476.274	476.411	480.583	526.218	502.174	1
CIC	703.872	609.456	726.558	817.671	758.117	657.2	953.408	916.182	918.111	976.541	973.232	876.51	1
CIDEB	3045.05	3302.15	3221.56	2933.82	2820.47	3339.67	1287.35	1223.67	1447.24	1423.81	1384.76	1475.1	1
CIDEC	46.4343	35.4964	45.5587	31.7817	30.9426	44.6395	84.8261	64.7159	94.5722	58.8373	40.8046	32.2356	1
CIITA	13.3237	8.43469	10.8054	10.7038	9.91556	10.5746	113.909	160.521	163.316	135.497	120.399	222.253	1
CILK1	232.122	229.11	203.416	202.888	203.651	214.216	275.564	248.821	262.588	248.618	239.4	271.486	1
CILP	6.13291	12.08	11.6003	15.6989	15.8751	13.431	16.8516	30.1128	25.7899	9.30756	16.4747	15.8531	1
CINP	246.698	259.286	220.395	197.185	235.99	250.294	182.584	200.638	182.781	199.164	202.951	182.695	1
CIP2A	12.4314	9.75178	8.9508	11.581	8.27163	5.01817	190.79	50.9297	36.8949	36.6221	20.0552	36.0682	3
CIPC	198.535	250.662	224.758	182.811	195.645	177.271	311.471	418.668	436.609	467.154	448.639	315.775	5
CIR1	307.813	341.563	264.339	228.726	244.167	300.893	169.775	149.551	105.273	112.203	131.011	167.223	1
CIRBP	2008.84	1797.55	1445.44	1676.6	1533.86	2310.33	871.431	510.131	436.193	491.825	435.018	733.291	4
CISD1	336.861	355.922	317.155	345.812	358.669	333.779	698.374	798.024	736.684	637.65	732.597	665.67	1
CISD2	419.221	465.485	448.919	481.852	473.038	396.716	412.925	387.087	443.75	387.327	401.8	404.235	1
CISD3	930.182	1041.42	931.829	894.838	870.696	942.293	125.18	188.057	134.284	154.183	139.512	161.816	1
CISH	70.1127	74.7473	58.6224	57.0615	54.5577	53.4707	310.689	504.528	543.262	573.776	415.662	359.317	3
CIT	29.0745	19.7517	10.7906	19.9569	20.5361	29.2699	136.187	66.7061	55.5979	56.838	47.8239	65.5794	4
CITED2	564.391	641.415	728.58	795.662	675.402	756.758	212.395	200.77	233.356	241.978	267.474	336.178	1
CITED4	202.866	200.931	227.52	198.391	210.227	144.09	26.1838	38.6635	29.3512	19.9143	24.895	31.0402	1
CIZ1	441.63	461.397	453.375	490.694	457.058	523.907	660.045	652.08	655.591	704.142	637.003	641.334	1
CKAP2	125.059	101.859	96.3897	101.725	114.984	113.352	113.275	57.5925	45.1836	29.4775	41.2088	58.467	3
CKAP2L	13.8701	10.1083	6.97329	12.7235	13.9449	15.1395	185.847	48.1411	19.8284	28.7334	18.6869	50.213	3
CKAP4	392.241	449.801	489.599	514.841	571.84	409.417	169.539	255.958	224.814	239.101	236.341	282.225	1
CKAP5	299	290.69	289.316	282.659	297.343	333.946	541.379	307.631	288.378	243.588	301.404	297.412	3
CKB	10.8185	10.3634	10.2297	12.29	7.45234	11.2611	395.059	491.961	397.581	345.628	384.148	597.257	1
CKLF	11.7787	11.656	11.763	12.1384	15.2898	10.3615	77.8187	58.9749	53.8174	69.4502	64.2872	64.5235	1
CKS1B	187.032	234.087	211.595	209.934	181.349	190.645	215.557	77.0346	72.0062	78.5052	87.2142	99.5526	3
CKS2	59.7936	60.8401	65.0997	79.7281	86.1254	53.882	138.852	83.3216	70.0446	77.7767	81.1795	105.93	1
CLASP1	504.839	498.913	475.07	474.233	411.658	487.793	395.454	353.443	380.398	375.621	433.047	334.381	1
CLASP2	274.164	271.776	293.609	277.048	270.789	264.571	370.7	323.63	268.811	304.88	252.221	331.859	1
CLASRP	609.779	617.94	629.122	625.746	571.015	713.514	321.383	307.61	279.001	363.4	309.24	275.417	1
CLBA1	58.9836	74.1544	61.4361	61.1197	54.1576	50.5245	28.878	41.977	25.4686	20.2197	23.9683	17.2609	4
CLCC1	502.748	490.614	481.912	497.826	445.539	520.665	499.163	521.053	507.118	498.475	499.891	484.285	1
CLCF1	12.8866	9.0683	6.61781	7.65027	6.53923	6.44325	319.741	315.683	303.512	275.274	299.183	361.398	1
CLCN2	80.6449	90.3782	86.8848	93.9016	93.8203	84.4911	302.332	324.93	339.512	297.569	293.744	251.442	1
CLCN3	611.423	609.962	663.799	667.141	672.788	677.983	603.257	507.344	627.294	682.268	794.718	570.713	3
CLCN4	164.434	123.208	125.998	133.778	125.935	159.248	622.54	630.437	735.226	656.048	647.678	629.573	1
CLCN5	1310.94	1187.78	1055.84	1003.03	1019.71	1163.28	149.688	128.639	156.968	144.968	147.075	101.912	1
CLCN6	324.792	324.106	379.328	421.804	330.914	403.915	149.413	129.954	129.06	166.889	159.411	176.636	1
CLCN7	1067.11	1008.63	1117.25	1030.67	991.301	906.99	591.81	645.96	660.312	637.584	589.186	667.868	1
CLDN1	5324.69	4826.87	4745.22	4908.91	4886.52	4646.73	862.874	419.026	539.443	918.808	1069.71	1190.99	3
CLDN12	786.882	822.159	782.577	786.778	742.546	774.656	565.28	545.406	651.154	614.501	646.651	524.324	1
CLDN14	289.469	406.273	320.353	306.315	318.444	369.623	90.2824	122.576	114.878	126.916	110.859	152.011	1
CLDN15	305.656	358.443	294.399	256.855	235.815	235.608	18.3586	20.3009	18.6174	11.2062	17.655	21.1283	1
CLDN2	459.645	347.679	396.819	472.665	574.176	468.078	283.754	367.682	344.789	278.41	469.554	338.413	1
CLDN3	331.118	379.976	326.238	295.434	322.963	324.534	1085.87	1101.95	1069.94	967.518	1133.39	1143.27	1
CLDN7	229.174	209.117	232.803	255.69	266.742	192.47	105.557	192.19	176.593	135.611	160.367	149.954	1
CLDND1	274.696	298.375	296.999	263.254	248.638	253.808	224.009	260.881	268.267	272.959	223.066	237.386	1
CLEC10A	18.636	38.647	37.2599	51.7625	58.646	25.175	28.2491	47.3537	46.6047	42.3387	31.8929	41.3088	2
CLEC16A	286.756	275.525	277.688	318.157	310.946	287.641	406.485	406.571	412.641	481.214	451.789	391.658	1
CLEC2D	11.9076	10.9268	11.765	17.075	11.0332	15.0373	503.197	734.624	768.446	830.313	887.781	608.231	4
CLIC1	539.285	438.042	459.159	406.586	413.346	430.462	929.178	1071.56	964.261	902.847	900.183	1005.33	1
CLIC4	817.015	1065.31	1033.02	1070.14	973.644	944.137	1312.75	1664.53	1718.84	1818.78	1879.5	1721.04	4
CLINT1	1615.76	1682.14	1741.48	1815.87	1549.33	1636.7	813.693	750.12	787.768	851.412	938.575	877.762	1
CLIP1	1350.67	1413.5	1520.99	1416.71	1288.52	1218.39	640.647	650.351	709.936	679.109	666.926	672.647	1
CLIP2	225.814	215.34	274.361	294.041	275.349	225.715	314.526	369.314	339.691	369.835	431.851	436.952	1
CLIP3	6.53801	13.119	13.7785	14.2339	15.248	13.1291	38.3249	62.9997	51.0113	46.713	69.5965	38.3378	1
CLK1	1081.16	1225.4	1104.08	1160.65	1010.71	1029.28	1349.82	1274.77	1268.45	1300.81	1256.54	1382.55	1
CLK2	391.491	436.688	447.716	515.178	434.934	452.312	406.753	442.204	423.041	419.291	427.414	534.123	1
CLK3	422.329	419.221	450.78	483.113	442.69	472.691	643.626	659.364	670.329	715.135	731.707	699.716	1
CLK4	297.291	331.302	271.51	329.229	317.726	284.664	585.9	580.839	570.127	582.67	502.461	528.399	1
CLMN	1933.06	1899.74	2177.69	2601.84	2469.81	1870.75	1365.95	1548.97	1383.45	1060.77	1036.28	1088.99	3
CLN3	8.27159	5.39658	10.743	13.0068	11.1234	7.81754	302.16	350.881	332.204	315.936	277.993	319.13	1
CLN5	224.426	215.304	225.904	205.757	240.807	204.611	419.023	461.506	488.668	485.334	464.384	387.817	1
CLN6	167.623	159.388	165.808	176.528	149.866	159.331	312.834	295.078	248.484	233.468	184.439	259.995	1
CLN8	350.733	342.739	278.558	277.559	247.755	308.366	399.782	390.183	436.268	485.367	410.146	395.483	1
CLNS1A	479.418	561.068	531.124	448.601	439.883	457.932	328.33	281.12	278.586	285.745	251.31	261.331	4
CLOCK	268.325	196.679	200.833	330.885	369.09	326.371	368.863	309.221	307.111	421.831	465.052	437.637	4
CLP1	82.7932	104.231	103.925	97.4861	86.049	78.3981	146.479	166.143	146.923	158.813	146.496	136.734	1
CLPB	389.926	339.38	351.011	355.328	346.508	392.61	391.348	325.662	426.85	404.63	406.777	377.273	1
CLPP	490.989	495.646	441.439	444.659	488.537	505.706	333.816	350.46	353.809	335.839	327.482	355.817	1
CLPTM1	2117.38	1896.94	1935.66	1811.82	1890.69	1993.53	1262.01	1313.02	1381.02	1303.7	1433.74	1403.79	1
CLPTM1L	1266.88	1304.62	1443.19	1367.82	1373.67	1310.42	1216.96	1127.9	1238.78	1222.99	1257.52	1388.03	1
CLPX	1351.14	1052	1052.96	1061.03	1033.09	1258.46	1589.02	955.877	1015.52	1810.33	2206.25	2576.66	3
CLSPN	35.2805	22.1185	23.4168	22.6964	21.7699	22.36	222.465	23.2989	23.8403	30.1402	40.0949	61.0357	3
CLSTN1	221.024	186.129	212.828	257.009	245.075	235.405	427.101	541.107	503.284	452.952	525.55	535.247	1
CLSTN3	1584.43	1383.3	1553.11	1653.41	1644.88	1701.45	26.8544	27.7518	37.602	44.9721	65.0729	36.2512	3
CLTA	572.639	570.693	571.052	505.17	581.404	522.745	1394.32	1501.98	1324.39	1290.89	1370.63	1476.47	1
CLTB	583.884	603.049	571.276	548.44	642.605	632.461	696.559	701.669	831.062	725.095	765.935	687.403	1
CLTC	2973.09	2537.65	2810.3	2930.93	3005.66	2889.09	2903.88	2865.24	3016.76	3185.72	3114.32	3193.49	1
CLU	57910.3	61224	55127.3	53585.1	54205	60136.2	60228.4	72413.4	61848.7	55128.3	64823.3	63137.1	1
CLUAP1	60.1237	68.0814	69.3054	66.4397	55.5477	63.6398	91.2118	79.1108	85.1349	89.6268	71.6948	84.6294	1
CLUH	4993.2	4246.49	4084.42	4043.16	4140.8	4974.33	2304.73	1797.19	2006.29	2391.92	2517	2504.67	3
CLYBL	732.686	753.422	693.227	669.036	652.007	798.292	260.585	263.835	290.239	232.638	275.995	287.244	1
CMAS	565.566	651.025	795.723	837.979	787.007	657.744	540.1	562.25	549.511	563.055	542.735	548.815	2
CMBL	3705.45	3784.4	3599.77	3968.79	3679.03	4232.04	496.686	477.465	479.209	532.956	482.875	503.484	1
CMC1	206.941	220.131	196.142	184.376	231.455	214.621	146.086	127.466	139.854	142.567	116.539	109.064	1
CMIP	473.103	448.038	483.688	462.982	419.047	375.704	450.784	448.779	447.759	436.738	392.665	476.921	1
CMPK1	2024.7	1975.49	2104.7	2069.77	1943.82	1870.04	604.399	665.86	692.11	742.146	601.72	593.309	1
CMPK2	980.168	1120.98	1086.95	660.837	743.8	562.286	397.077	517.133	603.234	697.672	1227.99	798.242	1
CMSS1	86.2536	80.8682	77.725	77.4534	83.4535	77.4092	95.4815	62.3356	58.849	60.8802	44.3114	58.9496	1
CMTM4	121.103	116.087	140.488	114.207	106.892	112.967	538.357	534.875	575.397	535.892	559.43	560.86	1
CMTM6	1389.8	1212.05	1289.83	1320.74	1252.28	1312.52	789.017	752.849	764.367	833.841	937.728	994.345	3
CMTM7	16.6942	20.0686	21.3229	15.1351	16.7706	17.7755	362.894	204.017	152.887	152.843	173.548	201.219	1
CMTM8	267.323	298.125	283.789	232.84	238.364	251.351	257.779	277.659	256.554	255.57	184.744	249.889	4
CMTR1	1016.74	1000.06	1082.22	1020.09	934.011	948.061	95.9124	111.27	124.173	125.518	122.764	112.854	1
CMTR2	255.095	280.35	275.657	283.893	273.129	234.687	80.4192	57.405	53.3243	66.9694	69.1287	76.4387	1
CNBD2	30.1075	38.0915	30.0578	24.6463	20.559	29.9672	26.4423	29.3888	27.1181	27.9767	21.4169	23.1491	1
CNBP	2840.94	3030.41	2753	2455.61	2487.5	2735.64	2531.02	2320.28	2222.05	2222.06	2149.09	2081.23	4
CNDP2	2536.92	2330.55	2349.51	2464.97	2679.06	2906.41	1011.24	1228.97	1175.09	1316.75	1272.03	1291.5	1
CNEP1R1	75.8785	76.0068	92.3104	91.488	86.0532	90.352	217.425	249.973	222.996	228.223	198.589	196.618	1
CNIH1	1364.45	1294.57	1298.57	1295.34	1344.53	1314.79	455.025	423.964	383.434	461.87	429.586	408.935	1
CNIH4	175.673	222.789	208.516	206.71	224.841	186.212	194.254	248.97	179.618	195.795	212.904	216.933	1
CNKSR1	36.3046	38.0427	37.3273	40.4678	51.3063	47.1764	28.8941	73.4554	51.9958	52.2461	49.2065	34.2293	1
CNKSR3	540.34	430.349	366.571	453.463	455.846	573.533	190.171	276.774	184.901	226.444	215.878	232.161	2
CNN2	210.836	169.189	183.409	222.021	235.341	286.273	506.776	524.563	381.954	408.064	424.482	605.379	4
CNN3	1193.84	1307.39	1447.92	1558.22	1451.29	1363.66	1267.42	1597.35	1754.51	1547.41	1426.2	1454.02	4
CNNM1	20.1474	8.60632	17.7721	14.3616	20.1044	15.2352	37.3588	9.09606	7.03011	1.85032	6.82068	0.574311	3
CNNM2	137.618	173.666	172.512	149.399	142.002	144	77.5375	111.292	110.257	107.04	146.056	119.9	3
CNNM3	936.575	1062.77	996.887	975.782	843.663	954.928	297.247	205.263	214.785	221.504	219.447	222.581	1
CNNM4	92.3003	105.847	107.676	98.384	109.073	99.2061	94.629	63.8973	66.1996	63.1805	83.709	69.4123	1
CNOT1	1647.66	1580.53	1568.26	1532.05	1612.8	1551.56	1491.45	1103.01	1103.03	1067.29	1128.86	1041.87	1
CNOT10	206.046	206.675	209.223	201.91	198.257	208.367	484.524	449.19	439.683	438.472	388.628	424.87	1
CNOT11	385.783	374.99	383.968	384.209	407.41	384.896	235.246	229.65	207.761	224.019	168.768	203.555	1
CNOT2	500.674	475.231	435.164	488.334	459.456	479.225	533.867	404.849	371.364	390.26	420.353	428.976	3
CNOT3	339.06	398.676	399.618	432.492	442.759	371.862	376.453	297.253	336.924	343.716	334.283	371.541	1
CNOT4	201.153	189.13	196.471	189.349	192.923	187.419	195.319	209.969	226.836	214.954	185.994	230.563	1
CNOT6	141.474	135.609	140.413	140.1	152.926	129.234	800.996	604.355	651.112	665.646	648.551	639.726	1
CNOT6L	289.682	251.548	243.2	239.891	192.966	262.546	743.094	523.773	530.591	567.152	581.527	529.061	1
CNOT7	643.784	646.412	601.934	626.528	593.425	562.968	407.383	426.274	413.36	377.836	349.145	326.269	3
CNOT8	309.464	365.243	306.128	304.51	288.282	310.939	459.27	453.016	415.156	432.892	480.679	389.418	1
CNOT9	388.959	325.377	323.462	315.1	332.648	327.664	431.592	337.029	344.979	366.77	288.019	326.555	1
CNP	1385.25	1326.53	1424.21	1217.1	1299.7	1349.75	512.277	379.753	410.694	402.004	397.486	433.036	1
CNPPD1	733.247	699.281	674.464	654.968	677.072	813.938	822.89	892.691	746.309	713.326	602.555	818.162	3
CNPY2	149.608	176.002	162.046	172.166	186.787	174.293	569.954	633.648	562.427	525.326	588.899	567.171	1
CNPY3	186.745	312.565	293.3	260.196	249.652	308.827	541.568	593.069	583.423	615.364	652.416	732.086	1
CNPY4	31.214	40.9443	39.9761	52.0362	57.3814	41.2848	122.395	163.042	149.887	164.457	188.463	160.469	4
CNST	397.368	455.08	406.959	394.651	349.098	353.007	195.983	181.681	184.91	189.525	195.626	168.481	2
CNTFR	86.1979	92.0014	125.584	120.908	108.652	117.126	36.1801	62.0725	89.2923	95.0219	45.9998	50.5132	3
CNTLN	296.521	264.482	254.074	268.564	264.576	270.042	59.7173	80.1809	85.6387	75.717	95.7065	91.8771	1
CNTRL	90.7315	83.4333	76.2114	82.0397	87.711	120.802	626.106	377.051	350.177	335.45	350.378	369.479	4
CNTROB	331.454	319.604	309.153	338.203	322.792	346.945	132.951	117.985	104.504	106.325	107.718	139.391	1
COA3	502.892	573.558	525.015	557.172	573.904	593.182	366.708	422.712	387.978	447.904	460.497	434.841	1
COA4	498.327	505.098	492.089	475.104	510.689	517.029	88.1215	69.7281	96.3195	84.1942	88.2883	98.6466	1
COA5	312.106	341.334	289.233	300.087	334.667	347.812	852.372	883.918	959.473	1032.99	956.066	888.271	1
COA6	134.344	158.199	141.113	144.468	153.337	166.086	112.046	120.09	152.571	125.845	100.744	115.677	1
COA7	297.389	273.413	327.544	301.297	297.7	289.308	205.977	226.104	227.5	175.453	167.976	193.405	3
COASY	1350.36	1311.82	1291.35	1370.73	1392.96	1434.2	821.477	687.94	801.857	796.202	863.959	681.33	1
COBL	799.14	946.618	987.173	936.691	890.204	908.147	366.847	366.14	400.856	405.076	402.714	373.248	1
COBLL1	2995.06	2567.66	2399.23	2543.65	2244.09	2653.34	413.468	406.974	406.644	379.821	349.557	394.614	1
COG1	378.355	317.993	346.145	377.075	362.114	393.479	328.838	307.833	306.174	330.398	332.791	310.563	1
COG2	182.893	179.226	209.935	213.127	220.272	212.211	314.396	317.147	292.152	306.978	307.598	360.85	1
COG3	495.316	551.102	570.11	587.795	545.388	489.927	338.939	320.929	311.159	341.327	311.94	360.604	1
COG4	616.242	585.231	613.739	687.063	738.973	710.755	579.376	547.499	630.608	602.001	590.755	565.694	2
COG5	182.198	199.833	205.399	221.626	194.605	193.124	339.817	244.473	250.504	234.992	269.228	273.734	1
COG6	177.971	181.639	181.299	214.625	147.9	179.445	262.929	282.014	275.338	284.365	276.26	268.615	1
COG7	231.467	231.198	217.786	214.317	179.231	235.767	305.242	300.661	265.796	271.698	306.571	297.131	1
COG8	161.281	201.297	168.12	171.935	177.468	182.101	211.087	194.749	205.512	195.167	199.426	196.083	1
COIL	172.038	165.814	159.586	162.909	169.895	162.86	88.2107	75.619	55.9815	37.6122	62.1549	91.8748	3
COL11A2	8.13151	8.34996	8.93737	12.9133	7.22867	7.88723	95.036	44.6157	53.5144	57.3486	56.5531	47.3968	1
COL16A1	13.3991	6.85122	12.4572	4.8396	9.63985	11.6332	301.096	354.186	304.045	284.882	296.859	379.651	1
COL18A1	27154.5	28669.6	28442	27236.4	25052.1	26757.8	9484.81	7853.65	8190.78	8737.47	8271.42	8523.46	1
COL1A1	44.5446	26.4786	39.7907	50.3132	52.7424	49.4663	1669.18	1237.08	1194.29	908.511	1477.52	1693.54	4
COL27A1	2508.09	2414.29	2219.59	2623.81	2744.02	2799.1	763.468	610.446	529.325	613.617	641.8	598.677	1
COL4A2	8.2785	7.51486	5.9806	4.34569	5.36044	13.4095	2571.63	2888.74	2504.38	2157.69	2270.4	3300.73	2
COL4A3	16.6381	17.2691	14.3039	15.4141	19.7491	8.31929	91.0907	101.25	60.5052	71.5766	69.1244	96.812	1
COL4A4	11.2493	11.513	10.1649	7.41305	17.0235	11.0911	104.863	119.251	81.8528	80.0412	82.8807	111.349	1
COL5A2	882.745	663.039	698.505	882.694	949.958	887.874	581.643	659.751	543.619	455.573	565.775	732.977	1
COL5A3	665.432	634.652	660.742	579.691	601.377	838.795	582.789	469.025	504.208	548.925	612.727	782.401	1
COL6A1	977.443	986.025	980.78	988.542	859.041	1057.75	783.569	857.228	692.592	710.81	775.902	1065.51	1
COLCA2	13.1778	7.42306	5.99017	7.00298	20.1917	14.7366	18.5089	9.47223	21.3119	14.2893	22.101	33.7052	4
COLGALT1	563.812	557.143	566.911	606.843	600.948	634.771	1045.98	1298.6	1186.58	1280.91	1287.21	1362.3	1
COLQ	54.5397	46.4377	66.1047	60.8579	58.5503	67.363	465.117	2.49914	0	0.765729	1.1874	0.574311	3
COMMD1	162.323	177.788	175.536	163.182	181.08	190.851	108.098	99.3019	102.935	114.717	113.173	107.741	1
COMMD10	125.137	127.673	134.926	131.589	159.278	141.65	178.466	163.816	139.531	135.312	114.109	177.288	3
COMMD2	182.847	166.478	166.03	156.649	148.114	179.249	136.431	155.731	170.857	131.619	129.259	144.503	1
COMMD3	85.9625	116.624	89.7602	103.414	102.907	117.343	592.575	667.143	610.153	595.583	591.819	639.398	1
COMMD4	389.484	409.249	382.89	354.07	379.941	375.969	271.407	294.919	267.701	224.71	252.91	257.364	1
COMMD6	236.949	291.762	257.535	257.306	272.152	265.979	248.475	273.582	253.884	250.829	243.582	257.945	1
COMMD7	223.918	242.248	213.195	190.144	186.993	196.074	294.856	288.778	254.854	296.74	336.74	313.241	1
COMMD8	67.9764	66.6523	51.8828	73.522	79.323	90.5369	279.949	252.112	265.381	271.43	222.777	286.705	2
COMMD9	419.193	425.568	382.004	353.608	331.626	382.763	182.067	220.386	231	193.616	198.09	190.226	2
COMT	1329.42	1417	1229.81	1162.61	1096.76	1308.18	4040.59	3507.24	3772.41	3388.86	4811.26	3940.11	1
COMTD1	121.99	132.325	118.194	100.435	137.858	123.535	126.602	139.427	133.464	115.109	106.343	120.629	1
COP1	366.552	356.372	364.418	368.802	336.045	346.411	245.844	287.297	259.814	271.734	267.921	239.379	1
COPA	1682.23	1512.51	1706.84	1766.02	1655.05	1771.82	2388.17	2247.57	2368.02	2414.53	2506.28	2482.79	1
COPB1	959.445	1017.51	1032.82	1014.97	956.321	951.456	1249.63	1143.93	1189.42	1170.58	1188.27	1228.58	1
COPB2	1276.4	1290.64	1466.03	1545.26	1473.92	1427.26	1435.12	1409.14	1520.81	1484.68	1505.18	1537.94	1
COPE	592.357	615.196	544.949	518.636	543.701	647.309	1005.15	1092.5	976.286	989.032	1089	1027.04	1
COPG1	1556.94	1421.22	1604.19	1906.11	1830.73	1912.93	1390.02	1444.19	1538.39	1704	1660.51	1577.37	4
COPG2	145.503	112.728	102.975	111.401	107.297	139.278	393.429	333.264	336.334	312.13	352.355	347.685	4
COPRS	320.287	364.2	327.43	291.034	274.739	263.637	31.6915	55.5368	42.0652	61.3711	47.186	65.2033	1
COPS2	496.102	503.666	465.38	478.286	463.606	450.22	696.374	686.571	664.108	712.859	664.744	611.779	1
COPS3	300.332	298.417	311.16	300.917	287.138	301.194	468.266	405.002	401.664	418.116	386.055	345.671	1
COPS4	246.176	248.838	237.253	278.51	252.941	252.85	460.775	418.909	407.226	384.99	370.102	433.646	1
COPS5	454.702	582.456	512.374	500.516	531.465	524.82	606.231	637.735	576.252	540.436	561.399	596.535	1
COPS6	710.712	704.106	692.999	657.226	713.366	712.585	823.395	805.252	789.705	742.574	815.788	842.53	1
COPS7A	437.257	430.443	440.608	474.363	474.732	528.242	733.927	736.607	759.752	753.155	689.799	688.763	1
COPS7B	344.882	346.866	282.099	316.3	318.712	344.93	187.122	146.653	163.179	146.431	154.303	188.242	1
COPS8	245.697	263.899	239.281	230.168	250.392	241.52	403.611	406.414	414.761	366.892	370.956	388.193	1
COPZ1	956.855	897.121	895.712	1038.82	1023.33	1126.36	1586.44	1445.4	1566.01	1616.54	1597.56	1631.44	2
COPZ2	312.148	342.783	293.416	285.818	273.417	279.684	150.451	163.189	154.525	163.768	138.425	184.146	1
COQ10A	697.673	684.463	587.425	694.405	669.102	782.285	174.695	200.021	178.119	149.022	149.238	222.249	1
COQ10B	235.138	219.186	211.275	167.709	179.402	167.793	154.182	478.009	468.989	249.866	186.864	88.6314	3
COQ2	154.576	156.98	129.332	128.064	146.981	162.229	348.188	279.44	312.228	332.774	382.41	290.594	1
COQ3	103.659	82.8802	82.8902	83.6187	87.4299	101.162	150.429	162.965	142.035	136.768	168.006	141.726	1
COQ4	515.543	528.275	526.061	515.201	543.581	517.752	93.1101	93.0588	91.141	76.1385	87.3644	100.733	1
COQ5	396.798	411.156	399.432	427.986	419.74	449.793	390.256	359.608	395.299	383.371	376.289	371.046	1
COQ6	254.373	243.17	240.965	231.843	233.203	262.148	159.019	146.634	142.938	167.365	157.418	140.992	1
COQ7	165.788	166.185	145.864	137.09	134.53	155.438	230.122	254.157	241.712	178.125	236.876	227.812	1
COQ8A	2446.46	2627.73	2242.79	2201.56	1861.52	2307.96	2397.42	786.582	925.024	1735.59	2298.58	2798.95	3
COQ8B	394.196	463.522	455.914	444.463	435.307	455.975	270.002	290.274	312.717	252.233	257.357	293.322	1
COQ9	799.698	770.83	769.485	769.242	833.254	871.627	554.468	487.842	572.2	547.989	579.45	512.142	1
CORO1B	594.421	545.839	537.196	524.667	585.101	685.429	1047.25	1212.7	1035.64	993.537	910.387	1184.07	1
CORO1C	1007.33	897.155	961.517	1042.76	966.178	937.183	973.887	998.6	942.07	970.654	880.44	993.525	1
CORO2A	127.907	99.9814	131.285	196.247	252.886	240.07	109.575	109.088	95.8656	125.948	91.6811	135.584	2
CORO7	14.3218	15.0376	13.6177	11.3738	10.0207	15.1922	724.343	577.605	538.083	632.477	555.037	666.644	1
COX10	118.049	115.872	103.39	129.939	130.402	148.982	168.931	114.646	182.9	126.442	139.459	142.696	1
COX11	458.726	445.646	491.146	442.544	460.858	429.558	70.0744	72.9739	84.8097	96.8312	101.798	76.2538	3
COX14	240.679	309.366	265.664	220.724	247.727	242.003	306.501	278.549	275.512	288.132	310.258	265.387	1
COX15	366.737	340.927	308.863	321.446	336.79	353.186	372.352	270.429	378.076	360.209	354.867	327.622	1
COX16	16.1132	23.7902	16.6743	20.0574	14.9453	16.5227	30.4616	23.0004	18.01	12.7012	22.7381	38.0754	1
COX17	246.607	327.983	263.239	240.639	262.205	281.006	78.2298	86.507	118.477	102.956	91.4739	95.6863	1
COX18	248.446	242.486	236.471	249.529	275.518	241.587	152.143	114.888	152.335	129.537	176.355	151.788	1
COX19	135.508	141.148	135.351	124.565	146.878	130.085	383.472	370.891	350.619	338.129	311.761	413.413	1
COX20	408.723	376.702	383.717	406.297	405.634	484.426	126.946	156.983	144.418	131.033	167.43	169.732	1
COX4I1	2846.01	3204.94	2782.37	2661.47	2941.83	2920.34	3078.39	3295.94	3151.32	3030.92	3015.1	2890.99	1
COX5A	1051.27	1134.37	1016.31	977.65	1063.31	1149.24	818.251	903.924	913.772	874.841	828.738	839.53	1
COX5B	1407.52	1747.27	1524.57	1366.99	1438.76	1604.81	761.351	806.866	772.531	722.346	739.267	833.44	1
COX6A1	416.36	475.619	434.872	439.383	474.779	466.023	1349.77	1360.34	1332.93	1336.06	1523.31	1474.11	1
COX6B1	1240.94	1327.12	1181.26	1098.3	1213.15	1334.04	1376.95	1422.9	1347.6	1347.75	1411.05	1304.49	1
COX6C	1084.36	1285.89	1221.79	1099.89	1170.25	1198.75	924.059	873.372	897.41	801.552	901.005	848.503	1
COX7A2	928.527	1096.87	941.488	932.399	987.318	966.303	681.404	746.785	732.149	676.172	756.501	639.103	1
COX7A2L	767.624	842.019	759.199	754.299	720.639	782.944	772.807	833.752	772.25	624.374	707.686	703.787	1
COX7C	1578.85	1805.34	1624.67	1560.91	1637.11	1725.03	480.458	584.922	526.874	438.626	517.364	543.942	1
COX8A	445.229	476.962	429.594	397.438	420.101	467.647	1072.23	1038.31	1011.78	1035.32	973.009	1032.61	1
CP	17161.2	19377.2	19309.2	18176	17095.3	19239.1	29039.7	26315.8	28971.5	32396.1	29877.8	32999.5	1
CPB2	9092.72	9222.99	9206.34	9203.61	9043.52	9793.61	2255.31	2259.62	2734.5	2523.77	2692.08	2652.86	1
CPD	601.285	578.505	602.963	559.16	541.991	521.187	925.419	1045.87	939.506	915.681	996.93	958.025	1
CPE	1407	1272.88	1527.81	1523.77	1275.18	1257.23	50.6042	97.0143	55.3167	41.2039	75.4975	43.9965	1
CPEB2	597.168	745.903	604	474.206	438.74	418.76	302.736	197.143	246.875	316.1	329.29	433.128	5
CPEB3	113.326	176.465	192.231	194.814	156.793	114.279	104.544	125.335	142.312	121.391	85.9985	87.3945	4
CPEB4	700.333	404.533	404.401	375.111	384.22	429.51	537.052	396.88	454.283	641.845	672.559	662.791	3
CPED1	338.849	417.223	410.876	411.339	384.63	304.342	449.698	582.592	539.362	632.488	549.576	459.991	4
CPLANE1	78.6932	65.6453	64.8309	76.9491	77.6021	61.4657	181.753	128.509	137.267	140.771	140.737	158.572	1
CPM	799.744	696.119	752.547	867.64	902.079	863.393	59.3798	55.7431	45.5534	52.4848	45.2254	38.8298	1
CPN1	485.344	492.081	503.669	479.092	481.246	490.917	2558.31	2668.43	2987.07	2933.78	3003.68	2657.66	1
CPN2	4566.2	4549.36	4609.16	4251.1	3915.65	4137.45	2399.05	1855.31	2493.07	2458.11	2414.95	2218.68	1
CPNE2	25.9361	17.4079	23.6006	17.6076	16.2749	22.0125	193.814	230.576	198.234	265.032	191.061	208.069	1
CPNE3	703.542	728.068	776.094	796.684	751.269	735.757	566.496	562.377	680.182	726.628	761.216	622.333	3
CPNE8	167.418	173.555	173.736	170.021	150.72	172.141	193.534	198.432	196.162	184.487	185.025	237.869	1
CPOX	383.209	582.107	632.52	690.618	627.75	517.658	706.379	611.62	823.515	849.577	844.155	701.707	4
CPPED1	887.504	861.942	826.717	785.859	731.411	934.355	623.967	556.287	753.572	726.732	615.996	589.27	1
CPQ	601.466	578.978	599.351	603.37	528.515	582.838	826.003	895.362	905.398	861.053	907.098	850.852	1
CPS1	21210.7	18943.7	21099.2	24139.3	27169	30111.7	15047	13332.4	20255.9	22315	24337.9	19463.2	4
CPSF1	1011.97	1034.82	1018.8	1087.24	992.8	1124.43	867.624	635.289	604.782	708.706	687.577	636.76	1
CPSF2	376.345	347.524	391.831	412.058	422.522	372.059	367.108	295.641	310.907	332.498	369.467	315.437	1
CPSF3	254.112	223.508	247.44	244.32	220.117	258.423	486.838	452.986	402.577	411.675	409.344	482.952	1
CPSF4	232.372	250.563	237.284	235.111	230.304	232.85	302.398	279.118	279.993	236.173	245.909	261.324	1
CPSF6	446.563	497.967	446.935	422.483	427.871	391.062	707.47	578.528	602.734	597.822	582.167	489.931	1
CPSF7	1113.45	1223.64	1217.21	1378.67	1294.77	1358.23	784.506	638.789	581.707	604.911	548.621	681.716	1
CPT1A	2481.73	1991.33	1753.73	892.373	859.093	1159.61	4136.21	4221.7	4131.14	2886.27	2152.92	2298.07	4
CPT2	1851.4	1573.81	1550.38	1239	1243.58	1509.66	682.74	666.637	804.247	781.461	659.292	628.945	2
CPTP	560.71	610.957	567.045	536.562	584.551	583.931	198.342	204.305	218.45	197.209	232.035	234.424	1
CRACR2A	16.1854	13.2214	20.3001	24.7556	16.4308	12.7336	89.7767	32.403	26.1034	39.3269	28.4215	35.7991	1
CRACR2B	79.8219	62.8441	68.2162	66.4187	93.1245	85.4558	172.971	288.207	198.134	205.468	158.719	246.659	1
CRADD	283.096	296.976	253.462	242.146	242.763	291.078	100.363	96.6305	114.845	124.826	98.8914	152.091	1
CRAT	2909.32	2810.13	2902.85	2645.67	2580.85	2811.37	596.665	595.424	664.157	648.471	587.03	504.248	1
CRB3	173.289	175.957	168.795	164.3	168.246	165.324	142.15	138.531	144.617	122.125	127.22	131.575	1
CRBN	455.626	496.339	461.906	428.719	392.753	420.33	346.821	291.711	286.231	283.843	315.251	322.971	1
CRCP	196.004	211.794	227.253	258.033	245.745	233.983	228.668	273.32	279.943	265.303	212.583	238.578	1
CREB1	201.468	187.417	178.546	188.866	215.177	173.495	387.42	359.333	309.287	307.123	333.717	278.3	1
CREB3	289.948	299.275	314.693	302.595	327.135	301.264	592.162	592.517	664.173	552.666	520.054	625.654	1
CREB3L2	360.985	613.866	705.73	722.126	690.838	469.945	529.196	712.097	773.826	782.096	794.29	698.048	4
CREB3L3	2821.4	2362.65	1769.56	1434.75	1453.81	1917.47	2533.01	2666.64	2870.03	2160.31	1998.47	1742.39	5
CREB5	4.69841	2.38431	8.02972	14.2955	14.9374	6.4387	54.9742	74.0906	50.4698	55.3084	62.7947	55.4887	2
CREBBP	836.439	700.543	658.179	739.877	660.245	825.998	546.365	430.951	449.242	518.27	412.122	500.56	1
CREBL2	684.488	709.887	693.856	628.38	658.896	631.533	426.156	471.38	557.162	543.417	517.15	489.62	1
CREBRF	373.856	281.792	251.362	267.137	261.958	302.815	424.034	433.887	436.331	465.634	405.136	402.061	2
CREBZF	791.697	912.961	849.916	864.791	833.616	856.841	520.294	407.577	358.087	445.741	447.586	419.783	1
CREG1	2340.89	2519.16	2372.44	2329.22	2312.41	2313.15	3339.67	3348.57	3288.72	3228.31	3402.28	3653.78	1
CRELD1	45.6306	97.7718	110.102	133.575	168.452	80.3761	372.972	421.663	451.033	430.039	457.89	362.509	2
CRELD2	356.829	448.954	505.646	548.843	763.14	482.331	1995.46	1321.21	1413.59	1374.73	1867.63	1711.07	2
CREM	110.667	111.174	132.846	135.719	140.034	147.594	105.243	164.963	201.822	220.868	253.28	174.971	3
CRIM1	103.734	102.666	127.778	93.2922	88.6015	73.4798	366.026	518.474	556.566	574.138	432.229	502.352	4
CRIP2	239.146	202.383	200.558	189.812	210.374	209.866	913.132	1111.99	1054.38	1245.41	1264.41	1268.56	1
CRIPT	201.278	232.428	176.181	161.185	144.035	179.434	236.518	273.376	254.752	231.069	231.896	198.406	2
CRK	773.569	774.721	743.79	745.607	749.431	642.06	945.917	1112.46	1222.24	1121.56	1073.06	933.667	3
CRKL	787.125	876.49	840.882	778.549	822.239	774.621	454.164	435.122	455.526	446.68	433.199	445.852	1
CRLF3	36.117	47.0319	42.0591	43.5177	49.426	41.5065	268.668	199.453	209.172	217.287	170.305	231.515	1
CRLS1	154.658	154.967	130.883	144.309	152.836	148.297	341.381	368.688	502.606	497.019	431.672	385.718	1
CRNKL1	186.817	212.918	208.664	187.641	200.417	197.278	301.824	248.922	244.071	257.717	288.173	249.838	1
CROCC	74.5189	88.6738	98.8084	129.454	121.865	106.232	87.6029	82.5446	75.9301	103.735	102.486	89.2003	1
CROT	406.169	489.098	476.086	397.681	342.14	278.319	4067.09	2759.4	2722.55	2665.26	2971.15	3722.82	2
CRP	291.578	424.214	1127.39	630.871	378.742	641.275	2425.09	2801.7	2922.63	3519.05	3042.19	3076.54	1
CRPPA	57.5928	75.1734	62.2807	44.4527	46.2353	53.5974	27.9761	35.953	28.8144	25.8469	32.9509	20.0865	1
CRTAP	633.407	648.35	653.941	671.037	685.51	647.199	378.418	380.95	390.905	359.236	407.303	463.323	1
CRTC1	169.188	194.39	176.236	179.479	160.46	167.787	194.967	178.413	172.25	186.592	184.541	239.059	1
CRTC2	454.566	465.666	443.902	452.576	427.637	476.512	482.104	493.042	512.657	515.955	452.525	509.698	1
CRTC3	353.956	353.548	314.783	332.528	268.562	319.425	336.217	321.891	276.69	293.795	279.012	382.435	3
CRY1	128.803	98.9027	171.943	378.639	427.668	329.552	103.079	156.15	219.487	389.299	397.957	180.073	5
CRY2	1365.04	1685.81	1463.31	1208.41	991.571	885.871	513.444	582.142	523.695	566.776	448.901	243.481	4
CRYBG1	615.249	591.01	630.495	543.585	568.77	593.015	400.013	444.28	474.347	484.345	582.415	443.367	1
CRYBG2	7.32273	7.58829	8.62064	5.52077	2.62206	6.26843	33.0688	10.6852	26.8076	13.8975	21.8814	33.11	1
CRYBG3	101.635	122.73	122.35	123.168	148.493	98.284	95.4564	93.3354	86.6922	97.4811	99.0601	108.87	1
CRYL1	2921.94	2905.76	2801.72	2662.33	2459.26	2936.34	488.178	436.764	524.88	534.84	435.001	469.952	1
CRYM	494.281	509.524	447.557	412.011	387.515	461.856	246.046	252.994	284.766	150.552	151.192	214.73	4
CRYZ	2763.13	2554.82	2507.78	2610.54	2687.25	2661.99	900.229	867.854	877.025	816.439	741.691	800.951	1
CRYZL1	139.567	143.955	140.395	136.457	126.6	136.557	220.527	218.332	242.719	221.642	180.285	215.773	1
CS	1158.37	944.982	1084.09	1525.88	1679.51	1394.63	1191.82	1021.4	989.541	1080.91	1205.8	1343.88	5
CSAD	2657.26	2184.56	1829.74	2194.56	2437.77	3159.22	406.059	443.465	414.926	455.878	473.782	343.085	2
CSDE1	3839.96	3663.83	3865.04	3766.86	3445.89	3821.98	1978.97	2031.3	2124.81	2158.24	2099.54	2083.18	1
CSE1L	550.598	529.74	586.759	661.089	612.255	567.095	442.377	302.495	350.724	360.48	339.807	295.279	1
CSF1	51.0711	32.9887	32.8447	36.9246	30.225	47.7838	558.806	878.435	852.935	900.495	881.836	841.838	1
CSGALNACT2	118.566	106.759	106.532	114.752	106.852	100.683	153.019	160.818	166.954	186.186	155.684	178.729	1
CSK	526.838	552.232	489.72	481.931	494.076	484.817	1127.63	977.911	901.847	898.194	904.825	989.833	4
CSNK1A1	446.551	415.091	399.732	418.935	436.429	422.207	1893.63	1499.09	1543.14	1474.71	1475.04	1619.3	1
CSNK1D	1490.11	1337.91	1351.59	1305.53	1256.32	1264.82	1236.44	1217.02	1181.79	1266.43	1235.84	1156.09	1
CSNK1E	259.922	242.086	216.633	262.631	247.855	230.97	455.501	483.058	439.919	448.39	416.02	436.782	1
CSNK1G1	111.374	108.95	114.249	108.101	100.192	105.907	250.918	197.96	177.528	209.018	180.713	212.296	1
CSNK1G2	485.921	482.769	503.871	505.16	491.257	456.99	1320.51	1205.86	1086.43	1051.36	1104.26	1162.38	3
CSNK1G3	303.142	274.606	268.802	263.168	238.442	245.746	352.341	374.23	421.395	387.27	341.222	358.255	1
CSNK2A1	739.145	645.938	638.246	648.004	630.114	695.68	871.503	847.212	832.791	889.163	841.877	844.733	1
CSNK2A2	568.604	538.132	533.777	479.599	479.885	489.398	485.625	437.026	415.303	448.403	415.093	471.6	1
CSNK2B	138.774	201.003	168.492	156.137	155.342	153.826	687.734	707.439	715.755	617.262	626.513	682.962	1
CSPP1	174.916	212.788	198.621	207.024	212.67	182.639	232.536	273.31	264.281	257.544	254.237	218.997	1
CSRNP1	252.291	229.993	217.173	170.472	169.325	173.052	205.25	220.811	241.02	187.825	255.008	165.227	1
CSRNP2	107.03	116.887	120.784	108.767	107.833	82.9105	78.5848	51.1957	43.9682	42.3973	44.7745	50.5392	3
CSRP1	2473.28	2469.51	2511.67	2888.09	2731.82	2827.54	970.682	868.521	743.712	677.4	730.118	878.087	3
CSRP2	136.14	226.963	212.779	218.522	217.668	179.491	268.502	338.715	273.428	264.549	283.433	268.333	1
CSTB	479.321	475.126	452.949	436.329	529.365	532.954	787.937	836.175	775.021	736.432	788.156	786.003	1
CSTF1	247.855	260.808	251.787	251.406	258.368	262.893	353.4	275.811	291.039	256.663	271.3	335.091	3
CSTF2	80.6681	74.5061	67.4758	83.8419	55.0202	85.7533	334.316	220.367	208.106	222.905	224.543	174.104	1
CSTF2T	227.989	241.776	258.942	239.481	245.825	255.472	338.809	305.467	291.883	294.953	316.927	331.878	1
CSTF3	206.018	203.492	218.828	263.117	263.801	272.282	207.029	167.524	227.103	268.436	277.022	160.02	4
CTBP1	1151.52	1149.98	1179.07	1203.91	1192.45	1150.81	1139.18	951.712	895.869	940.2	854.998	962.547	1
[truncated: 8,259 more rows]

## Sheet: Fig.1d - Human and mouse GSVA
Pathway	Human_S76781_CTR_ZT0	Human_S76774_CTR_ZT0	Human_S135725_CTR_ZT0	Human_S135728_CTR_ZT0	Human_S135727_CTR_ZT0	Human_S76776_CTR_ZT4	Human_S76777_CTR_ZT4	Human_S135730_CTR_ZT4	Human_S135729_CTR_ZT4	Human_S135732_CTR_ZT4	Human_S76796_CTR_ZT8	Human_S76795_CTR_ZT8	Human_S135731_CTR_ZT8	Human_S135734_CTR_ZT8	Human_S135733_CTR_ZT8	Human_S76794_CTR_ZT12	Human_S76793_CTR_ZT12	Human_S135736_CTR_ZT12	Human_S135735_CTR_ZT12	Human_S135738_CTR_ZT12	Human_S76791_CTR_ZT16	Human_S76789_CTR_ZT16	Human_S135737_CTR_ZT16	Human_S135740_CTR_ZT16	Human_S135739_CTR_ZT16	Human_S76786_CTR_ZT20	Human_S76788_CTR_ZT20	Human_S135742_CTR_ZT20	Human_S135741_CTR_ZT20	Human_S135744_CTR_ZT20	Mouse_S76781_CTR_ZT0	Mouse_S76774_CTR_ZT0	Mouse_S135725_CTR_ZT0	Mouse_S135728_CTR_ZT0	Mouse_S135727_CTR_ZT0	Mouse_S76776_CTR_ZT4	Mouse_S76777_CTR_ZT4	Mouse_S135730_CTR_ZT4	Mouse_S135729_CTR_ZT4	Mouse_S135732_CTR_ZT4	Mouse_S76796_CTR_ZT8	Mouse_S76795_CTR_ZT8	Mouse_S135731_CTR_ZT8	Mouse_S135734_CTR_ZT8	Mouse_S135733_CTR_ZT8	Mouse_S76794_CTR_ZT12	Mouse_S76793_CTR_ZT12	Mouse_S135736_CTR_ZT12	Mouse_S135735_CTR_ZT12
HALLMARK_MITOTIC_SPINDLE	0.320987074898722	0.318717258861043	0.325748851694516	0.320925303089663	0.326282489686858	0.311790769437086	0.315056864091975	0.324194412095076	0.31314554938711	0.320062880792215	0.319302220342706	0.30875005248559	0.324640212545036	0.32083985702398	0.317704014005753	0.308345454108546	0.314537538471965	0.321865721846955	0.324288786989144	0.333484843864369	0.312810309691913	0.316490127884777	0.3222385251985	0.317237669532703	0.326701847948195	0.317790812189355	0.315073959373713	0.315320249976843	0.326853663441311	0.322676388540706	0.322157843376881	0.315874103687731	0.383037411948118	0.318222073547527	0.321632654910832	0.330837275623733	0.325340143801386	0.326859493869454	0.310446523610518	0.324998266784522	0.324349054221235	0.320947423212726	0.315747702643017	0.315262261437446	0.313588854498534	0.321771451236281	0.320792842497149	0.314209444923988	0.316426188229749
HALLMARK_G2M_CHECKPOINT	0.286532292995052	0.283573170393257	0.289055846354077	0.285079021390938	0.294440597500639	0.270787084180566	0.281601314638254	0.287672390800469	0.284166300928952	0.277954876884803	0.285123099483068	0.265607618822822	0.28948626137719	0.283713674260427	0.278384944360437	0.261778670886565	0.276016669859968	0.282149368082714	0.289616324461413	0.298242172656351	0.27762221953498	0.279575267253745	0.280872982366609	0.269777805358967	0.288956127024442	0.277540797151635	0.276705732304669	0.271932981465122	0.287352292684968	0.27459197636145	0.242807403701731	0.23876396043683	0.426708457006004	0.255502880169891	0.258515787254942	0.252453117171992	0.251666005877713	0.265446006767695	0.251675145477704	0.261335944671441	0.254607603864887	0.243192447897113	0.258049945639234	0.252728101355999	0.249969472620706	0.24883191178066	0.241684016879843	0.244799195114133	0.254910231043392
HALLMARK_E2F_TARGETS	0.291107384376744	0.292291892002438	0.292950403728577	0.289946260047678	0.297494757385428	0.27611245870681	0.288035464468224	0.288103416026869	0.288145862413941	0.281007004949415	0.293601316432044	0.274092566883744	0.291915904719648	0.290028126267384	0.282516950273702	0.272133660097132	0.285390073751045	0.286459491040223	0.292712393573127	0.30223753640888	0.285590029556164	0.284102297109248	0.285793927091294	0.267421303365865	0.28498773195535	0.285547076928581	0.283778718342306	0.275784972739255	0.292547742240347	0.273290627111032	0.223309211029806	0.22700454822391	0.42056578770427	0.237888229292667	0.239012237628544	0.233680770551002	0.234479927359964	0.251239460868694	0.245969391305168	0.238487049283542	0.238954554497238	0.222755647600979	0.249380188614459	0.23506892086906	0.23217747258462	0.228705487940768	0.227985258184591	0.232319443661644	0.237198559093407
HALLMARK_TGF_BETA_SIGNALING	0.325526796285086	0.319370621878459	0.335280241592735	0.33167256956297	0.335208880193809	0.307570092635154	0.308241674253722	0.335549726231907	0.34128595238108	0.32554467878124	0.321532922566026	0.309663923959619	0.333386462992165	0.328277259677648	0.329176845271282	0.304437904654644	0.310273942631503	0.327170154565306	0.324983193891832	0.33246659395095	0.317551562053686	0.325550965032962	0.317239662425745	0.305695606162991	0.313279277341807	0.30837326699833	0.314809633362362	0.318816671876886	0.310258580151708	0.31624513678061	0.368989113029269	0.361469640469029	0.340657252974233	0.385202836358416	0.366827777122536	0.368411901584392	0.373579588360671	0.374326306744217	0.366330301622857	0.378392662558501	0.376484139572439	0.371419449193364	0.362025673317777	0.368833123378418	0.373075082765201	0.366240895604321	0.363171887662136	0.366280875283128	0.361550561940221
HALLMARK_APICAL_JUNCTION	0.204585252317497	0.205048435756457	0.199788042153877	0.206708735861967	0.204505512682457	0.190114455970264	0.192836551015949	0.202693042284137	0.193222506621078	0.207360325872758	0.204157148588184	0.196856088804929	0.214803918585917	0.201802730156916	0.201349603025216	0.198199364742922	0.199425800648645	0.199271642874714	0.205739978611893	0.2140122553276	0.196316210704933	0.202957888059548	0.199649686289235	0.198494344673037	0.201323296729625	0.200798923519614	0.20612463321942	0.192144378625053	0.197486541103135	0.201843253403023	0.263699635124198	0.261396306663667	0.217864434530857	0.264357153241745	0.253332712236025	0.267592434051839	0.271212653706127	0.263559901567127	0.262149039558727	0.26539954072335	0.270242420512793	0.274806047125145	0.246189130107043	0.255808129492574	0.266697964660227	0.269761406643087	0.268576499082545	0.258014568251637	0.25020016817053
HALLMARK_EPITHELIAL_MESENCHYMAL_TRANSITION	0.150122324620945	0.157530084119574	0.15297864585521	0.143808664664836	0.147421669044572	0.123963913750364	0.146114024610957	0.152936897985552	0.143145767254282	0.13383495691816	0.149799107358642	0.138596007294231	0.159775272894379	0.148227539324302	0.138011040286449	0.132507181195535	0.135214790588785	0.128006780287747	0.137509329088378	0.154991105221924	0.135547736171186	0.157946549003447	0.128063183448118	0.114269537289416	0.134554229312269	0.134539573044451	0.147811958850007	0.11542777581941	0.120733340081941	0.125803097363504	0.271074129510443	0.279553285520146	0.240265028601556	0.283390807900576	0.253880682017691	0.279191386342033	0.289227646796949	0.27591132873248	0.275713211168769	0.275167210441293	0.286607831281448	0.281419914093853	0.250348526407787	0.252946418458209	0.275971607847526	0.276161165211561	0.279067801061844	0.259918237147238	0.261407281480708
HALLMARK_UV_RESPONSE_DN	0.289644460084129	0.282226133585167	0.295808192299061	0.290548573588407	0.292230231497775	0.273642254335021	0.281770462648699	0.286341268507988	0.28262633389381	0.282803627550081	0.278669528086622	0.276539525725264	0.285821273979585	0.285366671217347	0.275444614272278	0.276910289561406	0.277406135480619	0.278779099240298	0.2833022154329	0.290483893746209	0.277172848111662	0.280084188213593	0.28231544919083	0.275025974353429	0.273848720769188	0.273795303637248	0.283308420581533	0.281544249110792	0.274805784562993	0.284923941457901	0.315359694169355	0.310939405855325	0.283769867409662	0.318277632123331	0.311996055712271	0.316692666958702	0.326596646100225	0.312276126680672	0.309448888905742	0.311780864779375	0.319512084613248	0.317557587608488	0.299168204543474	0.309434326820956	0.313487648986047	0.313650613117347	0.311124531444717	0.310887789734142	0.310767040196375
HALLMARK_KRAS_SIGNALING_UP	0.185994128256054	0.176840382059831	0.182644224622279	0.175551203249462	0.175419114824195	0.160088568319689	0.170937633676667	0.188296542454257	0.167980290888537	0.182254826850907	0.178313784943998	0.16663960081906	0.18808774727222	0.17035245102505	0.179325280524146	0.175352945501462	0.168447813559609	0.175697058955783	0.168500941664692	0.186661040418038	0.182086845766182	0.180262954839074	0.177364922941527	0.166124559154221	0.167947329100587	0.16992829341782	0.173316740339118	0.176393541547277	0.163715999128037	0.165999905364529	0.242525013462818	0.22907493288328	0.211282666606995	0.238758786352717	0.221963646008422	0.241409532661885	0.246603065692844	0.232780134523801	0.228073889192095	0.24453837272627	0.240171000362464	0.247516478172092	0.21702961241402	0.227284884589624	0.245161613904952	0.256548744006166	0.238393956487691	0.227897645127481	0.225113601741356
HALLMARK_NOTCH_SIGNALING	0.280325708222816	0.277597252318894	0.283074168005877	0.276522264292281	0.274894748509545	0.262219553490325	0.267141503233556	0.272654506678321	0.273990938858613	0.269289261681155	0.270719967397508	0.275459617877488	0.275854672669498	0.266649733526246	0.282055506750553	0.268329967485205	0.27354228222853	0.284630394164484	0.274321494446935	0.278227584804256	0.275594388079839	0.284768051697209	0.278776217134286	0.26499089505976	0.258990324603909	0.264064054002189	0.281005700334471	0.242682856384188	0.254911539397162	0.270316975574634	0.292772271029362	0.291109183744606	0.305241213526815	0.305177294817101	0.29614880609962	0.29433044860931	0.2990765592901	0.291919886838116	0.282157086865623	0.298567013366091	0.29179381068864	0.297463548675835	0.282488623647729	0.295614087834235	0.298616115790011	0.293869340765409	0.299301494513733	0.314813560159209	0.306172903975618
HALLMARK_DNA_REPAIR	0.329128340693934	0.334559424133104	0.322948736767776	0.328259357870927	0.327131908342465	0.333580917098758	0.331163380279449	0.324738869487024	0.331842721266611	0.325313210052008	0.332903842405881	0.328392990666304	0.32340459445616	0.324963294503554	0.326915137745705	0.328018749141122	0.33157987339743	0.323977000119407	0.325871043650181	0.323942276949176	0.332340004460952	0.333731789931913	0.326360225780616	0.32240482318012	0.320408132542018	0.330977865587633	0.33028680543513	0.322449121540545	0.325566381968113	0.320680492169757	0.27211045260451	0.277512249067002	0.327178560423741	0.278462769735974	0.26908310584571	0.276783655202909	0.273255398738827	0.275115963969134	0.284706824225907	0.279184381387247	0.278377277197998	0.274291549205897	0.279609391512526	0.272979575133269	0.277142864082349	0.274273505991515	0.275618825287595	0.269895480146206	0.271082261796741
HALLMARK_REACTIVE_OXYGEN_SPECIES_PATHWAY	0.366505010104243	0.3654968474469	0.370460567873579	0.370453346193772	0.364285981229673	0.35869623256433	0.365711478897808	0.372523754553844	0.378021604816346	0.36249155479518	0.366609375577208	0.361617625767805	0.374049095220276	0.360010873666272	0.360126802418375	0.357654920687457	0.357132510701923	0.365837585552989	0.362674606740243	0.366948222073784	0.356483321458347	0.366384682568302	0.358536482640782	0.369083753852984	0.365941830724701	0.358159779052195	0.36194487002874	0.354043779252253	0.348323469958443	0.361480433372085	0.380015007043951	0.386268331611729	0.357980400633025	0.387991315715482	0.38261034820516	0.387615534757427	0.38167645942777	0.382853806213835	0.388300548808117	0.389546999862316	0.392573838292612	0.386124007867977	0.385787176211322	0.378338943771001	0.391946196505615	0.390931412093849	0.383227066410756	0.370290875265932	0.380427001535444
HALLMARK_P53_PATHWAY	0.293528940552559	0.293187356494311	0.288311160499667	0.292491039821983	0.291918187821262	0.286447076918134	0.285404045508476	0.299673664037076	0.296102185292433	0.289460719839384	0.296710180454503	0.287620802143602	0.30049909419434	0.288372433132935	0.293923956751469	0.285033591193626	0.28707473304731	0.290833190303768	0.295668460999866	0.29797207493789	0.291267212248742	0.299037039711338	0.281054783665544	0.280165809398767	0.28707004471998	0.290437609545817	0.289682398621407	0.276744341709	0.27558425606327	0.277938421290026	0.314396809574667	0.312625720294996	0.286987313360256	0.31842612783593	0.308816340636934	0.319946536559405	0.317605830648746	0.309205641271374	0.301394667242256	0.320195771237567	0.315961787549916	0.318188748859025	0.304751157334009	0.300425685438345	0.320052091626241	0.320440572576499	0.310249911789155	0.308408117228543	0.306523293468249
HALLMARK_MYOGENESIS	0.156039496723962	0.161929512095019	0.144174912021626	0.159838933814762	0.15150615224394	0.152044162081023	0.15720307945213	0.166290316759842	0.142454131896381	0.148303437855996	0.157425723099427	0.15263596845746	0.164603557268642	0.144382222528458	0.156863551025321	0.153693515591291	0.158380967921063	0.152274784187751	0.157982437655862	0.148272361075176	0.153562386018273	0.170514186093234	0.140254073227905	0.141419204559134	0.137320899148712	0.164581471585057	0.165878735548231	0.146958956143015	0.141347416096739	0.140024680251108	0.184742984715232	0.189620993723728	0.141413401411035	0.187815682839473	0.169291372074613	0.185401964217163	0.19542189262662	0.177103127875746	0.173185037213153	0.178646085829757	0.193428729330318	0.194614085312348	0.166236741731414	0.167376041289874	0.218994467866387	0.187663022177962	0.189875034756675	0.17154117460478	0.169408970853995
HALLMARK_APICAL_SURFACE	0.205757973006277	0.203241462255048	0.190677622635513	0.220238574740303	0.213356922460029	0.195213387372084	0.179900093048542	0.214065357083533	0.196920567537567	0.209519814062393	0.212216530423899	0.20395351246786	0.223398971319658	0.200018221358141	0.199512391745037	0.207558900466712	0.205754018555888	0.192518689120157	0.209329007741894	0.208122618788896	0.20786275442277	0.198643601622365	0.197509777804751	0.185287531392163	0.206500315540111	0.202933002912893	0.209166150204562	0.16884719559862	0.19349096038313	0.225012553231142	0.225175865712553	0.220753417951795	0.181922212442849	0.223713403686201	0.206541569898647	0.2111331248852	0.207519402946413	0.221635670002873	0.209686198888822	0.224816876257147	0.227316419475576	0.235787442239315	0.225270150739365	0.217644980175549	0.229345538107785	0.231826899557334	0.216182331154648	0.217578809602429	0.215503861567682
HALLMARK_BILE_ACID_METABOLISM	0.383664988122083	0.385602685563198	0.381562979906091	0.376615150316924	0.381013767579572	0.381375717194799	0.386726027702818	0.381828786884619	0.374079747787969	0.382303890068749	0.382623524220159	0.385509144968711	0.384127580333957	0.387972832456446	0.38225165588031	0.382970771946092	0.382296119275854	0.383455628142982	0.381631207415678	0.376858157188644	0.378366996995597	0.382290796519545	0.382205610384603	0.38475440027198	0.37527758236658	0.382407534195633	0.382426530029511	0.386834169109857	0.379314489002719	0.375722213513097	0.367747229785766	0.376725930885223	0.291367848396888	0.362390786406317	0.37584202517356	0.35032558582578	0.355430667985416	0.364217663740313	0.363228776920518	0.364443734325158	0.363876878192374	0.351585425465665	0.377572515823656	0.375188939303902	0.358568644882234	0.352965577563621	0.366035712253175	0.364654106998129	0.372432363666619
HALLMARK_PEROXISOME	0.382916902265786	0.382564993555245	0.375421028955324	0.381690223397123	0.379430082426822	0.376114076247151	0.380283989622657	0.380907710698164	0.379754493752497	0.381148414164762	0.381441030283323	0.378707952914019	0.387601220604336	0.379858461873432	0.381271255341749	0.38102298256461	0.378300208288523	0.381969117610776	0.382343995835689	0.383418116156814	0.379128014052297	0.381146265923488	0.380749789232239	0.37547698447909	0.385814391305914	0.38178733898923	0.380206822590148	0.37998099757419	0.37810201258423	0.38083876930441	0.36441830461931	0.368890165634072	0.328699958879158	0.360533451868492	0.369355674637001	0.359219579167822	0.360787860069353	0.358817020963987	0.360404697792579	0.360521136123312	0.365404674580924	0.352441737364677	0.363495377162815	0.363707842618473	0.361418834796004	0.356230661654407	0.362456135396559	0.357849509641801	0.364957752192407
HALLMARK_ANDROGEN_RESPONSE	0.347368802560857	0.34030202220877	0.348619689984174	0.346980285309006	0.348063585876912	0.333926029992664	0.345873859602972	0.354557927905509	0.350668455748207	0.344954167241124	0.349001173685051	0.341702152715388	0.34949927900337	0.350644293689437	0.346315381691032	0.338813239881503	0.339830836748486	0.348355795766109	0.346571019206411	0.352074548344578	0.343672414363962	0.347568059224217	0.343658177958091	0.345176813475812	0.344794544245378	0.341019941280232	0.34284598861933	0.341063054294595	0.341379960454673	0.340816559524936	0.349958107176312	0.341938419900137	0.339252427604528	0.356955999894869	0.35363716486494	0.343933494237085	0.354210334888169	0.353824475066738	0.349764468510895	0.352464290423357	0.344366508840191	0.353493233283415	0.360424513532116	0.360798779104882	0.36349648163085	0.357669744809533	0.350797396373108	0.358932299814241	0.360775955573709
HALLMARK_PROTEIN_SECRETION	0.379236309085076	0.374219352990581	0.380920113555246	0.377531163754963	0.3781444155742	0.368231781870977	0.370360994408618	0.374966314991899	0.377426972897816	0.380642230442348	0.377933200396486	0.366823086875971	0.387365624580236	0.38259814390541	0.379318422985103	0.368103485494153	0.370598652340652	0.378271145910099	0.383782366936009	0.384406713229318	0.366116295579131	0.372560191020063	0.380730812645851	0.375155515116005	0.374678186129008	0.371089332019747	0.374708362112681	0.376496806480483	0.380711812333881	0.376698948400117	0.385877481697806	0.380911231316069	0.36860077299805	0.38458494413301	0.39027698527466	0.38672660071059	0.381189943863399	0.391688845166022	0.387699749210019	0.391685812838398	0.380263820381642	0.385487377386357	0.390290325998727	0.392932047965174	0.39053426429714	0.381590519193664	0.382507338575511	0.3893293245505	0.396202030229364
HALLMARK_INFLAMMATORY_RESPONSE	0.151855400319393	0.147163210894269	0.148150274668996	0.156065116997998	0.138665937664414	0.134243420002744	0.138744462836073	0.157141570380925	0.148022306702046	0.155510926308065	0.145277049203533	0.140462566887079	0.16185059842165	0.154506670263479	0.154245338004758	0.148397058353516	0.131454577733752	0.146636095324429	0.140892318102138	0.154763155346988	0.14746555618141	0.151728696765664	0.147633899627439	0.126684691893128	0.135873906649687	0.138119591848353	0.140618499141053	0.146345962747021	0.127320397274071	0.134896387315318	0.238032249710621	0.217376965790362	0.184297151584922	0.215875907637992	0.207692390347909	0.229538996298974	0.237348750397503	0.221724383422126	0.198119096058385	0.239092695846831	0.23475678950095	0.245528366301051	0.208856923385357	0.20601816210427	0.237676803035871	0.266735404535058	0.224772480656424	0.215094818441054	0.216670005612216
HALLMARK_HEME_METABOLISM	0.301089849883393	0.296053764940395	0.295901862099221	0.298766747772169	0.299617642035777	0.296482291106406	0.300083814334345	0.298591517258411	0.293032374921391	0.297630942994345	0.300218915165628	0.300101818495555	0.30270232243883	0.298877033798168	0.295226687496267	0.295808024418892	0.297368579709479	0.298161571622771	0.297149058581686	0.301548065314301	0.294624732443367	0.299083236696691	0.292012542533304	0.291954270263106	0.290294816322843	0.295685128667454	0.29843305209116	0.289159871633962	0.289912608144205	0.294000974608647	0.302014108453407	0.30104357842326	0.275527809046806	0.301342245230637	0.308002536984857	0.298064083979814	0.292289818173558	0.305351092315842	0.301249712587465	0.308193378324531	0.299125848710283	0.307769299626262	0.315138065108085	0.315805589771662	0.302291917352302	0.326030521094737	0.306327593865383	0.301911244522907	0.309954885144993
HALLMARK_FATTY_ACID_METABOLISM	0.415035672417187	0.413289112079752	0.410914426846342	0.414179197423575	0.411773485194754	0.410814859015895	0.410693259742544	0.414279598769509	0.417135091481014	0.41110959277889	0.414722085931601	0.411081321394201	0.413200302291023	0.41222318708145	0.413101114503669	0.412389930168669	0.411988423942791	0.415208827823237	0.414422466419177	0.413331563608109	0.412630092899583	0.414877808964211	0.414849640277275	0.41351954084708	0.409186914478004	0.414468039926038	0.414933049772712	0.412644960479477	0.414236110795113	0.408592272915583	0.382656013038821	0.385780158283045	0.342268317175587	0.384344004284459	0.400191090426475	0.368045691360705	0.373738455684063	0.394876662842431	0.394927824863744	0.382892845531587	0.383949983730654	0.36795473077396	0.399992865810492	0.396818646402948	0.382680452035339	0.364775574403787	0.379521285913787	0.391366124492037	0.396728933076342
HALLMARK_GLYCOLYSIS	0.299872940866597	0.299685378344944	0.298937244286324	0.303998000194785	0.299381461915239	0.291307654494893	0.296723247114082	0.300771971062924	0.301269540412582	0.296885603740749	0.299478946302575	0.29307210929156	0.307215074536686	0.300151098876459	0.297255524071284	0.295507255985106	0.297690911002414	0.30755559389558	0.303370365323089	0.307012157978091	0.298885171131119	0.307598694268379	0.294844523715669	0.294464722441373	0.298745872533788	0.298675419358914	0.298267862488858	0.290553335222335	0.289160879974138	0.301931114685113	0.295715652742416	0.300628716950304	0.282955783429665	0.302097721037077	0.298297370195266	0.291584068328654	0.297097656215031	0.302482771898928	0.29572365611848	0.302688526339049	0.299033046602451	0.294548663134171	0.299053752119215	0.296143883798675	0.306009796467432	0.299199245874426	0.293789182722496	0.290069962160569	0.298861100698164
HALLMARK_CHOLESTEROL_HOMEOSTASIS	0.379505672729247	0.382129770536356	0.379364965633195	0.385408932067673	0.382162752486979	0.371699453230446	0.376216795541368	0.381940001391833	0.385800071038255	0.371278771186055	0.377350810048657	0.380020751290372	0.394377626050107	0.392134134206193	0.375335003670229	0.381738731197296	0.379645964101453	0.390910134236985	0.39148512282972	0.392006381224139	0.382137957167546	0.388324707443642	0.385275399928324	0.382669334068112	0.383972237981781	0.381483677495173	0.383631381799497	0.369455333198524	0.376215447182941	0.386920852539317	0.353685948206289	0.359235270013487	0.311175675764815	0.367526104624795	0.363241320740501	0.333558967144943	0.338888459187899	0.359250423971446	0.363671352214441	0.353492887242651	0.34264554597868	0.341730027249252	0.365938720217998	0.378113512677268	0.370895252526845	0.367647445856361	0.356674948754002	0.368773283327041	0.37796476302183
HALLMARK_MTORC1_SIGNALING	0.357889168301253	0.354754294224067	0.351733089468706	0.356064611368942	0.356565049267929	0.346760147573704	0.352308382671846	0.364098413548958	0.361628281488678	0.35175520498865	0.359159584109526	0.354096677088395	0.365837428667121	0.367900411731003	0.357790068368484	0.354941052608336	0.357225364075381	0.365437577544929	0.365849310089596	0.367114965943323	0.364511680692069	0.367678411411995	0.357078498411312	0.356277542882505	0.365343413773508	0.355244551821928	0.357301789648942	0.348433347740508	0.354660922326723	0.354812354314751	0.359635001256068	0.362384024609674	0.380989383759927	0.370289623435449	0.368245027531126	0.348121040677609	0.350266891195469	0.372743736889245	0.376288807660334	0.366479013574529	0.358384701407909	0.357479959076512	0.3755000406051	0.371754705945408	0.376821432904482	0.373279444884187	0.361183902257419	0.369913074609349	0.377191961288957
HALLMARK_ADIPOGENESIS	0.376294478588593	0.376077519482753	0.365548582631194	0.368559676482334	0.367275217460654	0.372415576865492	0.372049126672217	0.36512440659132	0.365753225511337	0.368053403218211	0.377967265310887	0.370360006768577	0.366344169022786	0.368743128028354	0.368106990560538	0.372245951801991	0.37140234717411	0.367610063813841	0.365306617958485	0.366389576909378	0.370135142279113	0.375264757137252	0.366147950778825	0.367977902903353	0.366352548321469	0.373268591625827	0.373988273802024	0.368086768395497	0.369619140045816	0.365908304920804	0.399619930242199	0.404993406036609	0.354826581601308	0.401481188135068	0.402121194208706	0.392260626938069	0.391826306639707	0.400606965712074	0.400229503519417	0.396756240297025	0.398586673676999	0.392200064813622	0.403593119565263	0.402543318534272	0.400197284771307	0.387819068218854	0.399721184634904	0.397662130981903	0.402872236686152
HALLMARK_UV_RESPONSE_UP	0.305511041569375	0.307180624675466	0.30194716189742	0.314967854591544	0.309244551580206	0.297023070900716	0.306834473825613	0.315095536902873	0.302839958920797	0.30516080911178	0.309086136297393	0.300388906563057	0.312616215908931	0.306379455855696	0.308732240469286	0.299056134129257	0.299403403564876	0.304310224298875	0.309447264093038	0.311143730478341	0.306990154842033	0.307628251268185	0.299056183910965	0.296581111474708	0.302087693367631	0.301424201515209	0.303307347267278	0.291631405044588	0.299633096802227	0.299561328280181	0.298547646877986	0.30088431327136	0.293363585108001	0.305799296578348	0.300996940230809	0.305031838833558	0.30485147600751	0.305212800675917	0.301747047747414	0.309184299231309	0.306577474846289	0.30628948109188	0.305188023581994	0.300953030001527	0.309025720177252	0.305140040093033	0.307133559025416	0.302606286722805	0.307154496052463
HALLMARK_WNT_BETA_CATENIN_SIGNALING	0.237615847086585	0.245561005667752	0.254846930317878	0.253219241914662	0.262483260513254	0.244059459077354	0.241200243019006	0.24374418103439	0.244091638117207	0.245458434457931	0.245636277366264	0.244520625098992	0.243664144212721	0.236630147613264	0.245172951130296	0.246988551271235	0.245885680187967	0.252104426078695	0.25117632056187	0.247913684107937	0.248053036086043	0.247669362770629	0.232279252772783	0.249128322224428	0.241412564177807	0.253974228032419	0.251933645687392	0.239854247237226	0.232427887495393	0.253097150467622	0.255044398730508	0.256049019174222	0.283765580333323	0.255670196786054	0.260788731303175	0.271855535453185	0.274785612080267	0.256028393356268	0.247896244490757	0.264545143915667	0.271114106212131	0.270898104106019	0.250884165000606	0.263201702470033	0.262232484969848	0.275023579760061	0.276394252503299	0.27942329265986	0.264761783865195
HALLMARK_IL6_JAK_STAT3_SIGNALING	0.247700201985555	0.24381661517184	0.240458948100042	0.251659055747629	0.23588155545677	0.22998757237424	0.232426176124871	0.238109118736092	0.234061041119245	0.246845331616323	0.236486345008256	0.232476344954914	0.253257783227421	0.24227306662534	0.246307319002015	0.236847347813374	0.228742392529679	0.240513664745559	0.237106722875124	0.249670710171173	0.240226198725025	0.247174781327738	0.239093321490268	0.223623575843694	0.240513395586764	0.22553854414899	0.237833352639478	0.244898149323442	0.23075396078146	0.233765903319372	0.294886440021306	0.2789786775585	0.258050654720878	0.275904217193832	0.267706981945078	0.292183014558761	0.297706429714771	0.276498798217588	0.268234444949293	0.299856615803957	0.292310192746669	0.307034460155978	0.258662590126219	0.272286165006662	0.28932046117805	0.332135652072938	0.281344836913035	0.282959302837937	0.277034545718821
HALLMARK_COMPLEMENT	0.276731121291972	0.273808918880694	0.276570586817917	0.273608291899515	0.27320890895511	0.265665033484569	0.268746435253895	0.282329895782411	0.274217804294614	0.276059848506715	0.274623490239829	0.267711829316088	0.278009625899831	0.274287399316747	0.271282431074442	0.271112665760617	0.265906596019274	0.263821379432008	0.271463029022695	0.279926636426321	0.269298698944288	0.273344106045097	0.266369091749446	0.257642335095937	0.26668441383498	0.263994905844605	0.26610702384849	0.269817453428131	0.258344305726497	0.261619230226926	0.320540456427055	0.309209013171533	0.296932131594154	0.310144274062706	0.301393681037097	0.319759087589478	0.321730352806294	0.313103116911474	0.300405679577484	0.31654371618652	0.317984750212733	0.325021862731249	0.302943232030513	0.307016984568818	0.315986239826704	0.333819103977224	0.312383328891569	0.307396389341375	0.306681833364407
HALLMARK_XENOBIOTIC_METABOLISM	0.411721523403382	0.41368044040552	0.405706620464048	0.409248239540253	0.40803137067412	0.407820032487619	0.410492797778562	0.408097743241675	0.40361610793825	0.408624110588092	0.411347639742449	0.408720584183513	0.40941440280674	0.407703421113044	0.406776080742117	0.408547334555795	0.4096041437642	0.409006289964422	0.407362674184942	0.407319778103766	0.408890538442105	0.412019348499436	0.407675327032487	0.407976080699034	0.408240185019683	0.407536383130165	0.409374176098282	0.410670972590593	0.405888381241247	0.406584999668204	0.40117345720512	0.410348843047386	0.329721871225898	0.398981129979868	0.407863132825494	0.390369507425713	0.392906619310839	0.401447877902653	0.40024068447796	0.401874821649661	0.400059514010916	0.393216116699117	0.408912290251594	0.40617308628458	0.399617727113122	0.393416217353605	0.404293926952543	0.402145623296414	0.409482626517197
HALLMARK_IL2_STAT5_SIGNALING	0.240180912730616	0.233862757408178	0.234016477803334	0.233864252797518	0.233151026753239	0.223896628129395	0.231234993731668	0.232741140419355	0.220547803713425	0.231293616886557	0.227756055703001	0.230515138722489	0.244238344314027	0.23257736016652	0.231901967509639	0.232253765256052	0.22571324152476	0.232892833628	0.229085508352986	0.238328873840054	0.233980407434491	0.233468490628974	0.226037225052467	0.222247303136421	0.229238249414833	0.226536846180113	0.232837937305104	0.223365540017413	0.215393236440065	0.225639597200814	0.284841987229469	0.273177031457706	0.255687014876974	0.274254153561295	0.265286443640219	0.285517557809181	0.286978482207266	0.270710454875616	0.269507227474016	0.278594563159884	0.281071322758018	0.284024874364397	0.263688312341865	0.269294741294706	0.276006743207349	0.292359873894392	0.281685151816431	0.273463533606825	0.26996474853568
HALLMARK_TNFA_SIGNALING_VIA_NFKB	0.243108666603949	0.234799236160434	0.242729939823301	0.251384300235028	0.235971162479294	0.219289655898386	0.229847666534265	0.252227300750672	0.240657124225199	0.24325573424588	0.238452131099136	0.231085308362253	0.248798039683352	0.248067729005181	0.240640182643061	0.226844863289905	0.217643651797353	0.236529837382354	0.229130092993024	0.247567390672031	0.237253418397003	0.241600816698709	0.23956948284105	0.21162411393941	0.230388756368886	0.215283868625503	0.224082369907153	0.228056296280233	0.21657585639737	0.227163748367116	0.289400410503347	0.272897336091441	0.244672795782561	0.291212525947952	0.274554103290681	0.277877386267324	0.296277032005741	0.289273266019164	0.278863939578354	0.2944346916932	0.282007741033814	0.300186675263052	0.278576909500287	0.272096328814415	0.301728014388988	0.312668161785881	0.28099157055837	0.288705707339111	0.279495355770228
HALLMARK_HYPOXIA	0.275668905731687	0.273327003400436	0.275756512230256	0.277130859300325	0.277454881493234	0.262360476579969	0.266234748380388	0.277020713802085	0.270646535474645	0.279473728180156	0.272202667529497	0.266394664882044	0.277868086750401	0.273944474476128	0.277878165549016	0.270546091413893	0.267685492981617	0.276077780562688	0.271363477767395	0.280406325868853	0.276581251101032	0.280047717249526	0.270294274529264	0.263673778302117	0.267202309907198	0.268714056462554	0.270889440208539	0.259342844348001	0.25764549673384	0.275143164908713	0.293583998819986	0.297507028699033	0.264045747133308	0.30151601952772	0.286753061271899	0.29382686752717	0.299823243233958	0.293632630230937	0.296075165228802	0.298359600047976	0.290886770202857	0.302460050013977	0.286722647385982	0.288219160878022	0.303879756447475	0.305225981062138	0.294769097146419	0.287713823473466	0.291639956070107
HALLMARK_APOPTOSIS	0.300018232359652	0.300008539813746	0.301091849056204	0.304557322734178	0.301393327845491	0.283882527803493	0.288446726737931	0.302548869952683	0.300055722671681	0.295265628883633	0.296629714966581	0.2890123612382	0.30174049798287	0.294816437011929	0.294168625662334	0.286165583851553	0.288579324610104	0.292741585664485	0.298908637659987	0.303799367840905	0.29190786672911	0.297935118936623	0.29442663176814	0.284873287230209	0.294699849575091	0.288297840047808	0.287345920212559	0.291692115190301	0.287695480835588	0.289046565537022	0.34005617978778	0.334493901696509	0.31649362287665	0.33664963529682	0.327586249164451	0.339103689852769	0.341026920555544	0.334147312738771	0.329722933828096	0.338309894547865	0.337506599384553	0.345677956208195	0.32161003554695	0.325298711351104	0.338042782354	0.350415519018158	0.33352873488248	0.330270955325019	0.328859217174076
HALLMARK_ESTROGEN_RESPONSE_EARLY	0.262180171429304	0.261492499771099	0.261520637172164	0.268720632007343	0.26067943507143	0.246246490283322	0.253686923323151	0.26682374838707	0.24892750015805	0.259990715307751	0.260168237187761	0.246391405434045	0.267508596422615	0.255792350362144	0.261847908712632	0.259256060748916	0.252715556960973	0.256802485783444	0.260855323410202	0.259264370568481	0.258526452423516	0.263444469862221	0.253637884777785	0.254585460341564	0.25259612841305	0.256663731598615	0.261248288641715	0.246574194201389	0.249557379855398	0.245755131584684	0.266908142724665	0.264655719242199	0.232118570866079	0.266916722277003	0.257792988875633	0.260874193520188	0.267852925941576	0.25777130373368	0.243955256156988	0.270583768551127	0.261820419882069	0.268850992889304	0.263974427864994	0.257096393907897	0.2748809877183	0.266990369044905	0.264992012498548	0.270931512953584	0.254003683542615
HALLMARK_ESTROGEN_RESPONSE_LATE	0.250321754601419	0.256002905698534	0.251217122739699	0.255599640135455	0.254008946406159	0.243634400250293	0.248929328256881	0.254492220256785	0.24411532728539	0.245455224417071	0.25826380773276	0.242421535202817	0.25526048367424	0.248658951339507	0.250946493554501	0.249279551101272	0.245275559743322	0.246219309179734	0.253509434384454	0.245890493992368	0.250770128520879	0.255203843237375	0.239537965061292	0.241003596653719	0.242179569794213	0.250547490201865	0.251143451404226	0.234684226912978	0.243951833369922	0.23428576193326	0.245661652363632	0.247122385550221	0.219535342044478	0.247621602464875	0.235565762927793	0.241724788795955	0.247869366283281	0.238584603606181	0.226980114919644	0.246055024721917	0.247914793546621	0.246375254475035	0.243368788841315	0.233517899205473	0.255209156774642	0.248466711470311	0.246910696194016	0.241851036258902	0.234650044428262
HALLMARK_UNFOLDED_PROTEIN_RESPONSE	0.363926038278983	0.3634134491706	0.369326120799545	0.365405256506713	0.367628863184015	0.359912801230871	0.362113643347806	0.376806435744289	0.373541618426259	0.367834182097618	0.369709720068269	0.362138479974448	0.377218213060346	0.379121398074455	0.370502974904749	0.365022513330078	0.364686367214044	0.373005896479161	0.374051335922133	0.378667920706039	0.371837432916996	0.37800895669056	0.369944536488496	0.363446304745863	0.372779247642042	0.364912864313343	0.365630927142578	0.367869158501472	0.368898122459463	0.36741587511556	0.35327980660052	0.353072589486723	0.374345680339822	0.357024716566629	0.36450113999041	0.345494626527492	0.352191263158842	0.357931189306795	0.354647829269689	0.358414379635402	0.34841551745142	0.351447699716584	0.363353249157002	0.360708365873275	0.363422623624584	0.359981485561915	0.349807323682468	0.354687125358411	0.354991899775963
HALLMARK_PI3K_AKT_MTOR_SIGNALING	0.32937088176089	0.328956808640732	0.326201242124748	0.329072827453662	0.327572677442622	0.324222266431107	0.326531817519267	0.329600334764868	0.330148678362869	0.330106590354366	0.332811049345712	0.32731789157196	0.333938400060195	0.330511040125021	0.329273868157783	0.326322564865362	0.328093166879796	0.332648719535185	0.328764367502798	0.334168668524634	0.329109013476165	0.334134165626703	0.328234793423574	0.326468013323424	0.329870049594259	0.326987566940183	0.332268182727218	0.32261595525364	0.324889315926027	0.32605397940233	0.336211296321969	0.334147678111594	0.353288334171195	0.340899740260302	0.331718007478766	0.334513251254358	0.332630209905571	0.3390942544888	0.325149769294075	0.336125118644737	0.335651058546686	0.338399413117509	0.332418256002565	0.335621176211623	0.336633197715507	0.341272837979249	0.334699659117285	0.332408805800107	0.334697490434032
HALLMARK_MYC_TARGETS_V2	0.308623341934931	0.310107032404791	0.300714055801729	0.311075583428458	0.317936888941487	0.309656048791757	0.314994573369801	0.315248396213161	0.306506747827982	0.304084648350477	0.318625317785536	0.310429190487252	0.318434068500591	0.313876576431963	0.308253573237737	0.307454736209749	0.313101149391299	0.312975810150311	0.311759782141823	0.309263703848711	0.313899692330983	0.31748735034651	0.301624221414993	0.298578685116016	0.302857069741692	0.312951557032202	0.312026395496361	0.29693180248526	0.299970544362534	0.303324047678435	0.277882145092268	0.289100446592424	0.373962570513678	0.282755475598479	0.304457355670207	0.278759256658866	0.281671701432072	0.303216880949905	0.313147952635125	0.292825689192156	0.294006016023179	0.282320023033226	0.313694871278498	0.302207110032695	0.301265211132863	0.286537214703955	0.28328793100235	0.294187849179728	0.29036396210494
HALLMARK_INTERFERON_ALPHA_RESPONSE	0.397929581291614	0.386192038372619	0.382927926456314	0.380812493131954	0.356753099972665	0.373464512151269	0.392757868050683	0.383263902958159	0.36312025489224	0.396844460261801	0.381845674909182	0.376668944434496	0.387030124466187	0.401861723715669	0.39518249795848	0.385683439123344	0.352371980840831	0.370796030893361	0.369086356173163	0.400065089137745	0.392339434476133	0.382247454304039	0.382786475520625	0.378698266106881	0.361980563989896	0.356655283360066	0.35557598368237	0.40636964169192	0.373681068206978	0.355849907179356	0.400826254496902	0.358128942549068	0.30596991095719	0.371668034197603	0.335133848731252	0.370538823183886	0.369791633205813	0.348839156747976	0.360592340472936	0.417056028871742	0.368159474136169	0.415454117983451	0.336735345066376	0.356455844549988	0.403312088112031	0.423390684233678	0.356196074753245	0.395424829421194	0.347629807806851
HALLMARK_INTERFERON_GAMMA_RESPONSE	0.3090170691992	0.302590632532654	0.29588816729674	0.291413628327278	0.280103513583893	0.286736203891885	0.300772172259671	0.298578924592725	0.276523312323054	0.309576569933146	0.296326156512079	0.295924030044077	0.306701241334652	0.312986229441761	0.304622394730767	0.302679679811148	0.277445108957919	0.291000183577713	0.287222512327667	0.306701856594709	0.301710266126807	0.295861595275897	0.289914913692241	0.285238305516839	0.285424138190119	0.276156342696113	0.281146839626064	0.307055626809045	0.287819875633974	0.277234793783084	0.365344067137547	0.328668737587844	0.287585600296042	0.333465501729113	0.315646945689433	0.343725830206366	0.343459786626953	0.322900494107599	0.328142726644772	0.373461300605501	0.337399476851005	0.37784860008436	0.311542060249327	0.327450194749048	0.363670924742516	0.389892199820162	0.330835977158994	0.355756087294157	0.32669867553789
HALLMARK_MYC_TARGETS_V1	0.401961765159819	0.402143897300521	0.402888240342321	0.404818034819093	0.40690567635749	0.399621761352808	0.401966427930517	0.405308739544882	0.415560740392985	0.402238498472637	0.408089316971498	0.398707199647293	0.406541295358321	0.406485255602038	0.404948578335389	0.39946939494664	0.404440947121104	0.405498813086012	0.407680183830977	0.409115857960152	0.403559993329783	0.405774192533073	0.404711594132203	0.400290772769298	0.402574816523353	0.403694984191824	0.402432032925115	0.402397857144278	0.406575518205667	0.401931681209816	0.35900843718911	0.363180755095654	0.459440233353441	0.385569587537221	0.385838077822218	0.360475381967634	0.360668662493384	0.39262765514864	0.401866873292411	0.386328872806028	0.369813515872714	0.357902275640656	0.39548961785455	0.389461267480478	0.391620246751827	0.363282956676282	0.365327982054355	0.385575298660401	0.387297161202757
[truncated: 11 more columns]

## Sheet: Fig.1e - CTRL rhythmic TFs ...
Gene	S76781_ZT0	S76774_ZT0	S135725_ZT0	S135728_ZT0	S135727_ZT0	S76776_ZT4	S76777_ZT4	S135730_ZT4	S135729_ZT4	S135732_ZT4	S76796_ZT8	S76795_ZT8	S135731_ZT8	S135734_ZT8	S135733_ZT8	S76794_ZT12	S76793_ZT12	S135736_ZT12	S135735_ZT12	S135738_ZT12	S76791_ZT16	S76789_ZT16	S135737_ZT16	S135740_ZT16	S135739_ZT16	S76786_ZT20	S76788_ZT20	S135742_ZT20	S135741_ZT20	S135744_ZT20
IRF1	1048.75	1292.41	1390.27	1340.08	988.48	823.264	813.111	984.232	609.919	1283.33	1055.33	511.366	463.315	513.003	607.172	548.394	343.705	521.865	461.286	603.396	753.499	601.789	621.057	603.014	751.563	620.42	666.107	1150.56	838.161	915.615
KLF11	1334.19	1129.13	1491.21	1113.43	1320.71	774.543	517.24	485.577	532.348	843.036	683.474	425.916	488.176	831.325	426.547	372.954	587.475	511.919	464.262	585.322	454.256	414.618	434.674	364.257	457.473	467.824	592.549	949.604	629.434	1060.98
SIN3A	530.255	525.819	595.832	579.381	650.783	537.183	561.94	546.417	396.219	630.988	531.591	539.404	505.504	557.404	535.94	485.654	438.038	480.753	467.238	467.145	358.552	386.187	365.521	569.343	578.569	503.965	432.152	686.054	673.65	448.722
JUNB	167.843	255.991	566.529	339.979	319.923	118.68	151.128	293.393	384.051	315.862	210.803	136.186	251.622	298.512	195.041	88.3008	88.7283	135.274	105.649	183.521	103.791	133.862	185.066	110.195	365.21	86.3367	72.5362	312.966	269.85	331.802
NFATC2	346.376	398.516	530.714	309.522	501.076	394.767	409.748	355.938	308.762	365.193	382.326	321.773	238.061	148.231	302.738	218.428	263.383	174.397	174.098	238.439	223.758	199.017	214.044	206.616	163.383	278.084	267.669	387.089	261.397	447.932
ELK4	1389.78	1142.97	1434.77	1023.48	1294.05	1364.19	1304.81	921.118	1359.77	1100	1255.65	1380.55	1001.97	982.289	842.07	820.268	1178.69	875.301	1027.48	1043.43	1165.97	804.36	1014.9	817.283	1014.9	952.715	971.576	777.472	926.594	1003.31
ZZZ3	630.747	549.343	670.718	490.844	572.17	617.135	605.576	474.774	562.768	609.636	556.468	618.178	461.809	498.658	496.083	520.51	549.182	431.02	516.343	522.063	501.434	430.018	329.957	396.398	382.509	529.063	529.208	511.452	463.622	504.813
RELB	161.428	213.095	245.279	308.106	156.543	157.407	139.421	219.476	139.171	171.552	243.537	122.835	172.519	83.3374	80.5606	73.1967	75.6526	92.1719	98.2093	166.142	78.1806	120.832	125.133	40.5581	123.018	110.431	80.7093	105.42	98.8367	154.841
CEBPG	1862.31	1613.44	2179.29	1797.64	2245.61	1737.72	1449.55	1895.12	2132.43	1754.54	2001.98	1409.93	1679.24	1394.19	1324.59	1159.53	1286.09	1167.73	1418.83	1742.06	1757.71	1657.29	1375.15	1045.33	1451.23	1352.27	1437.44	1118.44	1217.25	1595.02
HLF	3775.93	3601.86	4157.8	4289.4	4458.41	4527.33	4320.98	2443.24	2891.41	3960.43	3520.81	3667.68	1827.65	1948.18	2394.77	2082.04	2617.02	1479.39	1528.94	1628.75	1760.41	1128.95	1790.72	1887.1	1168.67	1865.27	2235.34	1748.49	2744.67	2127.48
DBP	410.52	489.842	829.173	937.775	895.511	1180.55	610.897	619.765	973.436	1116.19	755.487	785.073	121.291	207.66	263.73	152.203	230.694	136.6	122.018	74.3818	95.7038	78.1852	153.453	94.1253	78.8084	205.803	160.397	282.493	294.559	142.991
MXI1	620.056	675.263	913.826	701.206	854.495	769.545	888.674	778.971	660.872	743.638	806.552	921.259	685.556	885.973	913.302	654.123	818.168	642.551	807.995	502.598	512.218	521.234	613.812	723.158	580.491	570.224	594.592	880.422	719.167	638.323
CEBPA	11502	13167.6	18219	15267.2	19313	14914.9	10626.8	17873.7	19117.4	18548.3	15966.1	11901.6	12409.3	10535.4	11607.5	8452.47	9457.5	11027.5	11250.9	10731.8	12220.4	11233.8	13463.7	11687.6	11992.3	10913.6	10059	11445.5	12874.8	13438
TEF	1570.45	1428.01	894.291	1416.58	1296.1	1987.58	1624.09	1279.33	1190.94	1322.35	1623.58	1847.86	641.861	650.988	1277.1	1361.69	1275.82	618.016	468.726	300.308	810.112	652.728	537.415	837.179	615.09	984.841	1127.89	784.061	1056.64	414.752
IRF2	508.874	458.016	578.467	410.808	514.748	597.147	680.075	819.341	777.228	742.166	693.949	782.403	696.103	896.219	607.172	492.625	644.448	563.641	637.616	613.128	598.486	450.157	597.347	486.697	403.653	394.539	542.489	490.038	390.795	433.712
NR3C1	1804.58	1288.26	1665.94	1767.89	1725.4	1258.01	1584.71	2278.92	1918.73	1861.3	1533.23	1700.99	1896.96	2475.53	1750.28	1439.53	1634.47	1732.04	2069.09	1935.32	1498.91	1429.84	1680.08	1806.75	1318.6	1223.77	1377.17	1609.3	1704.28	1366.71
NFE2L2	1382.3	1623.12	1634.47	1824.55	2091.8	1444.15	2118.98	1945.15	2657.94	1619.81	1911.63	2303.15	2012.97	2156.53	2225.17	1466.26	2150.03	1919.7	2051.98	2746.56	1845.33	1928.57	1422.57	1662.11	2222.01	1558.08	1489.55	1533.53	1625.6	1549.99
KLF3	1080.82	982.452	1149.34	1049.68	1099.91	959.433	988.717	1166.75	1251.02	1108.83	962.363	1214.99	1227.97	1291.05	1312.71	1009.65	988.153	1084.84	1132.38	1042.04	996.128	998.638	1240.8	1132.56	1045.65	920.59	904.148	919.131	878.476	928.255
PREB	1165.28	1149.88	1001.74	818.782	1192.19	1226.78	1289.91	1611.39	1488.29	1061.71	1480.86	1149.57	1450.22	1504.17	1351.72	1079.36	1280.49	1224.76	1464.96	1319.41	1609.44	1844.46	1012.26	879.268	1195.58	1123.38	1125.84	998.196	808.25	1023.85
MNT	241.608	221.398	261.558	342.812	270.02	311.066	350.148	475.343	242.599	298.928	286.745	400.548	390.24	388.68	340.898	396.192	281.129	446.271	338.524	282.234	460.996	370.787	291.758	443.843	215.282	328.28	357.573	235.548	197.673	214.091
E2F5	20.3122	17.9886	15.1943	18.4155	25.2931	12.4926	18.0928	24.4494	29.6594	11.7804	22.2587	36.0493	71.5691	45.0842	30.5282	29.0463	22.4156	27.1874	46.8726	44.49	32.3506	42.6465	52.0291	10.7134	28.8324	20.0783	40.8654	6.58875	15.6058	24.4901
RARB	10.6906	34.5934	24.962	33.2896	16.4063	16.2404	14.8999	47.7617	81.3732	53.0118	35.3521	37.3844	61.7754	127.055	61.9044	45.3122	23.3496	72.2787	53.5687	54.2222	36.3944	48.5696	82.9832	71.1679	44.2096	29.1135	32.6924	60.9459	69.5758	19.7501
STAT2	5299.34	5056.17	3441.5	3376.41	2697.47	4998.3	7280.74	3764.08	2133.95	4564.17	3417.37	6161.76	4403.38	5378.68	5273.75	7356.85	4017.06	4937.5	4353.95	4858.45	7978.46	5254.99	4307.22	4883.8	3638.64	3850.01	4346.04	6572.28	3943.71	3716.18
NFYB	442.592	415.121	459.084	479.512	461.427	460.978	606.64	455.442	507.251	486.678	509.332	702.293	515.297	566.968	654.661	794.707	760.262	629.952	728.386	534.575	729.236	666.943	682.965	536.438	438.252	530.067	545.554	491.685	428.509	542.733
FOXA1	442.592	415.121	562.188	394.517	422.462	387.271	326.734	520.83	426.639	489.623	405.894	471.311	665.969	715.199	732.677	711.053	487.539	667.749	790.882	838.359	545.916	624.297	907.546	645.103	570.881	543.118	562.921	644.874	400.549	545.893
GATA6	138.978	107.931	124.81	187.697	174.317	112.434	127.714	239.377	245.64	186.278	117.84	145.532	279.496	280.068	251.858	194.029	155.041	214.184	228.411	320.467	215.671	287.864	296.368	284.672	222.97	103.403	140.986	175.425	137.851	263.071
ETV1	76.9725	71.9542	140.004	130.325	80.6643	33.7301	36.1855	89.2689	86.6966	80.9903	72.0135	60.0821	204.914	172.14	115.329	140.584	99.0021	178.376	142.85	185.607	118.619	142.155	245.657	127.796	63.4312	64.2506	111.358	202.604	67.6251	158.001
RBCK1	2106.05	2142.02	1670.28	1981.79	1626.96	2276.16	2427.62	2072.52	1696.67	1965.12	2032.09	2643.61	2885.36	2622.4	2354.06	2833.76	2078.11	3353.33	2781.85	2531.76	3427.81	3211.52	2569.84	2966.86	2562.24	2330.09	2224.1	2298.65	1842.78	1865.2
THRB	843.49	823.322	1177.56	935.65	1028.81	629.628	578.969	1149.12	1136.94	812.848	755.487	684.936	1077.3	1356.62	978.599	829.562	939.586	1334.83	1479.09	1249.2	979.953	995.084	1245.41	1424.12	1239.79	827.226	1039	919.131	1027.38	1410.16
NCOR2	1725.47	1440.47	1687.65	2721.96	1788.97	1119.34	1249.47	2945.87	1636.59	1942.3	1281.84	1827.83	3623.65	3330.08	4122.16	2972.02	2159.37	4704.08	3469.32	2973.88	2743.06	2378.72	2961.71	3770.37	3062	2051	2293.57	2536.67	2889.67	2734.99
TFCP2	215.951	197.874	210.549	182.739	190.04	203.63	228.82	242.22	275.3	257.696	234.371	208.285	258.402	254.794	307.826	247.474	268.987	320.944	271.564	265.55	243.977	265.356	281.221	377.266	296.012	259.01	282.993	254.49	249.042	212.511
SOX4	64.1437	66.4193	207.293	163.615	112.11	18.7389	48.9569	126.227	198.49	75.8364	49.7548	49.4009	354.832	235.667	120.417	83.6533	72.8506	266.569	231.387	361.481	90.312	174.14	289.124	157.641	426.719	75.2936	96.0338	111.185	78.029	180.911
NR1I2	2300.62	2178	1145	1835.89	1389.07	2081.27	2605.36	2232.86	1750.66	1836.27	1611.79	2735.74	2489.85	2787.71	2554.19	3971.21	3333.38	3398.42	3300.43	2508.12	4779.8	3930.58	2743.05	3118.38	2583.38	3037.85	3158.9	2002.98	2556.1	2243.61
MITF	25.6575	16.6048	3.25591	21.957	18.4571	16.2404	11.7071	20.4693	25.0964	2.20883	17.0214	13.3516	46.7082	47.8166	39.8563	20.9133	25.2175	40.4495	17.8562	23.6353	24.2629	18.954	30.2954	41.3233	5.76647	22.0861	21.4544	15.6483	19.5072	15.8001
MEIS1	36.3481	48.4307	40.1563	63.746	58.1057	58.7153	79.8211	73.9169	59.3188	41.2314	51.0641	70.7634	77.5959	112.027	83.1046	85.977	63.5108	119.359	101.185	82.7236	102.444	91.216	77.7144	117.848	113.407	90.3524	97.0554	55.1808	96.8859	79.0004
SREBF1	5214.88	4499.91	3771.43	8685.04	3241.61	3465.45	3067.26	4781.86	4966.81	5893.15	5526.71	5475.49	4102.79	4000.2	6444.85	15482.8	5294.75	5899	4145.62	3550.86	7145.43	6699.05	6830.31	9792.86	4984.15	8360.6	9684.09	12386	7765.18	3671.94
NFIL3	273.68	293.352	138.919	133.867	124.414	171.149	175.606	139.305	152.099	106.024	137.48	200.274	543.925	377.068	324.786	657.608	576.267	679.022	876.443	654.142	659.143	764.082	675.72	632.859	572.803	608.373	483.234	396.149	298.461	480.323
SMARCA4	687.407	676.646	575.211	827.282	753.323	592.15	566.197	738.032	679.124	639.823	645.503	658.233	1078.06	804.001	769.989	812.135	776.139	1194.26	995.485	955.84	791.241	878.991	1070.88	1079	989.911	834.253	834.677	816.181	1079.4	827.134
ZBTB16	215.951	89.9428	33.6444	96.3273	134.668	146.164	110.685	51.7418	20.5334	150.2	14.4027	30.7086	99.4433	29.373	185.713	526.319	117.682	330.89	322.156	222.45	367.988	177.694	395.817	537.203	90.3414	74.2897	198.197	181.191	263.998	135.881
RFX5	591.191	559.029	385.283	579.381	579.689	409.758	411.877	446.913	491.281	557.361	543.375	379.185	587.62	672.847	612.26	533.29	468.859	672.391	623.48	722.963	594.442	589.943	572.32	654.286	824.605	482.883	589.484	597.105	520.193	613.833
CLOCK	454.351	315.492	361.406	418.599	409.474	314.814	209.663	313.294	309.522	279.048	271.033	236.323	361.612	355.209	248.466	422.914	424.962	531.812	545.359	479.658	477.171	477.403	569.027	583.118	576.647	453.77	461.78	434.857	565.06	448.722
ARNTL	267.266	305.805	172.563	335.729	158.594	171.149	51.0855	22.7437	22.8149	67.0011	56.3015	30.7086	169.506	64.8939	100.913	855.123	414.688	769.867	780.466	312.125	462.344	774.744	1109.08	1272.6	1030.28	1025	964.424	848.302	1008.52	985.925
EGR1	452.213	575.634	860.646	607.712	561.916	197.383	433.162	300.216	226.628	291.565	233.062	202.944	768.426	446.743	212.849	209.133	295.138	720.798	354.893	638.849	528.393	437.126	731.701	458.383	1124.46	316.233	387.2	439.799	442.814	781.314
PPARD	331.409	387.446	299.544	399.475	264.552	224.867	212.856	217.202	159.704	202.476	159.739	205.614	222.241	253.428	184.865	417.105	222.288	643.877	458.31	312.125	341.029	586.389	838.394	841.771	1034.12	647.525	727.405	588.046	481.179	610.673
ZBTB7B	1486	2000.88	1633.38	2085.91	2085.65	1880.14	1206.89	1337.33	1381.82	1748.65	1432.41	1534.1	1485.62	1265.09	1595.95	1716.06	1865.16	2094.09	1706.76	1364.59	1640.44	1556.6	1957.35	2304.92	2193.18	2123.28	2050.42	2108.4	2279.75	1981.33
HNF1B	269.404	326.561	219.231	313.064	204.395	229.864	160.706	151.245	165.788	195.113	180.689	229.647	204.914	179.654	227.266	243.989	210.146	197.606	163.682	181.436	160.405	285.494	181.773	222.687	280.635	295.151	300.361	274.257	232.786	321.532
FOXO1	274.749	294.736	233.34	260.65	224.903	218.621	196.892	191.615	158.183	294.51	167.595	186.922	152.932	168.724	172.145	237.018	205.476	189.649	142.85	166.142	169.841	189.54	296.368	267.836	142.24	201.787	211.479	407.679	178.816	238.581
THRA	277.956	351.469	303.885	374.685	339.747	309.817	278.842	231.985	231.952	323.961	302.457	289.729	203.407	228.153	260.338	211.457	236.298	250.655	137.642	156.41	149.621	167.032	300.979	345.891	247.958	330.288	306.491	432.387	284.806	332.592
SP2	192.431	221.398	210.549	294.648	185.938	169.9	181.992	209.81	137.65	223.828	172.832	158.884	194.366	171.457	134.833	163.821	158.777	179.702	139.874	154.325	128.054	143.339	181.773	155.345	138.395	187.732	193.089	256.961	278.954	171.431
HES1	409.451	579.785	1067.94	629.669	935.159	299.823	292.677	708.465	955.945	598.592	446.484	261.691	513.037	421.469	525.764	386.897	303.544	558.999	292.396	484.524	447.516	482.142	812.05	472.157	617.012	387.511	461.78	437.328	932.446	903.765
NPAT	158.221	167.432	179.075	162.198	171.583	127.425	147.935	140.442	135.368	184.069	123.078	134.851	129.578	132.52	138.225	128.966	140.097	117.37	170.378	126.518	126.706	106.616	158.063	179.833	153.773	108.423	135.878	180.367	160.61	221.991
POU2F1	323.926	323.794	487.302	475.262	443.654	353.541	225.628	192.184	263.132	449.864	286.745	296.405	215.461	221.322	256.946	192.867	182.127	198.269	200.883	231.487	125.358	107.801	268.049	418.59	324.845	237.928	222.717	351.675	382.342	338.912
BACH2	38.4862	15.2211	65.1183	40.3725	49.9025	19.9882	6.38568	23.3123	44.1088	59.6383	34.0428	18.6922	19.5873	15.0281	18.6561	23.237	10.2738	3.31554	14.1362	18.7692	5.39176	33.1695	33.5884	16.0702	30.7545	13.0509	13.2813	126.01	15.6058	21.3301
STAT5A	166.774	148.06	184.502	194.071	140.137	197.383	153.256	106.895	140.692	175.97	146.646	164.225	113.004	131.837	157.729	174.278	168.117	141.242	78.121	116.091	126.706	106.616	88.9105	147.693	101.874	161.63	128.726	216.605	159.309	241.741
SMAD3	886.252	1123.59	1369.65	1098.56	1149.12	1084.36	1132.39	963.763	775.707	1218.54	1136.5	971.995	754.865	745.255	802.214	968.985	870.471	810.98	696.393	870.336	959.734	865.96	831.808	708.618	703.509	869.39	938.884	752.765	1011.13	974.075
HBP1	1134.27	1162.34	1299.11	882.528	1218.17	1060.62	1088.76	1109.89	824.379	1188.35	1010.81	915.919	717.951	894.17	730.133	851.638	823.772	632.604	726.898	661.789	673.97	630.22	958.258	855.545	872.659	845.296	926.624	1269.16	894.082	1096.53

## Sheet: Fig.1f - Mean gene expression
Gene	ZT	Expression_Human	Expression_Mouse	SD_Human	SD_Mouse
CEBPG	0	1939.66	540.478	266.274	75.5365
IRF2	0	494.183	407.659	63.2495	48.4376
NCOR2	0	1872.9	964.954	492.695	458.837
CEBPG	4	1793.87	664.007	249.064	115.532
IRF2	4	723.191	421.824	86.9924	33.2793
NCOR2	4	1778.71	858.269	728.714	139.285
CEBPG	8	1561.98	682.102	280.613	61.0931
IRF2	8	735.169	414.24	109.289	34.3341
NCOR2	8	2837.11	990.179	1219.68	117.936
CEBPG	12	1354.85	697.464	240.789	71.4035
IRF2	12	590.292	491.857	63.1328	57.7735
NCOR2	12	3255.73	912.099	936.121	129.118
CEBPG	16	1457.34	653.653	276.926	133.693
IRF2	16	507.268	369.251	87.8292	72.0525
NCOR2	16	2983.17	876.896	512.192	126.279
CEBPG	20	1344.09	527.717	186.247	125.826
IRF2	20	450.315	434.44	65.1982	77.7785
NCOR2	20	2501.18	846.755	336.385	121.27
CEBPG	24	1939.66	540.478	266.274	75.5365
IRF2	24	494.183	407.659	63.2495	48.4376
NCOR2	24	1872.9	964.954	492.695	458.837

## Sheet: Fig.2b - Genes mean expression
Gene	CTR_ZT0	CTR_ZT4	CTR_ZT8	CTR_ZT12	CTR_ZT16	CTR_ZT20	HCV_ZT0	HCV_ZT4	HCV_ZT8	HCV_ZT12	HCV_ZT16	HCV_ZT20	Model
5S_rRNA	0.587251	0	0	0.424592	0	0	0	0	0.763144	0	0.304268	0	1
5_8S_rRNA	0	0.161872	0	0.424592	0.163378	0	0	0	0	0	0	0	1
A1BG	235.076	253.628	247.909	245.005	209.043	239.273	236.741	225.008	237.944	157.186	239.026	205.331	1
A1BG-AS1	16.5849	9.42643	11.8348	12.2298	12.5056	13.5152	14.1664	8.40745	12.2473	7.02584	7.81887	12.8531	1
A1CF	8751.83	7978.58	7614.65	7963.24	7907.01	8495.37	7166.35	7460.48	7074.54	7341.46	7874.26	7907.57	1
A2M	133382	105106	112360	131177	125164	110893	94782.1	91474.5	104820	110980	123039	126432	1
A2M-AS1	5.45164	5.86325	5.27871	8.29127	7.40923	7.01548	8.95002	9.30814	5.52638	4.82156	2.52879	3.0672	1
A2ML1	0.926184	0	0.160813	0	0	0.505818	0	0	0.375457	1.56049	0	0	1
A2ML1-AS2	0	0	0.542639	0.445386	0	0	0	0	0	0	0	0	1
A2MP1	6.92215	8.70758	6.90322	15.3828	13.8093	4.18749	10.3512	3.68248	8.99149	10.0425	6.79611	12.4915	1
A3GALT2	1.65829	0.510263	0	1.83286	0	4.21515	0.688411	1.38768	1.205	0.303461	1.50283	2.06181	1
A4GALT	1.048	0.267685	0.285321	0.199645	0	0	0.688411	0.317906	1.08985	0	0.304268	1.81471	1
A4GNT	0	0	0.28013	0	0	0	0.344206	0	0	0	0.452591	0	1
AAAS	726.313	790.447	823.816	861.512	851.549	845.729	697.823	693.62	772.717	775.197	827.072	785.459	1
AACS	442.284	367.802	455.32	645.336	617.325	603.811	339.997	316.57	392.205	424.983	440.812	452.221	4
AACSP1	0	0	0	0.148462	0.505528	0	0	0.288755	0	0.56745	0.796471	0	1
AADAC	5743.56	5279.41	5692.76	5270.71	5070.12	4564.06	5862.2	6283.34	6046.85	6567.32	6433.45	6211.71	1
AADACL2-AS1	0	2.2662	0	0.593848	0	0	0	0	0	2.61426	0.907722	0	1
AADACL3	0	0	0	0	0	0	0.551394	0	0	0	0	0	1
AADACP1	133.298	115.566	115.862	96.6663	109.65	83.6323	162.833	147.362	130.478	142.654	122.124	124.113	1
AADAT	1624.85	1589.24	1570.48	1678.78	1542.32	1955.87	999.886	1010.15	1148.29	1022.68	1109.07	1117.8	1
AAGAB	395.829	404.254	447.319	372.861	394.396	394.21	450.362	423.703	407.405	415.478	461.715	455.3	1
AAK1	335.03	336.072	394.945	390.603	414.004	328.662	614.295	536.126	523.638	559.582	616.828	552.173	1
AAMDC	207.62	303.744	232.139	231.442	232.993	244.375	258.221	242.001	243.845	228.453	201.928	202.494	1
AAMP	1518.17	1699.7	1708.71	1638.63	1485.35	1540.91	1504.79	1524.16	1556.82	1522.02	1565.2	1480.71	1
AANAT	0.295477	0	1.04515	0	0.421476	0.214258	0	0	0	0	0	0	1
AAR2	592.855	509.299	573.291	490.676	460.769	600.991	519.436	496.941	499.778	518.596	500.251	553.685	1
AARS1	2402.74	2784.79	3065.76	3173.3	3003.53	2738.22	1999.62	2357.09	2588.5	2631.58	2628.74	2404.45	4
AARS2	331.354	281.542	328.453	374.154	339.106	372.11	316.896	317.547	347.193	307.334	416.109	399.119	4
AARSD1	27.7872	26.0736	24.928	31.4903	26.5391	26.8626	23.8758	19.8684	23.6046	29.085	25.9232	21.8451	1
AASDH	154.043	161.371	168.752	170.468	175.821	185.515	160.123	178.567	124.127	182.421	169.22	164.672	1
AASDHPPT	508.096	564.658	590.671	537.864	535.72	493.027	546.372	606.282	534.186	532.687	547.318	510.378	1
AASS	1430.81	1612.32	1800.48	2164.26	2258.28	2361.85	1213.21	1057.63	1217.33	1253.89	1453.31	1218.56	1
AATBC	0.295477	0	0.28013	0.199645	0.288059	0	0	0.96847	0	0	0	0.700247	1
AATF	455.826	492.017	479.419	456.431	471.389	548.204	537.549	476.465	546.907	553.81	509.599	581.643	1
AATK	102.007	73.0485	77.7528	64.7268	91.8638	86.5644	112.734	78.6342	71.654	57.949	71.1889	86.3602	4
ABALON	0.22852	0.227337	1.32607	0.296924	0.410311	1.24795	0	2.30496	0	0.980347	0.619421	0.869844	1
ABAT	11133.5	10289.6	11003.1	11058.3	10430.4	12444.1	8509.54	7655.64	8175.3	7441.48	8485.27	8332.08	1
ABBA01000935.2	2.60517	1.15168	1.08939	0.895995	1.405	2.04939	1.16256	0.550566	0.646667	1.00694	0.304268	1.77546	1
ABBA01045074.2	0	0	0	0	0	0	0	0.335434	0	0	0	0	1
ABCA1	1196.47	951.714	943.942	1196.14	1309.04	1286.16	1797.34	1575.17	1378.51	1572.72	1793.57	1734.94	4
ABCA10	481.232	368.925	318.43	400.737	378.525	307.659	420.779	285.1	337.224	321.87	291.634	368.213	1
ABCA11P	13.0976	8.84491	9.45742	18.5545	9.11233	6.39296	18.6567	7.45541	6.75091	8.76149	8.45037	6.67044	1
ABCA12	0.145887	0	0	0	0	0	0	0.577511	0.375457	0	0	0	1
ABCA13	0.75481	0	0.285321	0	0	0	2.09159	0.810171	0	1.27676	2.23012	0	1
ABCA17P	0.22852	0.227337	0.285321	2.54923	0.416141	0	0.920198	1.85031	5.25428	0.380318	2.55691	0.684427	1
ABCA2	1960.39	1677.36	1877	1998.55	2065.47	2035.23	1695.06	1621.17	1536.07	1574.42	1806.28	1684.23	4
ABCA3	34.9034	30.9696	29.779	30.3184	44.6323	29.9266	53.7804	37.1746	37.9988	49.0884	54.8773	51.1563	1
ABCA4	35.2164	32.2058	30.7841	26.6237	34.2075	23.9343	44.5371	49.3659	40.6736	27.5155	37.3555	26.6867	1
ABCA5	1069.88	1228.49	1197.54	1399.38	1451.65	1108.77	1077.88	1080.43	1218.09	1145.26	1123.37	1020.36	2
ABCA6	2512.95	2374.58	1997.15	2023.15	1944.99	2307.81	2390.33	1924.51	1772.56	1694.96	1893.87	2135.91	4
ABCA7	161.992	140.369	148.805	242.766	263.175	183.487	187.386	185.551	243.248	269.727	266.74	221.712	4
ABCA8	1899.29	1806.39	1811.15	2109.08	2324.44	2073.29	2337.49	1915.51	1697.13	1878.67	2174.86	1971.43	4
ABCA9	339.761	392.796	356.125	335.486	388.447	349.425	371.2	351.056	348.635	313.911	386.725	320.927	1
ABCA9-AS1	0	1.72771	0.767761	0.793225	0.288059	0.214258	0	0.23266	0	0	0.304268	0	1
ABCB1	2086.16	1811.05	2082.65	2174.9	2396.94	1969.16	2472.45	2418.76	2263.57	2554.03	2700.74	2665.31	1
ABCB10	479.002	516.255	510.589	516.98	408.545	439.997	431.449	464.235	504.362	474.925	413.698	435.817	4
ABCB10P1	0	0	0	1.46383	0	0	0.167286	0	0	1.70235	0	0.910597	1
ABCB10P3	0	0	0	0.148462	0	0	0	0	0	0	0	1.26165	1
ABCB10P4	0.819475	0.80915	1.27656	2.83892	0.793587	1.0834	0	0.953718	0.444885	0.738903	1.21707	1.0117	1
ABCB11	6359.97	5373.73	5264.47	5381.3	5479.17	6003.12	6693.45	5164.4	4739.13	4376.25	4727.2	5971.23	4
ABCB4	14857	11347.5	13187.8	13680.8	14589.6	14370.4	12459.8	11581.1	10112.7	11986.9	13444.7	13143.9	4
ABCB5	0	0	0	0	0	0	0	0.649872	0	0	0	0	1
ABCB6	33.7714	57.4144	45.934	51.2062	40.0575	47.3992	35.4255	44.2434	45.1306	41.9788	40.3988	48.2538	1
ABCB7	578.967	536.677	554.945	487.814	494.571	523.134	551.161	533.568	518.527	450.021	487.933	475.443	4
ABCB8	740.3	699.57	680.167	710.615	785.192	841.472	592.817	610.287	619.058	634.903	609.975	642.546	1
ABCB9	82.0323	63.3985	83.5374	84.1299	89.7287	83.5777	92.2037	89.8844	80.2155	87.3761	98.2974	104.622	1
ABCC1	39.3451	34.8624	42.8603	44.9251	46.5699	25.6228	21.2633	24.8681	29.7496	20.0791	29.7081	35.1258	1
ABCC10	185.733	177.675	240.816	265.856	260.898	235.282	219.23	291.795	270.036	266.283	329.512	246.387	4
ABCC11	127.956	110.396	126.452	139.544	145.585	149.256	132.627	127.054	118.299	134.947	132.144	120.863	1
ABCC12	0.295477	0	0.446134	0.482706	0.288059	0.218295	0.651068	0.46532	1.06984	2.97745	0.784983	0.598309	1
ABCC2	11109.6	11154.9	10278.8	10638.7	9399.73	9442.57	10689.9	9716.38	10785.1	9311.88	8757.95	10491.6	1
ABCC3	5508.05	5203.55	5217.21	5030.49	4861.89	4477.95	5536.82	5125.81	4600.59	4761.85	4867.68	4815.01	1
ABCC4	74.4329	46.2014	81.9509	97.1303	101.795	65.7294	67.1787	59.5522	64.2866	97.0547	84.4936	84.395	4
ABCC5	144.12	161.875	192.371	213.016	231.509	155.335	157.599	199.012	185.862	227.331	251.272	195.501	4
ABCC6	7246.73	6840.39	6648	6791.88	6584.82	6977.65	5986.6	5632.53	5808.55	5499.11	5695.64	5686.17	1
ABCC6P1	1474.83	1466.63	1354.72	1401.48	1355.86	1413.51	1194.25	1217.55	1243.66	1179.11	1099.46	1126.1	1
ABCC6P2	97.3976	102.471	89.351	77.6706	108.886	109.452	137.06	100.538	102.323	85.9186	94.0999	130.239	1
ABCC8	0.295477	0	0	0	0	0.337212	0.344206	0	0	0	0	0	1
ABCC9	1185.76	1138.35	1195.38	1224.72	1158.51	1106.69	693.185	818.93	849.666	881.999	802.629	808.233	1
ABCD1	355.379	349.164	380.096	347.218	370.113	394.383	445.851	419.981	434.855	485.24	491.015	469.72	1
ABCD1P2	0	0.267685	0.285321	0	0	0.214258	0	0	0	0	0	0.279698	1
ABCD1P3	0	0.53537	0.56545	0.199645	0.505528	0	0.306863	0	0.444885	0	0	0.312123	1
ABCD1P5	0	0	0	0	0	0	0	0	0	1.52127	0	0	1
ABCD2	0	0.227337	0.643254	0.199645	0.252764	0	0	0	0	0	0	1.12146	1
ABCD3	4320.28	3623.58	3958.93	3821.28	3559.64	3537.47	3695.29	3733.73	3649.79	3649.67	3607.4	3906.81	1
ABCD4	1063.88	1165.47	1094.76	1124.74	1058.64	1147.79	1032	935.667	1191.98	929.231	938.656	988.096	1
ABCE1	765.569	705.839	778.525	788.293	733.127	786.408	680.601	759.701	764.666	792.247	806.409	819.582	1
ABCF1	1285.27	1192.64	1311.92	1285.44	1357.28	1246.45	1355.16	1314.39	1439.7	1398.27	1471.51	1415.83	1
ABCF2	84.9508	98.388	89.0498	83.068	87.6718	76.3999	88.3016	108.484	102.004	92.1394	102.859	104.919	1
ABCF2P1	0.523998	0.227337	0	0.35829	1.15224	0.769765	0	0.550566	0.222442	0	0	0.559396	1
ABCF2P2	0	0	0	0.849184	0	0	0	0	0	0	0	0	1
ABCF3	1000.45	1057.64	1043.77	1059.74	1002.35	1033.77	968.591	1012.79	1017.55	1020.91	1041.1	1064.35	1
ABCG1	7.70559	13.6182	32.9092	59.4891	8.47946	31.7138	144.197	74.7318	29.6031	47.5781	27.7133	20.9312	1
ABCG2	1553.62	1908.64	1906.01	1737.92	1405.82	1314.19	675.753	851.245	1108.1	675.118	633.123	657.449	4
ABCG4	0	0.227337	0	0	0	0	0	0	0	0	0	0.570355	1
ABCG5	6122.14	5726.22	4954.08	4785.89	4601.61	5779.19	7004.84	5632.37	5681.06	5151.3	5566.51	6064.72	4
ABCG8	8004.94	6167.06	5568.14	6286.18	6440.4	8552.14	7409.12	5680.88	5668.43	5991.45	7431.31	7188.37	4
ABHD1	113.429	149.511	108.11	120.908	111.648	114.088	62.8835	74.9059	69.6032	58.3285	54.6476	47.7959	1
ABHD10	519.939	546.318	566.423	525.2	477.303	528.815	425.626	428.859	431.017	411.775	414.104	424.236	1
ABHD11	168.854	135.004	144.967	141.918	175.907	132.275	226.493	152.999	154.972	141.061	151.688	172.008	1
ABHD11-AS1	1.38928	0	0	0	0	0	0	1.50945	0	0	0	0	1
ABHD12	645.017	647.552	623.691	586.943	582.882	666.79	701.723	652.429	633.953	615.055	626.074	705.048	1
ABHD12B	0	0.227337	0.804067	0.199645	0	0	0	0	0	2.22453	0.304268	0	1
ABHD13	270.746	264.436	263.741	239.096	272.331	203.997	268.951	271.069	286.308	277.656	266.505	288.248	1
ABHD14A	64.8155	74.988	72.6368	71.9269	71.3044	71.9996	67.355	62.6963	69.2041	61.4347	67.8205	63.7287	1
ABHD14A-ACY1	1.70677	8.48921	5.9074	6.30836	7.34273	3.79972	11.454	4.76244	9.00648	3.90338	2.53583	5.7519	1
ABHD14B	2236.68	2301.25	2105.89	2028.05	1920.54	2357.43	1750.9	1639.87	1590.48	1510.92	1536.13	1658.92	1
ABHD15	1139.11	1264.74	1173.55	1093.06	1078.76	1118.33	828.073	908.279	1029.56	860.224	924.564	890.882	1
ABHD15-AS1	0	0	0.440943	0.445386	0	0	0	0	0	0	0	0	1
ABHD16A	29.3823	27.528	39.8424	47.1421	47.2659	37.9326	44.3321	42.4163	44.1623	33.7671	37.1766	51.314	1
ABHD16B	0.145887	1.05301	0.18088	0.624236	0	0	0	0.838584	0.222442	0	1.15828	0.570355	1
ABHD17A	473.453	466.104	458.615	513.604	517.909	552.043	418.766	388.757	503.266	428.114	473.86	461.496	1
ABHD17AP1	1.98365	3.56799	3.01521	0.796104	1.54549	6.79644	4.52638	2.52499	3.30145	3.63117	0.614426	2.07463	1
ABHD17AP3	0.145887	0.50569	0.56545	0	0.540823	0.393998	1.22706	0.23266	0	0.246301	0.144785	0.393769	1
ABHD17AP4	0.460066	0.227337	0	0.148462	0.288059	2.28414	0.551394	0.167717	0	0.246301	0	0	1
ABHD17AP5	0.835394	0.323743	0	0	0.252764	0	0	0	0	0	0	0	1
ABHD17AP6	1.74498	0.161872	1.28378	1.09367	0.421476	0.445928	2.2469	0.335434	2.63759	1.99491	1.43365	0.904611	1
ABHD17B	235.1	245.043	224.535	202.221	181.093	226.335	233.452	213.439	188.838	197.687	214.424	210.696	1
ABHD17C	30.1855	33.2619	49.3573	39.1295	45.8612	40.0294	35.2885	45.0262	39.8084	48.817	52.2954	48.8338	1
ABHD18	312.612	348.343	354.086	383.11	367.621	333.849	321.423	335.985	391.738	326.079	313.615	319.937	1
ABHD2	10463.9	8969.89	9856.82	7967.9	7495.67	7273.63	9806.01	10556.7	8502.65	8658.89	8562.65	8472.82	1
ABHD3	558.078	552.068	508.253	511.502	505.42	510.307	525.125	509.716	500.933	514.619	556.445	507.732	1
ABHD4	641.712	689.27	612.292	559.715	554.962	587.861	649.43	717.257	669.698	642.623	638.644	643.655	1
ABHD5	313.841	427.869	432.398	466.466	387.734	363.459	239.594	343.125	339.664	344.029	288.871	256.895	4
ABHD6	1235.08	1301.04	1283.38	1011.84	1033.12	1046.55	935.162	1110.98	1035.61	998.834	949.992	916.846	4
ABHD8	443.698	468.703	500.651	464.354	450.547	452.949	348.829	449.315	423.86	425.606	425.358	428.174	1
ABI1	571.246	561.029	614.934	584.919	518.615	575.18	648.682	662.47	647.69	672.705	631.94	588.715	1
ABI2	163.751	186.497	209.301	200.753	196.355	137.487	221.432	239.505	220.909	226.454	205.517	212.548	2
ABI3	0.295477	0	0	0	0	0	0	0	0	0.492602	0	0	1
ABI3BP	12.5177	9.41755	7.33096	7.92791	6.86636	5.32525	7.1743	7.32615	2.58878	8.0824	3.63571	2.84584	1
ABITRAM	236.709	282.698	277.7	289.25	270.754	269.768	248.941	242.79	285.783	285.693	294.797	309.169	1
ABITRAMP1	0.457041	0.227337	0	0.199645	0.252764	0.214258	0.344206	0.23266	0.212112	0	0.608536	0.312123	1
ABL1	693.069	617.768	657.915	693.886	671.392	690.128	846.608	855.887	806.148	853.029	893.691	816.697	1
ABL2	231.832	241.412	223.983	202.384	227.294	219.282	234.187	238.124	232.542	218.041	251.837	234.45	1
ABLIM1	1900.51	1578.52	1951.61	2301.85	2495.79	2047.65	2325.58	1876.23	1924.18	2309.76	2481.6	2146.96	4
ABLIM2	9.69023	11.4854	12.709	17.6022	16.407	14.0618	13.43	8.91004	13.8643	19.6487	17.7403	21.027	1
ABLIM3	1462.83	708.913	626.203	706.446	1063.77	1834.58	2071.49	904.148	700.602	907.029	1585.43	1505.38	4
ABO	67.9542	57.0744	58.6266	46.5967	46.0242	39.9453	28.2522	34.726	37.2998	12.8413	19.25	27.1181	4
ABR	70.3425	48.788	76.3644	60.5573	57.5759	67.6098	106.773	98.1866	59.7406	83.0194	88.6602	90.1777	1
ABRACL	51.5	51.1499	54.2763	65.2442	81.0876	58.1276	61.8507	79.8795	101.688	121.368	78.1224	91.6186	4
ABRAXAS1	53.3405	52.4573	51.332	53.6932	49.6037	49.6206	92.1949	60.1104	70.9264	69.3599	63.3158	67.5968	1
ABRAXAS2	292.424	309.949	295.049	283.903	278.234	282.712	324.552	329.572	320.018	332.041	318.297	345.397	1
ABT1	370.553	381.968	419.197	347.474	351.796	397.498	392.549	398.839	425.385	386.589	400.925	395.093	1
ABT1P1	0	0	0	0	0	0	0.651068	0.550566	0	0	0	0.559396	1
ABTB1	345.259	436.74	366.154	303.539	278.757	293.864	460.954	377.078	332.085	312.104	283.719	302.504	4
ABTB2	884.733	1014.07	961.897	945.067	854.679	705.537	893.907	976.142	1018.28	937.836	948.234	853.377	4
AC000035.1	0	0	0	0	0	0.218295	0	0	0	0	0	0	1
AC000036.1	0	0	0	0	0	0	0	0	0	0.246301	0	0	1
AC000058.1	0.22852	1.57064	0	0	0	0	0	0	0	0	0	0	1
AC000065.2	0.520294	0	0	1.03923	0.816888	0	1.00372	0	0	0	0	1.02664	1
AC000068.1	9.81413	14.245	11.0155	16.7212	17.005	13.0638	13.4591	16.178	10.3385	7.11482	11.5044	9.20837	1
AC000068.2	3.64582	3.5174	10.8907	5.08711	6.29389	4.25524	5.65965	6.49943	3.39668	3.3794	3.32146	5.06627	1
AC000068.3	5.34431	11.4291	9.3961	8.0606	5.99	8.8309	7.41768	10.9209	13.7361	11.5648	6.08563	8.58118	1
AC000072.1	0.43766	3.14102	0	0.447997	0.288059	0	1.96104	0.23266	0.222442	1.13897	0	0.280366	1
AC000081.1	0	0	0	0.141531	0	0	0.460002	0.23266	0	0	0	0	1
AC000085.1	5.17562	6.28485	10.939	9.63459	14.7088	7.94336	8.71249	10.5737	5.33917	8.21963	10.2108	5.05343	1
AC000089.1	10.793	10.414	9.81388	9.56769	8.27329	7.1777	7.54979	5.2481	2.90417	7.07269	9.38979	9.15549	1
AC000093.1	0.463092	0	0	0.693739	0.828882	1.27962	0	0	0	0	0.63412	0.312123	1
AC000095.1	0.819475	1.07636	6.08126	6.98643	5.73839	4.98209	1.75366	3.32647	3.41332	4.02714	2.84075	1.18364	1
AC000095.3	12.7455	14.5219	11.4421	13.2387	17.5138	28.3783	8.83614	16.8601	7.67884	12.5632	16.9643	13.907	1
AC000120.1	4.65322	3.77238	4.26908	5.45401	5.69028	0.650848	2.75226	3.95428	2.64578	2.75418	1.69271	3.92071	1
AC000120.2	8.41111	8.24408	6.92063	5.15598	8.54093	9.95466	9.82754	3.46756	1.97099	7.02531	3.49245	4.32053	1
AC000123.2	12.7791	23.7809	18.9675	12.373	14.9922	11.1543	10.9177	17.1334	16.0367	15.8631	13.4691	10.3726	1
AC000123.3	32.3156	30.8025	37.6878	35.9686	39.9873	28.2629	25.3951	36.914	24.8836	20.5474	33.2647	39.7838	1
AC000367.1	0	0	0.361759	0	0	0	0	0	0	0	0	0	1
AC000372.1	0	0	0	0	0	0	0	0	0	0	0	0.140183	1
AC000374.1	0	0.267685	0	0	0	0	0	0	0	0	0	0	1
AC001226.1	0.22852	0.616311	2.09412	1.67011	0.252764	4.31765	1.03262	0.317906	0	1.15867	0.329852	2.6992	1
AC001226.2	0	0	0.18088	0	0	0.218295	0	0	0	0	0	0	1
AC002044.1	0.43766	1.37568	0	0.9768	0.758292	0	0.367596	0	0.98044	0	0.304268	0.312123	1
AC002044.2	0.590955	2.23692	0.850771	1.61495	0.630625	1.85467	0	0.783226	0.222442	0	0.301727	0.280366	1
AC002044.3	3.73429	0	0	1.85608	2.53593	0	0	0	2.06501	0.455192	0	0.73665	1
AC002056.1	4.24566	4.60973	4.73732	4.22018	8.07272	8.79932	5.90855	2.5272	6.20545	1.92695	5.84996	6.29334	1
AC002057.1	0	0	0	0	0	0	0	0	0	0	0	0.228142	1
AC002059.1	1.1708	0	0.28013	2.23242	0.505528	0.432553	1.41754	0.875502	2.59718	0.492602	0.784983	3.00669	1
AC002059.2	0	0.227337	0.446134	0	4.55081	0.214258	0	0	0.222442	0.380318	0	0	1
AC002059.3	0.43766	0	0	0	0.983444	0	0	0	0	0	0	0	1
AC002064.1	2.3255	2.08949	0	1.51035	0.540823	1.01164	0	0.550566	0.222442	0.985205	0.754318	0	1
AC002064.2	0	0.628258	0	0	2.95033	0	0	0	0	0	0	0	1
AC002064.3	2.04422	1.08165	0.160813	0.903703	2.35078	1.63805	0.534882	0.324936	0	0.492602	0.304268	0.591821	1
AC002066.1	1.89512	2.44689	0.326536	1.47987	0	1.0834	0.711802	1.67101	1.57498	0.899866	1.60115	0.903944	1
AC002070.1	0	0.121289	2.4478	0.921297	4.35525	0.218295	1.28287	0.23266	0.646667	1.21384	0.603454	0.570355	1
AC002075.2	0.22852	1.00552	0.938393	0.248353	3.27189	1.87596	0.306863	0.46532	1.24685	1.20191	0.938199	0.114071	1
AC002094.2	0.597401	1.11341	0.570641	1.87946	0.288059	0.432553	0.334572	1.48121	2.82882	2.68755	0.480715	1.60486	1
AC002094.4	0	0	0.285321	0.424592	0.540823	1.01164	1.00372	0.23266	0	1.21384	1.27435	1.12146	1
AC002101.1	0	0	0	0	0	0	0	0	0	1.14374	1.81036	0	1
AC002116.2	2.80696	4.36596	4.42088	6.11303	3.08065	2.28318	5.42814	2.07594	2.444	1.89757	2.10628	1.88787	1
AC002128.1	18.7473	17.336	20.2967	25.3336	15.0183	22.1463	21.008	20.0451	16.8476	22.3858	17.8099	15.0863	1
AC002128.2	0	0	0	0	0	0	0	0	0	0.993038	0	0	1
AC002306.1	0	0.227337	0	0	0	0.218295	0	0	0.212112	0	0	0.279698	1
AC002310.1	16.66	24.1305	32.9138	29.1197	33.4638	26.6839	25.6766	35.2985	37.9947	22.5238	29.9375	25.3242	1
AC002310.2	3.33432	1.13395	2.67704	3.98327	2.21946	1.03677	0.957931	3.69255	1.47695	2.04082	4.82859	2.04917	1
AC002310.3	0.446439	0.227337	0.991237	0.647642	0.252764	0.432553	0.995274	0.23266	0.889769	0.626619	0.329852	1.21607	1
AC002310.5	2.87851	2.49323	0.4662	3.46063	1.54132	2.16805	0.344206	1.51197	0.865291	2.09714	0.868709	2.22377	1
AC002347.1	1.77178	4.28987	1.21253	3.41316	3.14257	2.97758	0.948297	2.3394	2.05669	5.51013	4.36597	1.54068	1
AC002347.2	0	0	0.145657	0	0	0	0	0	0	0	0	0	1
AC002350.2	5.90054	7.64221	9.79359	9.5843	9.41709	7.76822	12.2329	8.97459	6.72576	3.93844	6.86732	3.4761	1
AC002351.1	0	0	0	0	0	0	0	0.317906	0	0	0	0	1
AC002366.1	0	0	0	0	0	0	0	0	0	0	0	0.279698	1
AC002377.1	0	0.242578	0.145657	0	1.06965	0.214258	0.490661	0.317906	0	0	0	0.591821	1
AC002378.1	0	0	0	0.248353	0	0	0	0	0.187729	0	0.329852	0.312123	1
AC002398.1	0	0	0	0	0.252764	0	0	0	0	0	0.659704	0	1
AC002398.2	0	0	0.928574	1.13177	0	1.01164	0	0	0	0.151731	0.637176	0.624245	1
AC002401.1	16.6984	20.9705	13.2318	11.775	11.3725	19.0439	8.05126	5.53115	6.95684	10.0297	8.13845	6.86417	1
AC002401.2	26.3363	20.5291	24.6484	17.3734	9.55144	19.0809	10.8293	14.4967	20.514	25.1748	13.2437	10.0794	1
AC002401.3	30.3502	32.8811	27.7048	22.29	23.6897	28.4975	17.8609	29.2939	30.8666	18.504	19.0347	20.784	1
AC002401.4	0	0.267685	0	0	0	0	0	0	0.563186	0	0	0	1
AC002428.1	0	0	0	0	0.505528	0	0	0	0.222442	0.626619	0	0	1
AC002451.1	17.0125	13.6484	14.2365	13.0654	21.7523	19.239	14.694	10.1814	13.1056	9.72462	12.8479	7.90484	1
AC002451.2	0.291773	0.363867	0.291314	0.399289	2.21147	0.214258	0	0.65334	1.96077	0	0.329852	0	1
AC002456.1	24.8126	39.5753	31.0933	32.3886	35.4047	16.9831	16.7415	22.9755	24.7871	18.8837	20.3013	18.7731	1
AC002460.2	0.685561	2.57355	1.4749	4.65375	0	3.6258	2.91523	1.40668	1.20106	1.59009	2.63552	2.05382	1
AC002467.1	8.45029	20.139	14.0689	16.0293	15.4991	7.79193	10.8807	15.1646	12.4063	16.6277	12.0869	9.63505	1
AC002470.1	6.3244	6.84586	7.42247	10.9932	7.55158	10.6104	7.2146	10.8725	9.55723	2.94758	10.7733	9.56458	1
AC002470.2	2.30646	0.363867	0	0.283061	0	0	1.65891	0.821057	2.25274	0.246301	0.329852	0	1
AC002472.1	0	0	0	0	0	0	0	0	0	0	0.150864	0	1
AC002472.2	0	0	0	0	0	0	0	0	0	0	0	0.456284	1
AC002480.1	0	0	0	0	0	0	0.183798	0	0	0	0	0	1
AC002486.2	0	0	0	0.248353	0	0	0	0.23266	0	0	0	0	1
AC002519.1	2.46117	2.64436	3.99169	1.64105	6.11711	1.84827	5.98601	2.99348	6.95808	1.47781	5.07304	1.49576	1
AC002519.2	0.22852	0	0.285321	0.199645	0	0	0	0.317906	0	0	0.608536	0	1
AC002524.1	22.74	20.5592	21.0463	17.1423	16.95	12.3956	18.6383	17.3153	15.1653	18.0172	25.1194	14.8966	1
AC002525.1	0	0	0	0	0	0	1.38	0	0	0	0	0	1
AC002529.1	0	0	0.160813	0	0	0	0	0	0	0	0	0	1
AC002540.1	0	0.242578	0	0	0	0	0	0	0	0	0	0	1
AC002545.1	1.41043	2.24777	1.13609	1.69457	0.288059	2.16277	0.167286	1.41904	1.10188	1.25324	1.31941	0.903944	1
AC002550.1	0.301924	0	0	0	0	0	0	1.15502	0	0	0.477882	0	1
AC002550.2	2.82772	5.10777	2.61221	2.286	1.51658	2.3851	2.76585	2.94441	5.1753	1.25081	1.26824	0.699579	1
AC002551.1	0	0	0	0.141531	0	0.168606	1.10279	0	0	0	0	0	1
AC002553.1	4.66744	7.81109	3.7779	7.20732	12.0784	3.96774	5.46607	5.81309	5.18563	5.40758	3.55657	7.5149	1
AC002553.2	9.33061	9.70915	2.86997	8.05203	2.70411	11.0998	5.11381	4.69078	6.60537	4.00601	4.75626	8.81778	1
AC002558.1	2.14027	3.15581	0.964881	3.706	1.54541	0.214258	1.44545	1.50945	2.15825	0.683779	0	1.44719	1
AC002558.2	0	0	0.285321	0	0	0.168606	0	0	0.267778	0	0	0	1
AC002558.3	1.8157	2.36077	2.66744	4.13187	3.7497	1.22589	1.38782	0.66037	2.79699	5.28205	4.22946	1.91363	1
AC003002.2	0	0.647486	0.653073	0	1.77427	1.22589	0	0	0.434554	4.62059	0	1.82238	1
AC003002.3	1.84934	0.53537	0.904398	1.4388	0	0	0.344206	0.550566	0.891886	0	0	0.228142	1
AC003005.2	0	0.495021	0.850771	0.248353	0.252764	1.74357	0	0.23266	0	0.606922	1.43365	0	1
AC003035.1	0	0	0	0	0	0	0	0.23266	0	0	0	0	1
AC003043.1	0	0	0	0	0	0.214258	0	0	0	0	0	0	1
AC003043.2	0	0	0.430977	0.31729	0	0	0	0.23266	0	0.56745	0	0	1
AC003070.2	12.4735	8.20794	6.57478	3.1113	3.19356	9.46958	19.9179	6.72981	9.2951	9.0408	10.481	10.7635	1
AC003072.1	4.35813	6.36641	4.91385	5.57328	5.29485	7.65642	5.05482	5.48736	5.2973	2.37246	4.67415	5.03591	1
AC003084.1	0	0	0	0.158645	0	0	0	0	0	0	0	0	1
AC003086.1	0	0	0.291314	0.248353	0	0	0	0	0	0	2.38636	0	1
AC003101.1	0	0.227337	0	0.882933	0	0	2.30001	5.03651	0.212112	0.246301	0.452591	1.61846	1
AC003101.2	3.02674	1.67205	3.30938	1.66115	2.41606	5.20781	6.3923	3.5231	2.7179	2.12415	3.84768	1.78011	1
AC003102.1	25.0001	20.3221	16.2286	29.4722	23.0759	40.1109	20.8842	22.1661	24.7824	22.8964	18.836	23.4401	1
AC003666.1	0	0	0.285321	0.248353	0	0	0	0	0	0	0	0	1
AC003669.1	0	0	0	0	0	1.24795	0	0.487404	0.222442	0	0	0	1
AC003681.1	65.2572	57.9418	68.7355	68.9697	59.3516	51.4492	73.9641	65.4406	53.4339	42.8121	65.2544	54.7503	1
AC003682.1	0	0.314129	0	0.445386	0	0	0	0.866266	0	0	0	0	1
AC003685.1	0.231546	0	0	0	0	0	0	0	0	0	0	0	1
AC003686.1	0	0.227337	0	0	0	0	0	0	0	0	0	0	1
AC003956.1	0	0	0.570641	0.248353	0.288059	0	0	1.62468	0.49022	0.380318	0.329852	0	1
AC003957.1	0	0	0	0.199645	0.252764	0	0	0	0	0	0	0.637221	1
AC003965.1	0	1.81571	0.928574	2.59607	0	0	0	1.65964	0.915773	1.14095	1.24266	0.559396	1
AC003973.1	0	0	0	0	0	0	0.183798	0	0	0	0	0	1
AC003988.1	0	2.34933	0.472193	2.15719	2.59238	0	0.613725	0.577511	0.563186	1.0641	0.480715	0	1
AC003991.1	0	0	0	0	0	0	0	0.324936	0	0	0	0	1
AC003991.2	0	0	0	0	0	1.68606	0.344206	0	0	0	0.150864	0	1
AC003992.1	1.12322	0.227337	2.0076	1.28759	0.252764	1.82766	1.01866	0.23266	0.222442	3.08355	0.608536	0.591821	1
AC004000.1	1.35866	0.471193	0	1.25556	0	0.831967	0	1.62993	0.47989	0.701493	0	0.591987	1
AC004012.1	5.26841	10.7178	12.2941	12.6538	7.84925	6.48023	5.34377	5.71833	6.26412	6.9754	4.09882	9.11081	1
AC004022.1	0	0.227337	0.28013	0	0	0	0	1.44378	1.15075	1.66904	0.304268	0	1
AC004022.2	0.291773	5.53377	3.70349	1.77629	0.490133	3.94095	1.99412	0.317906	0.49022	0.492602	0	0.312123	1
AC004023.1	0	0	0	0.158645	0	0	0	0	0	0	0	0	1
AC004024.1	0	1.39177	0	0	0	0	0	0.317906	0	1.21384	0.329852	0.279698	1
AC004034.1	0	0	0	0	0	0	0.344206	0	0	0	0	0	1
AC004057.1	15.8773	22.4021	16.1582	14.8187	11.8612	17.8968	24.4753	19.2183	18.8495	17.4326	13.5822	14.8867	1
AC004067.1	0	0	1.0136	0	0	0.218295	0.306863	0.324936	0	0	1.15828	0	1
AC004069.1	3.18775	0.495021	1.18041	1.12774	2.18207	0.214258	0.711802	1.55232	2.19767	0.626619	1.8071	0.279698	1
AC004076.1	0	0.267685	0.285321	0.399289	0	0.43659	0	0.635812	0.610515	0	0.63412	0	1
AC004076.2	8.01601	7.36657	8.69106	10.3282	9.82131	9.65056	10.1896	6.85534	11.2329	8.32251	9.4952	4.9333	1
AC004080.1	0	0	0.804067	0	0	0	0	0	0	0	0	0	1
AC004080.2	0.523998	0.227337	0.56545	0.248353	0	0.432553	0.818354	0.317906	0.434554	0.246301	0	0.871519	1
AC004083.1	3.04683	1.57064	1.07315	1.53815	0.490133	3.78581	1.47038	0.317906	0.424224	1.42268	0.63412	0.591821	1
AC004112.1	0	0	0.285321	0	0	0	0	1.13728	0	0	0	0.31861	1
AC004129.1	0	0	0	0.199645	0	0	0	0	0	0	0	0	1
AC004130.2	0	0.227337	0.285321	0	0	0.43659	0.688411	0.81234	0.434554	0.246301	1.43365	0.312123	1
AC004147.2	0	0	0	0	0	0	0	0	0	1.70235	0	0	1
AC004148.1	4.42353	5.25825	4.51717	4.78185	8.40671	5.20679	3.71969	8.6198	3.93165	3.872	4.13457	5.206	1
AC004156.1	1.46765	4.71576	2.58241	3.71335	1.68231	3.46746	0.711802	5.69821	3.75826	4.16391	3.38847	1.10664	1
AC004160.1	102.001	102.232	84.8843	69.2505	70.6044	74.293	67.7411	57.3116	57.4615	42.6074	37.5278	61.5729	4
AC004160.2	29.7907	24.2137	18.8874	21.9173	12.1194	16.4053	17.55	8.48471	13.7744	10.773	5.31851	11.2098	1
AC004223.2	0.463092	0.485615	0.716298	0.923932	0.70246	0	0	0.783226	0.646667	1.76152	0.329852	0.654336	1
AC004223.4	0	0.510263	0.582627	0.283061	0.505528	0	0	0.46532	0.636336	0.246301	0	0.279698	1
AC004224.1	0	0	0	0	0	0	0.344206	0	0	0	0	0	1
AC004231.1	0	0	0	0	0	0	0	0	0	0.246301	0	0	1
AC004232.2	4.20434	3.12069	1.76074	5.12469	3.17885	4.51632	3.76093	1.76168	0.858779	2.96343	2.26703	5.94119	1
AC004233.1	6.90572	8.98451	7.60316	7.36915	5.4799	7.12324	1.9532	9.22143	5.01583	9.65862	10.7811	6.31215	1
AC004233.2	108.699	138.815	119.653	123.445	153.14	102.757	138.282	124.926	144.63	139.441	147.954	138.14	1
AC004233.3	3.67396	2.18977	2.05428	3.73487	3.72308	3.57531	2.87379	4.86661	5.71783	5.3379	3.40845	2.52245	1
AC004241.1	29.8838	40.575	32.5471	23.5352	45.8039	34.6149	43.7836	40.5989	43.4451	29.1904	33.2993	33.6363	1
AC004241.2	7.86682	5.60109	8.93118	7.27407	5.03952	4.16051	11.1947	9.65089	9.10565	2.64213	4.14992	6.45433	1
AC004241.3	2.98517	5.09663	3.64483	2.10667	2.38076	6.82027	7.23976	4.37573	6.18323	2.96164	2.96283	5.15892	1
AC004241.4	0	0.267685	0.28013	0	0	0	0.334572	0.23266	0.222442	1.00694	0	1.53681	1
AC004241.5	0	0	1.30492	0	0	0	0	0	0.152629	0.303461	0	0	1
AC004257.1	0	0.227337	0	0	0	0	0	0	0	0	0	0	1
AC004263.1	4.38568	6.35875	5.79219	9.31745	11.0667	4.76616	4.84228	4.33851	7.94087	4.79926	5.64843	6.42891	1
AC004263.2	11.4638	16.7462	14.3089	15.8472	17.8602	13.303	9.84077	11.3899	18.6399	13.7723	8.85689	3.55776	1
AC004264.1	0	1.29497	0	1.33616	2.39544	0.702814	3.28679	1.48216	4.56288	6.39608	12.4539	3.08202	1
AC004264.2	1.35174	0.267685	1.00639	3.85318	2.26202	1.29766	1.22745	1.68081	2.17028	0.530026	1.69016	1.14071	1
AC004381.1	2.00225	0.454673	1.3706	0.565643	0.576118	0.218295	3.05439	1.42425	2.38499	1.08963	2.20663	0.312123	1
AC004381.2	0	0	0	0	0.288059	0	0	0	0	0	0	0	1
AC004381.3	0.22852	0	0.145657	0.248353	0.252764	0.428517	0.344206	0.317906	0	0.246301	1.59294	0.700915	1
AC004381.4	0	0	0.285321	0.406998	0.288059	0.214258	1.07334	0	0	0.955614	0	0.852388	1
AC004383.1	0.736842	0.992125	0.285321	0.406998	0.576118	1.9997	1.84015	0.324936	0.49022	1.06211	0	1.597	1
AC004386.1	55.1697	61.7527	57.6033	66.1184	65.2984	68.0646	65.3017	64.4643	70.7807	58.9058	46.7229	77.4637	1
AC004408.2	0	0	0	0.248353	0	0	0	0	0	0	0	0	1
AC004448.2	0	0	0.48244	0	0	0	0	0	0	0	0	0	1
AC004449.1	0	0.727735	0.28013	0.248353	0	0	0	0	0	0	0	1.01237	1
AC004453.1	95.5083	113.689	100.107	89.1422	91.0444	98.2849	103.195	86.3106	100.736	96.6448	83.421	104.76	1
AC004453.2	0.457041	0	0	0	0	0.218295	0	0	0.444885	1.23151	0.304268	0	1
AC004461.3	5.86449	6.49738	7.25051	7.98145	7.68352	4.97676	4.18434	5.81322	6.21188	3.37149	5.02266	9.56872	1
AC004464.1	0	0	0	0	0	0	0	0	0	0	0	0.312123	1
AC004466.1	7.64339	11.3867	6.26784	9.1018	4.83891	4.62471	7.87574	5.3832	11.9578	11.3042	8.76999	11.7122	1
AC004466.2	0	0	0	0	0.533748	0	0.688411	0	0	0	0.304268	0.312123	1
AC004466.3	0	0.454673	0	0	0	0.214258	0	0	0	0	0	0	1
AC004470.2	0	0	0	0.31729	0	0	0	0	0	0	0	0	1
AC004471.1	1.10384	0.591428	0.56026	1.98724	0.816888	2.11861	0.651068	1.61149	2.181	1.00495	2.16267	2.52275	1
AC004471.2	0	0.785322	0.18088	0	0	0.218295	0	0.868472	1.68956	0.246301	0	0	1
AC004477.1	0.379482	0.384401	1.24501	0.95187	0.842952	0.218295	0.183798	0	0	0.993038	0.144785	2.31242	1
AC004477.2	0.295477	0.890091	0.28013	0.199645	0.540823	1.91933	0.306863	0.23266	1.65807	0.816956	0.329852	1.57243	1
AC004486.1	0	0	0	0	0	0.214258	0	0	0	0	0	0	1
AC004490.1	0.523319	0	0	0.707653	0	0	0	0	0	0	2.11463	0	1
AC004492.1	2.56822	2.56269	2.27255	5.79012	4.58657	1.89966	1.32553	3.3274	5.27035	6.89266	1.11229	1.50874	1
AC004494.1	1.10754	1.31894	0.787827	1.80098	2.54752	0.214258	0.920393	0.521415	3.1669	1.6352	0	0.591821	1
AC004522.2	12.3761	5.36237	6.2708	8.62426	2.92123	6.33917	11.9668	5.99942	2.5122	4.88078	6.00432	5.10152	1
AC004522.3	0.145887	1.19857	0	0.69635	0	0.218295	0.306863	0.23266	0.858779	1.39004	0.782442	0	1
AC004522.4	0	0	0	0	0	0	0	0	0.457886	0	0.329852	0	1
AC004522.5	1.39932	4.01728	3.09113	3.42104	1.80705	2.37299	2.14484	0.868472	1.98698	2.54326	0.807734	1.3278	1
AC004528.1	0	0	0	0.399289	0	0	0	0	0	0	0	0	1
AC004528.2	0.608978	0.471193	2.50012	1.25924	2.13027	0.850127	0.688411	2.29555	0.993441	1.96069	0	0.228142	1
AC004540.1	0	0	0	0.31729	0	0	0	0	0	1.13897	0	0	1
AC004540.2	4.3562	3.44542	2.98105	1.66128	2.24726	1.28555	2.14349	2.73353	2.20988	3.25268	1.89474	2.31373	1
AC004542.1	0	0.242578	0	0	0	0	0	0	0	0	0.301727	0	1
AC004542.2	0	0	0	0	0	0	0	0	0.222442	0	0	0	1
AC004551.1	0	0	1.25619	0	0.421476	0	1.53334	0.503151	0.346001	0.151731	0.304268	0	1
AC004552.1	0.523319	0	0.792737	0.538345	0.410311	0.35292	0.91899	0.167717	0	0.315122	0.585218	0.299488	1
AC004554.2	0	0	0	0.475935	0	0	0	0	0	0.246301	0.304268	0.31861	1
AC004556.3	104.485	148.128	106.243	141.056	114.106	119.528	94.6125	104.646	93.5539	127.4	118.279	107.23	1
AC004584.3	3.05709	0.575962	3.20438	1.19292	1.55638	0.921109	1.34872	4.52889	1.50566	2.15753	0.631579	0.393769	1
AC004585.1	0.295477	0	0.18088	0	0	0	0	0.23266	0	0	0	0	1
AC004585.2	0	0	0	0	0	0	0.836431	0	0	0	0	0	1
AC004593.1	13.8772	15.8503	15.9414	19.3053	15.7204	11.4944	11.9808	12.2602	17.9075	15.0477	10.5564	14.5659	1
AC004593.2	0	0	0	0.199645	2.08521	0	0	0	0	0	0.304268	0	1
AC004596.1	0	0.157064	0	0	0	0	0	0	0	0	0.329852	0.560732	1
AC004597.1	0.905772	0	0	0	0	0	0	0	0	0	0	0	1
AC004623.1	3.97524	0.869558	0.84558	1.63207	2.20746	2.34094	3.62568	1.70779	1.41711	0.870491	1.26824	1.89485	1
AC004672.1	0	0	0.285321	0	0	0	0	0.23266	0	0	0	0	1
AC004672.2	0	0	0	0	0	0	0	0	0.610515	0	0	0	1
AC004678.1	0.523998	2.38006	3.20632	3.02159	1.11694	0.428517	0.920588	1.65166	2.79144	1.63356	0.304268	0	4
AC004678.2	0.457041	0.799285	2.42499	5.4764	0	0.214258	0.836431	0.79828	1.20317	0.626619	0	0	1
AC004687.2	0.752518	1.2339	2.80999	2.38358	3.63873	2.72145	1.609	1.67279	4.15792	2.43341	2.35495	1.04479	1
AC004696.1	0	0	0	0	0	0	0	0.23266	0	0	0	0	1
AC004702.1	0.694638	0	0	0.424592	0	0	0	0	0	0	0	0	1
AC004706.1	0.832368	0	0	0.248353	2.46187	0.428517	0	1.67644	0	0	0	0	1
AC004706.3	11.6939	5.32963	5.87802	8.76046	2.32667	2.14662	7.93232	9.68888	10.4743	8.88495	6.89467	5.07723	1
AC004707.1	3.62217	2.16796	7.6671	7.46535	2.80556	0.650848	2.80187	0.903527	1.83999	1.60939	4.01213	4.7791	1
AC004771.1	3.09808	5.04984	4.35794	3.69766	5.70691	2.31786	2.60707	5.94099	2.8993	6.77624	1.21707	3.31648	1
AC004771.2	18.1069	12.2154	11.551	14.8648	9.57375	14.6098	17.7644	13.3586	12.9366	8.84112	13.5439	10.2054	1
AC004771.3	2.92724	2.41606	3.5169	2.38083	9.58732	2.64247	6.25983	4.6235	4.93143	5.58097	4.3555	3.70736	1
AC004771.4	5.94594	3.56012	1.61551	2.04224	3.17488	0.865107	1.9766	0.23266	1.08122	0.760635	0.63412	3.03493	1
AC004774.3	0	0.157064	0	0	0	0	0	0	0	0	0	0	1
AC004775.1	1.75434	1.68857	0.850771	1.26186	1.98112	0.865107	0.995274	0.868472	2.13557	3.63709	2.53102	1.53569	1
AC004777.1	0.590955	0	0	0.199645	0	0	0	0	0	0	0	0	1
AC004801.1	1.11495	1.34452	1.69635	1.68976	0.758292	0.571215	0.995274	2.52017	1.73822	2.73104	0.304268	3.69807	1
AC004801.2	2.33648	5.99159	2.29673	0.68235	6.33083	6.703	5.55821	6.7656	2.63222	6.24424	5.76394	5.33801	1
AC004801.4	0	0	0	0	0.288059	0	0	0	0	0	0	0	1
AC004801.5	0	0.485156	0	0	0	0	0	0	0	1.84421	0	0	1
AC004801.6	1.79311	0.546038	0	1.93792	0.252764	0.865107	0.651068	2.80525	1.36287	1.30956	0	0.419881	1
AC004801.7	0	0.157064	0	0	0	0	0	0	0	0	0	0	1
AC004803.1	26.7944	26.8836	23.7901	21.0292	30.2874	25.2078	18.2332	28.3933	28.5124	31.7531	29.4455	19.9202	1
AC004805.1	0	0	0	0.248353	0	0	0	0	0	0	0	0	1
AC004805.2	0	0.267685	0	0	0	0	0	0	0	0	0	0	1
AC004812.1	0	0	0	0.248353	0	0	0	0	0	0	0	0	1
AC004812.2	28.5176	24.8985	25.673	24.4279	28.9343	26.8852	24.3237	27.8842	24.7341	15.2688	31.8137	25.9038	1
AC004816.1	6.19175	2.91808	7.17351	5.67607	5.16468	9.3688	11.2419	3.93913	5.51999	15.5622	15.8118	8.88018	1
AC004816.2	0.587251	0.495021	2.12812	1.72177	0.540823	0.428517	0	2.25247	0.212112	1.34378	0.304268	1.49643	1
AC004817.2	0	0	0	0	0	0	0.367596	0	0	0	0	0	1
AC004817.4	0	0	0	0.148462	0	0	0	0	0	0	0	0	1
AC004817.5	0	1.41687	1.12052	1.01151	0	0	0.306863	0.839321	1.79582	1.47052	0	0	1
AC004825.2	17.5201	26.5025	15.5343	9.24966	10.1836	11.1293	16.4975	12.7491	11.2666	11.6049	7.18762	14.2303	4
AC004825.3	0	0	0	0	0	0	0	0	0	0	0	0.570355	1
AC004828.1	0	0	0.48244	0	0	0	0	0	1.12637	0	0.304268	0	1
AC004828.2	2.09328	0	0.570641	0	0	0.218295	0	0.487404	0	0	0	0	1
AC004830.2	0	0.485156	0	0.593848	1.64124	0	0	0	0	0	0	0	1
AC004832.1	0	0.348626	0	0.475935	0	0.512915	0	0	0.212112	0	0.910263	0	1
AC004832.2	0	0	0	0.199645	0	0	0	0	0	0	0	0	1
AC004832.4	0	0.227337	0.160813	0	0	0	0	0	0.222442	0	0.329852	0.342213	1
AC004832.5	26.2189	45.7298	44.16	72.8528	79.8019	48.1176	27.7246	42.2462	48.6613	41.1998	48.9176	32.1707	4
AC004832.6	0.917107	1.25773	1.28652	3.56743	3.57819	2.25576	1.22745	3.56796	1.13163	1.00694	0.938388	0	1
AC004834.1	1.44043	4.17643	3.88835	3.9058	2.33798	2.70732	3.11262	3.51294	6.36023	6.2808	5.79374	2.39971	1
AC004835.1	0	0.242578	0	0	0	0.554645	0.735192	0	0	0	0	0.560732	1
AC004837.4	3.24586	5.62379	1.53632	5.5328	2.09511	2.22137	2.228	4.50807	1.74855	0.915761	2.83058	1.33098	1
AC004839.1	0.691612	0.575962	1.80512	5.22432	4.18759	0.428517	0	2.14358	1.72102	1.82794	0.480715	0	5
AC004839.2	0.523998	0.267685	1.04789	0.199645	0.252764	0.214258	0	0.550566	0.222442	0	0	0.903944	1
AC004840.1	0.590955	0.727735	2.01848	1.06978	3.413	2.78576	1.5752	0.577511	0.222442	0	0.905181	0.312123	1
AC004840.2	0	0	0	0.248353	0	0	0	0.23266	0	0	0	0	1
AC004846.1	0	0.647486	0	0.475935	0	0	0.344206	0.635812	1.912	0	0.603454	0.312123	1
AC004846.2	12.0537	15.2908	11.026	10.8779	7.72899	5.40894	6.03515	8.92878	13.378	10.1231	12.0604	12.319	1
AC004847.1	0	0	0	0	0.505528	0	0	0	0	0	0	0	1
AC004852.3	0	0	0	0	0	0	0.766669	0	0	0	0	0	1
AC004854.1	2.60723	3.67892	0.827959	1.37193	0.758292	2.64169	1.87793	0.46532	1.80821	1.09748	0.329852	3.78241	1
AC004854.2	9.88614	10.4334	15.9788	12.5381	11.0093	11.1137	15.8061	17.7212	18.2829	17.9481	7.55936	12.055	1
AC004858.1	0	0	0	0	0	0	0	0	0	0	2.75091	0	1
AC004862.1	105.91	152.747	142.493	131.581	112.962	118.577	85.2887	100.725	130.532	104.177	113.536	95.829	1
AC004865.2	1.02491	3.51764	1.22452	3.31324	5.97957	2.1377	0.995274	2.39472	1.09155	1.537	1.92248	1.04413	1
AC004870.2	0	0	0	0	0	0	0	1.46221	0	0	0	0	1
AC004870.3	0	0	0	0	0	0	0	0	0	0.606922	0	0	1
AC004877.1	3.59051	2.14779	2.60507	1.25428	3.09791	0.826552	1.87813	1.50428	2.40554	1.74386	3.98124	3.76325	1
AC004877.2	4.12083	10.9872	6.63375	6.47508	2.95688	5.25841	5.49632	10.6411	6.57898	7.42748	7.89771	6.08617	1
AC004882.3	0.961658	0.53537	0	0.475935	1.13101	0.218295	0.895599	0.800754	0	0.246301	0	0	1
AC004884.1	0	0	0	0	0.540823	0.432553	0	0	0	0	0	0.559396	1
AC004890.1	1.57199	1.25773	0.84558	1.83822	2.33082	0.642775	1.03262	1.41904	1.73822	1.6414	0.938388	1.99031	1
AC004890.2	37.5888	29.5305	35.1409	43.392	40.586	42.3016	38.5827	31.7679	28.9234	26.0205	32.4977	36.4119	1
AC004893.2	0	0	0.56545	0.424592	0	0.218295	0	1.38915	0	0	0.304268	0	1
AC004895.1	1.96251	0	0.873941	0	0	0.214258	1.84001	0	0	0.398032	0	1.11514	1
AC004898.1	1.06299	1.50031	0.850771	3.13598	0.393256	0.869143	2.22272	0.23266	0.622283	1.15867	0.963972	0.839095	1
AC004899.1	1.35221	0.454673	0.440943	0.199645	0.842952	0.168606	0.344206	0.317906	0.434554	0.56745	1.29382	0	1
AC004908.2	10.8669	6.31673	13.8014	11.6202	11.0952	7.97494	10.0644	6.91505	7.3193	12.199	8.4701	9.84345	1
AC004908.3	2.82542	1.67205	3.94003	3.614	3.23634	6.56291	4.7908	2.67553	4.20499	5.55261	1.59809	4.53801	1
AC004910.1	0	0	0	0.248353	0	0	0	0	0	0.246301	0	0	1
AC004912.1	5.10337	0.157064	0.822769	3.10645	0.288059	0	1.01866	2.98759	3.77895	0.246301	1.43365	2.04366	1
AC004917.1	1.10384	1.19787	0	0.890772	0.70246	0	0	0.487404	0.763144	0	0	0	1
AC004918.1	105.978	120.57	112.516	95.7464	111.926	92.3222	86.3377	117.861	119.078	127.045	92.7098	86.6568	3
AC004918.3	41.795	41.766	37.3674	27.5901	34.0731	37.2119	56.7579	43.2081	34.771	28.9596	49.7761	38.9346	1
AC004920.1	0	0	0	0	0	0.84303	0	0	0	0	0	0	1
AC004921.1	0.681406	0	0	0.248353	0	0	0	0	0	0	0	0	1
AC004921.2	0	0	0	0.148462	0	0	0	0.23266	0	0.380318	0	0	1
AC004922.1	0	0.469915	0.873941	0.63458	0	0	0.306863	0	1.18737	0.380318	0.452591	0.964125	1
AC004923.2	0.981039	0.93983	2.6411	0.765287	0	0.214258	0	0	0.747667	0	0.905181	0	1
AC004923.4	0.530444	1.06697	1.952	4.39345	2.09511	0	3.36485	0.485623	1.40981	0.653565	1.38844	0.762762	1
AC004925.1	4.67995	3.34867	6.9018	5.43199	5.48975	2.31075	4.82921	5.72003	5.2916	7.67549	7.15981	6.02366	1
AC004938.1	2.31546	0	0.570641	0	0	0	0	0	0.444885	0.490174	0	0	1
AC004938.2	2.46487	5.97585	5.82274	4.27715	7.41822	3.79529	3.07938	5.95802	4.76479	4.46037	3.91221	2.64698	1
AC004941.1	0.295477	0	0	0.31729	4.10311	0.214258	0	0.23266	0	0	0	0	1
AC004941.2	0.22852	0	0	0	0.252764	0	0	0	0.444885	0	0.329852	0.936368	1
AC004943.1	0.374407	0.712493	0.48244	1.28313	1.30702	0.214258	1.53448	0.967778	0.869109	0.246301	2.76561	1.39032	1
AC004943.2	15.7549	21.5103	16.6021	14.9292	12.3909	21.6251	17.6042	24.1212	29.7339	19.4297	29.4159	19.0512	1
AC004943.3	0	0.68201	0	0	0	0	0	0.317906	0	0	0	0.342213	1
AC004947.1	0	1.1331	0	0	0	0	0.183798	0	0	0	0	0	1
AC004947.3	0	0.227337	0	0	0	0	0	1.29974	0	0	0.150864	0	1
AC004948.1	0	0.777948	0.723519	0.396815	1.11694	0	0	1.01589	0.434554	0.492602	1.5393	0	1
AC004951.1	10.1785	6.44014	10.9813	11.2062	9.31242	7.35936	13.6159	12.965	12.2042	11.8694	16.8603	9.38335	1
AC004951.2	9.6852	9.32049	3.27858	3.46396	6.72902	2.93167	10.2227	6.29967	7.33411	2.48351	7.38286	3.71739	1
AC004951.3	2.14922	0.784044	1.76895	0.158645	0	0.415984	0.183798	4.83048	2.99906	0	0	3.4964	1
AC004951.4	0.981039	2.0922	4.777	3.61158	2.46772	5.13248	3.75544	2.81205	5.35418	1.17638	1.21453	3.08647	1
AC004967.1	5.11017	2.05722	1.5613	3.45107	1.24328	2.21395	2.57653	2.53475	1.96278	2.50653	2.20148	4.37918	1
AC004967.2	26.6973	20.3814	14.6599	21.5552	21.86	26.4137	23.5849	18.3626	12.8321	15.9299	18.2883	24.2412	1
AC004969.1	0	0	0.28013	0.158645	0	0	0	0	0.610515	0	0	0	1
AC004973.1	0	0.469915	1.44215	2.44606	0.828882	0.214258	0.306863	0.550566	0.915773	2.40795	1.41933	0	4
AC004974.1	0.295477	0	0.507416	0	0.65351	0	0	0	0.222442	0.246301	0.452591	0	1
AC004980.1	23.045	28.192	18.3881	30.1705	26.0243	27.4928	35.5096	26.3546	28.9073	31.9057	20.5485	18.0006	1
AC004980.2	0.295477	0.227337	0.4662	0	1.08165	1.34885	0.957931	0.46532	0	3.96469	0	0.624245	1
AC004980.3	0	0	0	0.248353	0	0	2.60687	0.800754	1.07111	0	0	0.637221	1
AC004980.4	0	0	0.904398	0.248353	0	0	0	0	0	0	0	0	1
AC004982.1	17.803	13.1569	12.6155	9.71024	8.7865	15.2404	17.4291	13.7671	11.3917	8.23576	2.61766	13.6033	1
AC004982.2	45.3012	40.9674	42.2122	36.3864	46.578	51.2215	37.2598	35.3911	30.8219	21.2729	26.8635	41.7167	1
AC004987.2	1.05673	0	0	0	0	0	0	0	0	0	0	0	1
AC004988.1	0	0	0.28013	0	0.288059	0	0.306863	0	0.222442	0	0	0	1
AC004990.1	0.301924	0	0	0	0	0	0.501858	0	0.610515	3.21757	0	0	1
AC004997.1	0	0	1.00761	0.496706	0.915839	0	0	0	0.212112	0	0	0.456284	1
AC005000.1	11.2772	12.6633	7.79695	6.79869	4.85905	14.775	4.22817	9.5987	11.8266	4.56485	11.6442	9.73018	1
AC005000.2	0.923158	0.785322	0	0.199645	0.288059	0	0	0.866266	2.7938	1.14095	0.329852	0.279698	1
AC005005.1	0	0	0	0.496706	0	0	0.344206	0.23266	0	0	0	0.312123	1
AC005005.3	1.7022	0.843647	2.05427	1.94541	1.405	6.1443	1.03262	0.868472	3.0746	2.67796	4.14999	3.11942	1
AC005005.4	0	0	0.804067	0	0.576118	0	0	0.93064	0	0	0.329852	0	1
AC005013.1	0	0.227337	0.723519	0.849184	0	0	0	0	0	1.52406	2.75091	0.674803	1
AC005014.1	1.27652	1.52541	1.41622	0.847287	1.62247	2.60339	2.56693	2.90024	2.38488	3.51098	2.48531	2.02274	1
AC005014.2	0.961658	0.7376	1.30659	0.847287	3.95382	1.63401	1.30214	1.62034	2.5118	1.33593	0.963972	2.77688	1
AC005014.3	0.965362	1.78146	0.285321	0.141531	0	0.934335	0.344206	0.649872	0	0	0	0.140183	1
AC005019.1	0	0.990043	0.28013	1.59235	0.576118	1.51192	0.920588	0	0.222442	1.00694	0.304268	0	1
AC005020.1	0	0	0.440943	0.199645	0	0	0.490661	0	0	0.380318	0	0.312123	1
AC005021.1	14.7437	18.489	21.4435	13.8435	19.2655	17.7252	10.6253	10.8814	20.4342	9.0445	23.3292	10.917	1
AC005034.2	0	0.227337	0	0	0	0.432553	0	0	0	0	0	0	1
AC005034.4	1.63895	4.16478	1.92459	1.97086	4.61509	7.69206	1.609	2.9353	2.50484	4.13879	5.72027	2.37591	1
AC005034.5	7.92378	3.75834	5.25099	6.48105	4.20069	3.39269	6.82482	7.90839	7.23944	3.26789	5.76935	2.30243	1
AC005034.6	1.32039	1.24329	1.53907	1.23888	0	3.50759	3.90325	0.480374	3.41298	0.93008	2.79425	1.98181	1
AC005037.1	0.457041	1.87002	1.11328	0.647642	2.70343	0.888682	1.15981	3.05821	0.444885	2.17201	0.579139	0.591821	1
AC005040.2	0	0	0	0	0	0	0	0	0	1.27676	0	0	1
AC005041.1	1.66058	0.809358	0	0.399289	0.252764	0.646812	0	0.23266	0	0	0	0.312123	1
AC005041.2	0	0	0	0	0	0.214258	0	0	0	0	0	0	1
AC005041.3	15.5396	42.6349	47.1012	47.2061	61.542	25.2422	23.6648	80.7921	67.8459	77.6432	92.5409	29.0664	4
AC005041.4	0	0	0.461009	0	0	1.52527	0	0	0	0	0	1.36885	1
AC005041.5	2.62873	2.45584	1.5971	2.38597	6.0929	3.17981	1.37682	2.08713	1.01179	2.6139	0.989555	4.15855	1
AC005045.1	0.145887	0	0.28013	0	0	0	0	0	0	0	0	0	1
AC005045.2	0	0	0.285321	0.614214	0	0.218295	0	0.317906	0.212112	0	0	0.312123	1
AC005046.1	6.28105	6.7449	7.78404	2.33998	5.08487	5.88116	5.595	4.5222	6.49608	9.96064	4.34684	5.04635	1
AC005050.1	0.22852	1.51835	1.29973	1.27378	0.288059	0.43659	2.53487	0	0.937221	3.72776	1.21199	0.570355	1
AC005050.2	0.926184	0	0	1.80057	1.64124	0	0.920588	0.288755	0.49022	0.246301	2.24145	0.228142	1
AC005050.3	0	0	0	0	0	0	0.306863	0	0	0	0	0	1
AC005052.1	1.15773	0	1.4798	1.46212	1.405	0.432553	2.66753	2.05485	1.83053	2.01914	0.938388	1.39916	1
AC005052.2	6.54876	10.9794	7.50565	6.46708	7.18416	6.93302	4.91683	4.0809	5.00296	5.08461	8.74626	4.14308	1
AC005062.1	0	0	0	0	0	0	0	0	0	0.709313	0	0	1
AC005064.1	0	0	0	0.296924	1.23093	0	0	0	0	0	0	0	1
AC005070.3	7.23148	4.04396	3.08427	2.79021	1.98112	2.65031	5.53057	5.44022	1.73822	1.34583	2.62247	2.81576	1
AC005071.1	0	0	0	0	0	0	0	0.487404	0	0	0	0	1
AC005071.2	0.295477	0.267685	0.285321	0.598934	0.576118	0.869143	0	0.317906	0.222442	0	2.27184	0.591821	1
AC005072.1	0	2.27561	0.321627	0.658465	2.34649	0.415984	0.167286	2.27121	1.52621	1.48347	1.10946	4.09534	1
AC005076.1	11.9052	8.92243	6.68133	8.7342	9.53256	8.34185	3.26832	8.93689	7.9094	12.9694	9.59412	7.22226	1
AC005076.2	0	0	0.321627	0	0	0	0	0.670867	0	0	0	0	1
AC005077.1	10.0389	15.9464	16.2754	19.0558	11.073	7.08703	12.8429	14.7369	15.0352	18.5402	7.09338	13.105	1
AC005077.2	60.2726	59.4623	68.8825	62.1058	57.2814	32.3592	37.7736	66.4947	48.7934	48.4022	65.1567	35.7934	1
AC005077.3	0	0	0	0	0	0	0	0	0	0	0	0.50784	1
AC005077.4	798.885	847.527	881.116	862.202	729.829	760.866	843.225	1008.93	1027.97	845.684	783.054	768.652	4
AC005081.1	0	0	0	0	0	0	0	0.317906	0	0	0	0	1
AC005082.1	0.22852	0.267685	0	0	0	0.214258	0	0	0.222442	0	0	0	1
AC005082.2	0.301924	0	0	0	0	0	0	0	0	0	0	0	1
AC005083.1	0	0.121289	0	0.531414	0.421476	0	0.167286	1.01589	0	0.626619	0	0	1
AC005088.1	0	0	0	0	0	0	0	1.15502	0	0	0	0	1
AC005089.1	51.7687	87.7772	77.2803	111.032	73.0823	94.4855	66.7941	67.9891	79.6618	72.0908	84.1135	65.8257	1
AC005091.1	0.374407	1.01595	0	0	0	0	0.306863	0	2.20662	0	0.603454	0.426194	1
AC005094.1	0	1.02053	0	0	0	0	0	0	0	0	0	0	1
AC005099.1	0	0.267685	0	0	0	0	0	0	0	0	0.329852	0.114071	1
AC005100.1	0	0	0	0.248353	0	0	0	0	0.222442	0	0.304268	0	1
AC005100.2	0.748363	1.82682	2.25645	2.63393	2.88044	0	1.61744	0.953718	1.29355	1.00694	0.659704	2.82925	1
AC005102.1	0	0	0.285321	0	0.252764	0.214258	0	0.23266	0.212112	0	0	0.591821	1
AC005104.2	0	1.29497	0	0	0	0.674424	0	0	0	0	0	0	1
AC005144.1	0	0	0	0	0	0.428517	0	0	0	0	0.304268	0	1
AC005153.1	0	0	0	0	0.288059	0	0	0	0	0	0	0	1
AC005154.1	0.886432	1.84162	0.601757	0.248353	0	3.68977	2.3002	0	1.24822	1.39107	0.329852	0.624245	1
AC005154.2	16.8138	27.066	22.8426	25.5588	35.1595	18.9463	28.5732	19.5172	21.6193	21.2382	19.5701	15.4868	1
AC005154.3	0.295477	0	0	0	0	0	0	0	0	0	0	0.279698	1
AC005154.4	0	0.227337	0	0	0.288059	0	0	0	0.763144	0	0	0	1
AC005156.1	0	0.647486	0	0.283061	0	0	0	0	2.06501	1.36558	0.329852	0	1
AC005160.1	0	0.809358	0	0	0.288059	0	0	0	0.375457	1.56049	0	0	1
AC005162.1	0	0	0.48244	0	0	0	0	0	0	0.606922	0	0	1
AC005162.2	1.86241	7.23253	3.92985	5.55213	4.43419	6.65624	7.12434	6.25957	10.4217	8.08532	2.29643	5.08113	1
AC005165.1	0.22852	0.121289	0.643254	0.199645	0.252764	0.218295	0	0	0	0	0	0	1
AC005165.2	3.73494	4.76323	7.35085	5.58043	3.82106	2.81765	3.18066	5.65307	3.90066	1.87986	3.88147	4.48729	1
AC005165.3	0	0	0	0.566123	0	0	0	0	0	0	0	0	1
AC005180.2	0	0	1.28651	0.141531	0	0	0	0	0	2.55353	0	0	1
AC005208.1	0	0	0	0	0	0	0	1.15502	0	0	0	0	1
AC005220.1	0.603848	0	0	0.99287	0	0.650848	0	1.65869	0	0.380318	0.318588	0	1
AC005224.1	2.77855	0	0	0	0	0.43659	0	0	1.83155	0.490174	0	0.798498	1
AC005224.2	9.16201	2.94834	9.45164	15.1006	14.3787	3.40222	13.5451	3.22336	8.28915	14.5243	19.1759	6.23069	1
AC005224.3	10.6294	4.55364	13.5353	12.9015	9.50764	13.8977	9.72224	8.46168	14.3544	11.726	17.384	23.3159	1
AC005225.1	0.22852	0.227337	0.160813	0	1.69298	0.911601	1.99334	0	0.222442	0	0	0.624245	1
AC005225.2	64.3382	53.1407	65.1752	73.4961	69.3784	66.8883	51.8936	52.3642	71.8521	63.2689	71.5189	45.1247	1
AC005225.3	4.93576	2.45561	5.00378	3.35242	1.65776	0.428517	1.31806	2.55341	7.01367	7.52883	3.477	4.35989	1
AC005225.4	74.8803	75.1408	69.932	85.9106	82.7306	93.205	52.4145	38.9789	53.8458	63.2255	59.4359	62.4799	4
AC005229.1	1.18191	0.267685	0.84558	1.79199	0.793587	0.869143	0.613725	0.783226	0.434554	0.738903	0.963972	1.11879	1
AC005229.4	27.2256	31.9932	32.7388	18.6077	21.4836	29.2349	49.2799	44.055	21.8435	37.3354	35.9241	28.1784	1
AC005229.5	0	0	0	0.74231	0	0	0	0	0	0	0	0	1
AC005230.1	0	0	0	0	0	0	0	0	0	0	0	0.591821	1
AC005237.1	0.729433	0.471193	0.160813	0	0.288059	0	0.306863	0	0	0	0	0	1
AC005237.2	0	0	0	0	0	0	0.344206	0	0	0	0	0	1
AC005244.1	0	0	0	0	0	0	1.0794	0	0	0	0	0	1
AC005244.2	0	0	0	0	0	0	0	0	0	0	1.44785	0	1
AC005253.1	0.879024	0.884799	0.43697	0.95187	0	0	0	1.13728	0.222442	0.490174	0.434354	1.7894	1
AC005253.2	0.291773	0.606446	0	0.296924	0	0.214258	0	1.32421	0.222442	0	0.883218	0	1
AC005255.1	8.54943	9.50876	4.28741	4.47626	8.80792	7.52938	3.23176	6.02209	6.3503	4.264	8.93801	8.78635	1
AC005256.1	0	0	0	0	0	0	0	0	0	0.246301	0	0	1
AC005258.2	0.75184	0	0	0	0	0	0	1.36994	0.836221	2.0436	0.304268	0	1
AC005261.1	284.941	412.49	383.503	406.605	388.115	315.549	310.009	379.807	372.48	392.7	355.157	317.738	4
AC005261.2	0	1.29497	0	0	0	0	0	0	0.222442	0	0	0	1
AC005261.4	0.22852	0.227337	0.285321	0	0.252764	0.428517	0.669144	0.635812	0	0	0	0	1
AC005261.5	0	0	0	0	0	0	0	0.162468	0	0	0	0	1
AC005262.1	0	0	0	0	0	0	0	0.23266	0.212112	0	0	0	1
AC005262.2	0	0.157064	0	0	0	0	0.766669	0	0.610515	0	0	0	1
AC005277.1	2.26385	0.616311	2.66123	4.45393	1.4084	0.646812	0.920003	2.4548	2.41877	0.910384	1.66712	4.48937	1
AC005277.2	0	0	0.48244	0	0.288059	0	0	0	0.212112	0	0.304268	0	1
AC005280.1	59.6418	68.7001	83.9964	70.4589	75.0852	70.2857	37.4807	49.2248	49.3083	57.8271	58.6067	47.8115	1
AC005280.2	4.49906	3.36542	3.29931	3.55069	10.4021	6.01007	0.344206	1.6517	3.64577	0.768481	2.53799	0.342213	1
AC005288.1	12.3275	10.8236	9.0336	12.2946	14.654	19.8952	12.997	7.38914	11.6374	7.3355	8.1223	13.4124	1
AC005296.1	0	0.267685	0	0	0	0	0	0	0.669444	0	0	0	1
AC005300.1	0.442735	0.495021	0.285321	0.199645	0	0.831967	1.53271	0	0	1.20191	1.90593	0.312123	1
AC005304.1	0.295477	0.454673	0.923384	1.00593	0.864177	0	0	0	1.10188	0.758653	0.756859	0	1
AC005304.2	2.10702	0.611738	1.81673	1.23351	0	0.865107	1.01866	0.46532	1.76155	3.88373	0.77961	1.99076	1
AC005304.3	0.758569	0.68201	0.28013	0.283061	0	1.05026	0	0.776159	0.646667	0.980347	0.304268	0.279698	1
AC005306.1	25.2415	39.5759	49.9817	45.8458	37.5795	40.0781	40.9324	39.1119	53.2206	35.9554	43.7912	30.1647	1
AC005324.3	0	0	2.07022	0.583237	0.505528	0	2.74794	0	0.775298	2.68833	3.76018	0.280366	1
AC005329.1	133.626	112.2	115.073	134.98	145.414	134.649	160.125	191.779	212.386	230.185	139.649	135.79	3
AC005329.2	0	0.121289	0	0.148462	0	0	0	2.02129	0	0	0.579139	0.456284	1
AC005329.3	1.59304	0.495021	1.4334	0.406998	1.29911	0.175703	1.60861	0.521415	0.346001	1.3951	1.92248	0.159305	1
AC005330.1	0	0	0	0	0.288059	0	0.183798	0	0	0	0	0	1
AC005332.1	0.291773	3.35735	0.892268	1.6897	0.288059	2.38659	0.306863	1.10981	0.222442	0.93008	1.05604	1.45283	1
AC005332.2	2.12373	2.0922	1.89866	1.46164	2.53275	1.27252	1.43208	2.15485	1.39681	4.00444	0.608536	3.51762	1
AC005332.3	23.9733	29.7913	35.9789	31.1083	25.7737	39.1547	26.5145	33.0618	36.6721	28.1266	19.1772	24.3108	1
AC005332.4	0.981039	0.267685	0.64708	0.296924	0	0.865107	0.651068	1.73253	0.879439	0.246301	0.659704	2.57363	1
AC005332.5	121.692	147.132	146.857	158.603	136.897	125.29	128.883	137.72	141.946	134.507	97.5271	106.218	1
AC005332.6	669.993	632.67	650.093	623.623	575.551	643.068	509.905	467.939	495.534	511.478	482.345	534.177	1
AC005332.7	0.374407	0.722358	0.792737	0.296924	0.288059	0	0	0.783226	0	0	1.7924	1.71107	1
AC005336.1	325.547	406.366	334.654	299.125	296.815	342.038	318.444	295.053	263.156	286.8	276.111	273.978	1
AC005336.2	9.48684	7.85617	5.36918	7.11925	11.0358	6.4883	7.96537	5.07943	4.34554	10.6622	3.95275	13.2499	1
AC005336.3	0	0.606446	0.160813	0	0	0	0	0	0	0	0	0	1
AC005339.1	0.22852	3.32882	1.41101	1.31104	1.94574	0	0.183798	0.317906	0.636336	1.97448	0	2.57433	1
AC005342.1	1.35866	0	0	0	0	0.214258	0.306863	0	0	0.246301	0.150864	0.559396	1
AC005342.2	0	0	0.160813	0	0	0	0	0	0	0	0	0	1
AC005343.4	0.22852	0.895943	0	0.248353	0.252764	0.214258	0.306863	0	0	1.82077	0	0	1
AC005351.1	0.379482	0.227337	0.285321	0	0	0	0.344206	0.23266	0.212112	0	0.304268	0.393769	1
AC005355.1	0	0	0.582627	0.95187	0	0	0	0	0	0	0	0	1
AC005355.2	0.457041	0	0	0	0.288059	0.43659	0	0	0.212112	0	0	0	1
AC005363.2	7.00479	2.56064	1.66833	1.67259	0.252764	0.214258	2.85942	2.5105	0.444885	0.947768	0.933306	0.735983	1
AC005377.1	0	0	0	1.11052	0	0	0	0	0	0	0	0	1
AC005387.2	0	0	0	0	0	0	0.344206	0	0	0	0	0	1
AC005391.1	0.22852	0	0.723519	0.248353	0	2.32674	0	0	0.222442	0.455192	0	0	1
AC005393.1	3.10095	1.90604	4.69183	4.73153	9.6348	1.91836	2.80361	3.47289	3.79462	5.0339	1.52841	1.34311	1
AC005400.1	9.30191	6.92387	5.6832	5.72414	9.49321	3.32259	3.3296	4.36767	5.90277	3.08099	5.27836	4.4489	1
AC005410.1	1.05673	1.45684	0.321627	0	0	0	0	0	0	0	0	0.140183	1
AC005410.2	0	0	0.542639	0	0	0.218295	0.344206	0.810171	1.13821	0.246301	0	0	1
AC005412.1	0	0	0	0	0	0	0	0.317906	0	0.380318	0	0	1
AC005414.1	0	0.485156	0	0	0	0	0	0	0	0	0	0	1
AC005476.1	2.40852	3.96017	4.5236	4.47997	1.91053	2.82572	2.83645	2.75283	1.72789	5.52729	7.0009	3.20638	1
AC005476.2	25.2986	26.3792	25.3249	17.5854	28.3886	21.469	24.7198	17.8704	25.3679	13.2785	22.0147	19.3933	1
AC005479.1	0.926184	0.227337	0	0	0.252764	0	0	0.550566	1.39948	0	0	0	1
AC005479.2	0	0	0.570641	0	0.288059	0.218295	0	0.23266	0.222442	0	0	0	1
AC005480.1	0.145887	0	0.850771	0.731059	2.33961	2.07992	0	0.557596	0.212112	1.78129	1.78151	0	1
AC005480.2	0.295477	0	0	0	0	0	0	0	0	0	0	0.279698	1
AC005482.1	0	0	0	0.593848	0	0	0	0	0	0	0	0	1
AC005487.1	0	0	0.4662	0.872589	1.83994	0.86107	0	0	1.3141	2.41166	0.329852	0	1
AC005498.2	0	0.267685	0	0	0	0	0	0	0.434554	0	0	0	1
AC005498.3	2.62468	5.27462	3.73301	3.49807	5.59632	1.94597	8.66271	6.20028	4.4523	5.32963	5.78413	5.51448	1
AC005514.1	0.583547	0.592482	0.758597	2.65432	1.54541	0	0	2.02129	1.22103	0.380318	0.304268	0.90161	1
AC005518.2	0	0	0	0	0	0	0.306863	0	0	0	0	0	1
AC005519.1	28.2247	29.0489	31.6167	27.292	40.3936	41.5266	26.8737	35.9372	23.9936	33.9212	24.9112	28.0213	1
AC005520.1	0.98333	0	0.285321	0.821407	0	1.34885	0.613725	0	0.212112	0	0.304268	0	1
AC005520.2	35.9578	31.3257	29.6198	39.0852	34.5785	42.7192	43.3993	25.0858	28.9144	29.8771	39.6962	37.0631	1
AC005520.3	1.33836	0.314129	0	0	0.252764	0.214258	0.306863	0	0.646667	0	0	0	1
AC005520.4	0	0	0.291314	0	0	0	0.551394	0	0	0	0	0	1
AC005520.5	2.63666	4.49056	4.78032	3.81362	6.25879	10.218	9.40569	4.4985	8.07091	1.46774	4.69124	4.48946	1
AC005523.1	2.03675	1.3445	3.59783	4.40688	3.47822	4.25947	3.37335	2.68425	1.53644	3.51377	2.84715	1.86774	1
AC005523.2	0.67496	0	0.873941	1.05203	1.81448	0.432553	0.344206	0.400377	0.267778	0.380318	3.44319	0.312123	1
AC005529.1	0	0	0.321627	0.199645	0	0	0	0	0	0	0.301727	0	1
AC005531.1	0.981039	0.818765	1.40584	0.854995	0.288059	2.10845	0.613725	1.82823	0.305258	0.626619	1.7375	1.07622	1
AC005532.1	2.52128	0.348626	3.05475	3.17094	6.03597	2.79535	2.1848	7.83663	3.83911	6.12017	4.60215	0	1
AC005532.2	0	0.454673	0.28013	0.141531	0	0	0	0.503151	0	0.246301	0	0	1
AC005534.1	0	0	0	0	0	0.175703	0	0	0	0	0	0	1
AC005537.1	0	0	0.160813	0	0	0	0	0	0	0	0	0	1
AC005538.3	12.4957	14.7141	15.8659	11.648	9.06865	12.388	15.2283	20.7891	20.8409	19.5488	19.1035	25.1063	1
AC005540.1	1.50962	0	1.06521	0.834225	0	0	0	0	0.915773	2.19534	0	0.981281	1
AC005544.1	0	0.121289	0	0.707653	0	0	0.306863	0	0	0	0	0	1
AC005546.1	0.43766	4.95091	6.10675	4.77015	4.64339	1.0834	2.529	4.00226	2.43654	1.76357	1.96631	0.50784	1
AC005549.1	0	0	0	0	0	0	1.28659	0	0	0	0	0	1
AC005550.2	13.9281	35.4613	18.0317	18.7449	23.0435	18.6277	11.3888	9.51676	18.3263	20.4551	22.8994	9.38033	1
AC005552.1	0	0	0	0.248353	0	0	0	0.317906	0.212112	0.326782	0	0.279698	1
AC005562.1	3.74619	5.63197	3.95128	6.61291	1.52427	3.10875	0.920003	6.10145	3.50085	2.97712	0.938388	6.5107	1
AC005578.1	1.27652	0.990043	1.01158	1.31382	2.17778	0	1.0794	0.783226	3.32363	0.380318	0.935847	1.16218	1
AC005586.1	3.91787	2.82531	3.3667	2.40607	8.63451	4.13785	4.78374	1.43657	7.11443	6.30832	1.53068	5.79373	1
AC005586.2	20.3981	25.1024	24.461	29.7163	28.6598	28.6754	11.2783	17.1979	27.4423	24.0911	19.1963	18.2972	1
AC005592.1	0.583547	0.942387	0.28013	0	1.30702	0	0	0	0.212112	0	0	0	1
AC005593.1	2.47265	0.388974	0.56545	0.99287	1.8264	0.218295	0.344206	0	0.267778	0.141863	0.63412	0.279698	1
AC005594.1	0.295477	1.4196	0.576634	1.61257	0.288059	0.214258	0	3.11656	0.624109	0	0	0	1
AC005599.1	0	0	0	0	0	0	0	0	0	0	0	1.25478	1
AC005606.1	0.527023	0.157064	1.60785	0	1.14364	0	0	0	0	0	0.150864	0	1
AC005606.2	0	0.942387	0.582627	0.447997	0.288059	0.214258	0.669144	1.67861	0.975256	0	0	1.67587	1
AC005614.1	0	0.227337	0.28013	0.141531	0	0.214258	0.511492	0	0.535555	0	0	0.279698	1
AC005618.1	0.752518	1.41358	0.606947	1.53594	0.505528	0	0.855697	0.23266	1.43314	0.626619	2.34726	0	1
AC005618.4	0.977334	0.722358	1.55422	2.13245	0.540823	4.50665	2.07879	1.24855	0	2.95974	3.81389	1.34311	1
AC005632.2	0	0	0	0	0	0	0	0.23266	0.222442	0	0	0	1
AC005632.3	0.452886	0.980402	0.641889	0.665397	1.08165	1.47878	1.87852	0.46532	1.02174	1.39004	0.304268	2.24293	1
AC005632.6	3.15885	1.24786	0.56545	2.34411	1.82648	4.09129	2.76074	2.87961	3.1167	1.44441	3.62327	4.09416	1
AC005670.1	0.22852	0.348626	0.48244	0.248353	0	1.22589	1.07334	0.550566	0	1.14617	0.756859	3.87669	1
AC005670.3	153.544	176.785	194.905	192.512	205.414	187.542	180.217	188.494	162.76	179.705	180.041	171.869	1
AC005674.1	0	0.227337	0.582627	0.248353	1.8264	0	2.75069	1.48104	5.9612	0.87292	4.96683	1.54134	1
AC005674.2	10.344	9.87223	14.5567	18.8184	14.2076	12.0395	12.4336	23.9749	24.9774	19.9669	14.2704	12.7693	1
AC005682.1	3.72224	3.62358	6.05327	6.50104	8.16089	3.86512	3.19122	5.78164	2.352	5.0259	6.57773	3.42104	1
AC005682.2	0.694638	0	0	0	0	0	0	0	0	0	0	0	1
AC005695.1	0	0.525739	0	0.593848	0.540823	0	0	0	0	1.56049	0	0	1
AC005695.3	0.457041	0	0	0.647642	1.14364	0.942408	0	0	1.3141	0	0	1.52619	1
AC005696.1	19.7189	22.7574	14.6596	22.4334	13.7589	32.3686	34.1775	20.999	20.5255	32.9352	22.2416	32.4891	1
AC005696.2	0	0	0	0.148462	0.576118	0	0	0	0	0.709313	0.723924	0.312123	1
AC005696.3	0	0.860167	1.57429	1.28071	2.4157	0.650848	1.31058	1.11866	0	2.03884	2.70494	1.99365	1
AC005696.4	0	0	0.160813	0	0	0	0	0	0	0	0	0	1
AC005697.2	0	0.363867	0	0	0.490133	0.214258	0	0	0	0	0	0	1
AC005699.1	0.295477	0	0.285321	0.141531	0	0	0	0	0	0	1.01349	0	1
AC005702.2	0	0	0	0	0	0.674424	0	0	0.212112	0	0	0	1
AC005703.1	0.463092	0	0	0	0	0	0	0	0	0	0	0	1
AC005703.3	0	0.833782	0	0	0	0	0	0	0	0.246301	0	0	1
AC005703.5	0.295477	0	0	0	0	0	0	0	0	0	0	0	1
AC005722.2	5.04183	3.71234	1.87066	4.25892	1.412	2.23111	1.38626	3.00155	3.07944	3.97492	1.84357	1.99076	1
AC005722.3	0.590955	2.28812	0.56026	1.26199	1.51658	0	2.51244	2.48881	0.646667	0.246301	0.608536	1.07622	1
AC005722.4	0	0	0	0	0	0	0	0	0.375457	0	0	0	1
AC005725.1	0	0	0	0	0.252764	0	0	0	0	0	0	0	1
AC005726.1	0.879024	1.29559	1.21333	0.573054	2.19205	1.94126	1.65418	0.790256	2.04366	1.24254	1.59294	3.21788	1
AC005726.2	1.38928	0	0	0	0	0	0	0	0	0	0	0	1
AC005726.3	0.296849	0	0	0.672945	0	0	0.71868	0	1.14933	0	1.9173	0	1
AC005726.4	0.583547	1.43485	4.54688	5.02714	7.94739	3.27528	2.07879	1.22846	1.78709	0.87292	1.83574	0.559396	1
AC005730.2	0	1.41358	0	0	0.864177	0.554645	0	0.23266	0.424224	0	0	0.312123	1
AC005730.3	0.446439	0	0.321627	1.14611	0.288059	0	1.68667	0	0	0.492602	0	0.732672	1
AC005736.1	0	0	0	0	0	0.218295	0	0	0	0	0	0	1
AC005740.1	0.22852	0.429556	0.28013	0	0	0.218295	0	0.924567	0.646667	0.246301	0.912804	0	1
AC005740.2	0	0	0.28013	0	0	0.214258	0.344206	0.23266	0	0	0	0	1
AC005740.4	2.99806	2.00808	2.19886	2.32915	1.87523	1.51192	4.30796	3.85241	3.69716	1.00694	1.84611	2.12132	1
AC005740.5	0.915978	0.242578	0	0.665397	1.72316	2.72766	1.68667	0	0.434554	2.65012	0	0.841098	1
AC005746.1	8.32436	4.02676	7.2175	7.65604	4.93424	5.21717	6.45937	7.70123	2.95925	5.88923	9.09217	4.20708	1
AC005746.2	0	0	0.28013	0	0	0	0	0	0	0	0	0	1
AC005746.3	0	0	0	0	2.87218	0	0	0	0	0	0	0.312123	1
AC005753.1	0.441364	0	0	0	0.252764	0.214258	1.05325	0.23266	0.424224	0.492602	0	0	1
AC005753.2	0	0	0	0	0	0	0.344206	0.649872	0	0	0	0	1
AC005753.3	3.03686	1.10147	1.41101	0	0.864177	0	0.167286	0.317906	2.24277	1.47779	0.329852	1.58656	1
AC005759.1	0.22852	0.895943	1.00501	1.96317	1.30702	0.432553	0.528004	1.33379	1.70207	0.606922	2.38941	0.787539	1
AC005775.1	2.55329	2.60843	3.31401	4.45654	4.46642	3.43274	2.30585	4.12421	2.80436	1.23151	4.08447	4.59556	1
AC005776.1	4.34686	2.95337	1.17074	2.9329	0.561968	2.85988	4.21091	0.23266	2.6171	0.758653	0	0.706058	1
AC005776.2	0.583547	0	0.723519	0.248353	0	0	0	0	0.212112	0	0	0	1
AC005785.1	0.981039	1.60659	1.11328	1.88652	3.01095	0.214258	1.0794	1.00704	0.963026	0.947768	1.26003	1.66106	1
AC005785.2	7.13121	12.8868	7.47727	14.2642	12.9855	9.44592	9.18613	9.65331	13.2473	14.8772	12.386	12.3268	1
AC005786.1	0	0	0	0.199645	0.505528	0	0	0.23266	0.212112	0.246301	0	0	1
AC005786.3	25.2876	38.746	21.807	32.2005	16.3481	28.8521	24.1268	21.3458	18.6775	14.8874	3.69095	8.25941	3
AC005786.4	0	0	0	0	0	0	0	0	0.222442	0	0	0	1
AC005789.1	0.295477	1.12829	0.341693	0.199645	0	0.428517	0	0.46532	0	0	0.150864	0	1
AC005790.1	0	0	0	0	0	0	0	0.324936	0	0	0	0	1
AC005798.1	0	0	0	0	0	0	0	0.317906	0.680329	0	0	0	1
AC005821.1	0	0.227337	0	0	0	0	0	0	0	2.09372	0	0	1
AC005822.1	7.98634	7.99774	11.7172	14.3312	16.734	10.3021	8.56905	4.54392	8.23954	14.1541	9.73121	6.02613	1
AC005828.3	0.295477	0	0	0	0	0	0	0	0	0	0	0	1
AC005828.4	0.43766	0	0.56026	0	0	0	2.45334	0.317906	0.434554	0.151731	0	0.114071	1
AC005828.6	0	0	0	0	0	0	0	0.317906	0	0	0	0	1
AC005828.7	0	0	0	0	0	0	1.10279	0	0	0	0	0	1
AC005829.1	2.61436	0.713772	1.1724	0.847287	0.288059	1.52937	1.37682	0.952724	0.434554	1.85327	0.304268	0.279698	1
AC005829.2	0	0	0	0	0	0	0	0	0	0.980347	0	0	1
AC005831.1	8.79481	4.54941	12.9872	13.7037	8.424	2.9149	5.58736	6.12648	3.2018	6.31107	3.5145	5.0166	1
AC005832.3	0.819475	0.227337	0.84558	1.09564	0.252764	0.654885	1.26479	1.8923	0.879439	1.61182	0	3.02395	1
AC005832.4	0	0	0	0	0	0	0	0	0.222442	0	0	0	1
AC005833.1	0	0	0	1.1877	0.252764	0	0	0	0.656997	0	0	0	1
AC005837.1	1.02861	2.27896	3.6044	5.78972	4.46658	2.34792	2.80986	2.12401	2.041	0.87292	3.70412	2.08277	1
AC005837.3	1.73893	2.83237	2.05811	2.8798	5.91421	3.37692	0.995274	3.48596	2.80395	2.88276	2.07108	0.591821	1
AC005838.2	0	1.19765	1.08528	2.7376	0.252764	0	2.12145	0.627788	0	3.03985	0.304268	0.312123	1
AC005839.1	41.8182	34.2154	25.89	31.5211	47.6974	32.8939	37.9446	38.9474	26.8022	31.806	33.6784	28.1141	1
AC005840.1	3.35245	4.47042	2.87366	1.67576	2.95688	2.0706	6.83546	3.61228	2.41425	4.97311	4.55308	6.39227	1
AC005840.2	42.9161	54.3348	56.4611	71.0838	87.9709	60.7453	50.2278	49.1543	66.8388	68.188	73.5739	55.7077	4
AC005840.3	2.64764	2.36954	3.35052	0.798578	1.9911	1.86026	4.93489	2.05485	2.78598	4.0155	3.043	2.4288	1
AC005840.4	12.1569	22.8787	14.5698	12.3714	16.3579	15.8369	17.249	21.8174	21.7541	19.6484	14.4533	12.2929	1
AC005841.1	4.2605	2.02606	3.77039	4.60506	2.39365	2.27302	2.15213	1.79894	1.98333	0.770314	2.066	5.09707	1
AC005845.1	0	0	0	0.482706	0.252764	1.52527	0	0	0.424224	0	0	0	1
AC005865.1	1.15773	0	0	0	0	0.337212	0	0	0	0	0	0	1
AC005865.2	0	0	0.285321	0.703922	0	0	1.22667	0.23266	0	0.425588	0	0	1
AC005871.2	0	0	0	0	0	0.831967	0	0.23266	0	0	0	0	1
AC005899.1	1.11125	1.20879	2.4758	2.31375	0.864177	2.21799	2.38466	1.71409	1.84134	0.303461	0.782442	0.964125	1
AC005899.2	0	0	0	0	0	0	0	0.23266	0	0	0.304268	0	1
AC005899.3	0	0	0	0	0	0	0	0	0.669444	0	0	0	1
AC005899.5	2.41624	1.09945	1.87722	1.32322	0.252764	0.432553	0.735192	1.01407	3.48698	2.4533	2.4189	2.54806	1
AC005899.6	4.37104	7.95149	4.30651	8.42977	4.821	3.87004	10.0676	8.58596	4.95758	7.63104	2.76734	4.98333	1
AC005899.7	4.20297	1.82383	3.39948	5.63219	4.36429	4.48087	0.613725	0.952724	5.68166	2.26544	2.19419	3.93652	1
AC005899.8	0.523998	0	0.285321	0.758996	0.490133	0	0	1.40668	0.212112	0.993038	1.53676	1.90517	1
AC005906.3	0	0	0	0.593848	0	0	0	1.73253	0	0	0	0	1
AC005909.2	1.85237	0	0	0	0	0	0	0	0	0	0	0	1
AC005911.1	4.73306	3.10946	1.85442	0.895995	2.4639	2.48597	2.94102	3.95596	1.75122	4.40887	1.64926	3.71672	1
AC005912.1	560.321	532.126	499.963	432.775	459.619	531.108	575.039	525.664	520.83	624.57	564.826	475.926	1
AC005912.2	0.917107	1.30417	1.14208	3.49441	2.90826	0.43659	1.77705	1.15649	1.48289	0.993038	0.910263	1.4971	1
AC005914.1	2.87243	1.79872	0.285321	1.54553	2.09511	2.73077	0	0.550566	0.222442	0	0	1.4971	1
AC005920.1	27.0714	18.1397	20.4001	25.424	27.256	22.3165	16.7433	9.40758	10.447	7.19059	6.32077	11.0071	1
AC005920.3	0	1.19857	0	0	0.252764	1.05026	0	0	0	0	0	0.279698	1
AC005920.4	0	0	0.145657	0	0	0	0	0	0	0	0	0	1
AC005921.1	0	0	0.361759	0	0	0	0	0	0	0	0	0	1
AC005921.2	0	0	0.285321	0.199645	0.252764	0	0	0	0.705098	0.910384	0	0.312123	1
AC005921.3	0.819475	0.591428	1.2087	1.52901	0.793587	1.26848	1.43601	2.62573	0	0.910384	0.304268	0.700915	1
AC005921.4	0.886432	0	0	0	0	0.869143	0	0	0	0	0.63412	0	1
AC005943.2	0.145887	0	0.461009	0	0.252764	0	0	0	0	0	0	0	1
AC005944.1	4.68204	4.01463	3.53538	2.12245	4.84553	2.96543	3.10887	2.36049	2.52618	4.46075	1.86819	2.80046	1
AC005954.1	1.06089	1.25773	3.62755	2.23146	0.697126	2.79883	0.995274	3.05904	1.7384	4.07758	0.619421	3.97193	1
AC005954.2	0	0	0	0.283061	0	0.214258	0	0	0	0	0	0	1
AC005962.1	3.60938	7.57371	3.40618	4.9614	3.46691	5.58156	1.30214	4.02004	3.38255	4.36264	2.51395	9.04393	1
AC005962.2	0.231546	0.53537	0.56026	2.86658	1.4837	0.432553	0.306863	0.550566	2.84144	3.23204	2.56976	1.4369	4
AC005972.2	0	0	0.160813	0	0	0	0	0	0	0	0	0	1
AC005972.3	0	1.29497	0	0	0	0	0	0	0	0	0	0	1
AC006001.1	0.301924	0.363867	0	1.35978	4.51342	0	0.344206	1.38768	0	0	0	0	1
AC006001.2	44.0066	53.2417	40.5268	65.1025	45.9234	68.8576	41.2547	41.8304	31.7865	38.7375	51.7557	45.5434	1
AC006001.3	204.787	181.467	219.401	229.546	252.086	226.967	214.409	199.339	222.601	205.974	235.38	220.083	1
AC006003.1	0.301924	0	0	0	0	0	0	0	0	0	0	0	1
AC006008.1	22.7027	20.0717	17.9228	29.9544	24.437	18.8832	28.718	11.9731	32.0529	29.139	25.0742	27.1377	1
AC006017.1	3.02716	4.34808	1.59191	3.09472	7.85938	2.90257	2.96974	3.40973	1.99262	2.66969	2.15038	0.871519	1
AC006019.1	0	0	0	0	0	0	0	0.577511	0	0	0	0	1
AC006020.1	0	1.44472	0.723519	0.997646	1.06965	0.214258	2.88003	0.23266	0	0	0	0.420549	1
AC006023.2	0	0.227337	0	0	0	0.432553	0	0.23266	0.646667	0.899866	0	0.279698	1
AC006023.3	0.822501	1.7931	0.850771	0.63458	2.11446	0.646812	0.490661	0.550566	0.656997	0.760635	0.989555	0	1
AC006026.1	0.457041	0.454673	0.84558	0.895995	0.505528	1.60876	0.183798	1.59557	0.869109	0.626619	0.963972	0.592489	1
AC006026.3	2.11255	2.35387	2.54761	1.13225	1.75846	0.218295	0.976007	0	0.364741	3.51298	0.762748	1.3501	1
AC006027.1	5.13373	6.96612	5.10043	7.18217	14.9489	11.1951	9.61188	9.76253	8.03625	10.4497	9.1722	9.31713	1
AC006028.1	0	0.267685	0	0	0	0.865107	0	0	0.222442	0	0.63412	0	1
AC006030.1	0.22852	1.02098	0	1.81675	1.08165	0.214258	1.33948	0	2.84699	1.25324	0	0.700247	1
AC006033.1	0.145887	0.738878	0	0.406998	3.94556	0.907565	0	0	0	0.326782	1.27435	1.101	1
AC006037.1	3.34084	3.08225	4.46748	2.12687	1.2715	0	0.344206	0.577511	0.879439	0.530026	1.89721	2.58723	1
AC006037.2	38.8016	59.8693	54.9139	54.046	36.749	36.0909	43.0718	46.568	66.9884	43.7222	51.7563	33.2446	1
AC006041.1	2.70579	0.227337	0	0.647642	0.490133	0	0	0	0.212112	0	0	0	1
AC006041.2	0.457041	0.762706	1.29171	0.496706	1.81233	2.72785	0.367596	0	0.212112	0.425588	0.63412	0.114071	1
AC006042.1	0	0	0	0	0	0.218295	0	0	0	0.246301	0.329852	0	1
AC006042.2	0	1.05301	0.461009	0.903703	0.288059	0	2.49088	2.01278	0.222442	0	1.43365	1.67533	1
AC006042.3	0.295477	0.157064	0.160813	0.424592	0	0.214258	0.334572	0	0	0.246301	1.6042	0.279698	1
AC006043.1	0.295477	0	0.28013	0	0	0	0	0	0	0	0	0.312123	1
AC006058.1	0.43766	0	0.321627	0	0	0	0	0	0	0	0	0.279698	1
AC006058.3	0.291773	0.242578	0	0	0	0	0	0	0	0	0	0	1
AC006059.1	0	0.227337	0.18088	0	0	0.214258	1.15981	1.23896	0	0.492602	0	0.592489	1
AC006059.4	0	0	0.285321	0	0	0	0	0	0	0	0	0	1
AC006059.5	0	0	0	0	0	0	0	0	0	1.1349	0	0	1
AC006064.2	2.49818	9.74431	6.38993	9.82602	7.54658	4.3492	4.25902	9.86659	10.3085	8.45015	9.5255	4.15967	1
AC006064.3	3.50313	3.29637	1.68078	3.29719	4.24188	1.51999	6.9522	5.04045	6.09035	5.13301	2.22675	4.04115	1
AC006064.4	10.6786	8.56551	7.92586	8.03189	8.1144	18.2641	13.7692	11.4638	10.3886	7.77013	6.39594	11.138	1
AC006077.2	4.48433	6.84005	6.0122	5.0132	3.82521	5.02906	1.81244	11.1505	2.58936	5.93356	8.5898	4.5992	1
AC006111.1	0	0.384401	0	0	0.252764	0	0	0	0.133889	0	0.434354	0	1
AC006111.2	5.48388	5.75183	4.28027	7.56315	4.02437	11.7617	9.0396	6.51093	8.04379	10.3675	11.8115	11.2594	1
AC006111.3	0.295477	1.19857	0.361759	0	0	0.218295	0	0	0	0.653565	0.608536	0	1
AC006112.1	0	0	0	0	0	0	0	0	0	1.41863	0	0	1
AC006115.2	0	0.121289	0	0	0	0	0	0	0	2.83725	0.603454	0	1
AC006116.1	0	0	0	0.141531	0	0	0	0	0	0	0	0	1
AC006116.10	3.52555	0.894664	3.21571	3.65964	2.05981	2.51102	0.846064	3.55932	3.32229	2.17926	1.97746	1.67453	1
AC006116.2	2.26259	0.785322	2.58501	2.18593	2.03687	0.597123	2.73815	0.395128	1.29333	1.00694	0.938388	2.10208	1
AC006116.3	0	0	0.28013	0.248353	0	3.71731	0	0	0	0	0	0	1
AC006116.4	0	0	0	0	0	0.214258	0	0.317906	0	0	0	1.12146	1
AC006116.5	1.1214	0.267685	0.601757	1.20806	1.4704	2.30141	0.490661	1.18417	0.803333	0.87292	1.112	0.559396	1
AC006116.6	0.295477	0	0.571443	0.731059	0.252764	0	1.15293	0	0	0	0.963972	0	1
AC006116.7	0.291773	1.01138	0.321627	0.248353	0	0	0	0.967778	0.222442	0	0	0.312123	1
AC006116.8	1.12927	4.32617	1.49922	4.29457	10.8811	1.72618	0.957931	1.52359	0.858779	4.25749	2.46261	0.426194	1
AC006116.9	2.89901	1.17759	0	0.248353	2.51479	0.214258	0.183798	0.80531	0.222442	0.79001	0.304268	1.91929	1
AC006122.1	0.457041	0.267685	0.28013	1.04693	1.04635	0.214258	0.613725	0	0.222442	0.738903	0.304268	0.312123	1
AC006127.1	0	0.971229	0	0	0	0	0	0	0	0	0	0	1
AC006128.1	1.34279	2.85805	1.14208	2.55192	1.405	1.95001	3.71294	4.04056	4.12884	1.82632	0.608536	2.63966	1
AC006130.3	2.16432	6.07263	3.52521	4.94874	7.04939	5.14012	5.38268	2.89947	2.26669	1.81264	1.92286	2.13332	1
AC006141.1	5.09073	3.33317	2.27443	8.64998	2.31653	3.10588	2.59716	3.00316	6.56925	1.24883	2.03307	3.38364	1
AC006144.1	0	0.384401	0	0	1.412	0.214258	0	0.23266	0	0.246301	0	0	1
AC006144.2	2.09599	1.67205	1.15407	2.28347	2.41606	0.865107	2.26007	2.11702	2.78329	1.44037	4.94632	2.18019	1
AC006148.1	0.150962	0	0.28013	0	0	0	0	0	0	0	0.28957	0	1
AC006150.1	0	0	0	0	0	0.337212	0	0	0	0	0	0	1
AC006159.1	0	0	0	0	0	0	0	0	0.267778	0	0	0	1
AC006160.1	1.02121	0	0	0.847287	1.4837	0.432553	0.344206	0	0	1.52406	0.304268	0	1
AC006195.1	0	0	0	0.248353	1.79715	0.218295	0	0	0	0	0	0	1
AC006197.2	0	0.485156	0.728284	0.944566	0.288059	0.432553	0	0.317906	0	1.48564	0	0.312123	1
AC006205.1	0	0.363867	0.285321	0	0	0	0	0	0.222442	0	0	0	1
AC006205.2	48.9952	44.2673	29.856	38.4133	51.9735	43.7518	41.9106	31.6567	27.0832	26.5812	43.4261	46.9648	4
AC006210.2	1.048	0.964926	1.42141	0.798578	1.29911	0.865107	1.16256	0.23266	1.7035	0.778349	1.54692	0.624245	1
AC006213.1	15.0883	15.2423	13.5724	19.8309	14.6235	15.2036	9.21318	11.6464	7.62015	11.2841	12.8554	9.98994	1
AC006213.2	9.52229	6.17056	6.11673	5.12487	5.64072	10.0241	4.80969	2.86428	4.44003	6.80667	9.17667	4.85827	1
AC006213.3	3.75354	4.46107	4.27081	2.14218	2.21946	1.0834	0	0.783226	0.212112	0.283725	0	0.559396	1
AC006213.4	15.4252	22.9407	16.9201	16.5605	12.5042	7.50872	14.9659	16.6116	7.97042	17.8087	15.8717	14.5287	2
AC006213.5	3.30308	7.20389	6.05825	5.28869	4.71476	2.25961	2.4246	4.37478	3.08042	5.69185	3.81623	4.8395	1
AC006213.6	10.141	6.768	6.05457	4.1369	5.77387	9.20713	4.82878	3.523	1.36812	3.10738	6.39134	5.45608	1
AC006213.7	2.98879	2.50566	2.25495	1.8588	1.24328	2.886	0.344206	0.973027	1.99471	4.56701	3.82007	3.1026	1
AC006230.1	0	0.278354	0	0	0	0	0	0	0	0	0	0	1
AC006237.1	0	0	0	0	0	0	0	0	0	0.246301	0	0	1
AC006238.1	0.986356	0.454673	0.887077	0	0.857102	0.214258	0	0.783226	1.05866	0	0	0.140183	1
AC006249.1	0	0.121289	0	0.589528	1.4317	0.646812	2.18435	0.46532	1.27919	0	0	0	1
AC006252.1	0.590955	7.1067	1.41702	6.32913	1.32435	0.428517	3.36698	2.96537	2.25389	6.47742	6.2038	1.99761	2
AC006254.1	1072.57	1308.32	1178.02	1576.06	1225.8	1545.35	1216.17	950.838	1102.19	874.602	1003.14	985.536	1
AC006254.3	0	0.53537	0	0	0.505528	0.218295	0.344206	0.46532	0	0	0.329852	0	1
AC006262.1	1.97482	1.58125	0.84558	3.68071	8.38384	8.24998	4.05365	1.70428	6.79036	4.38356	2.85842	2.58862	2
AC006272.1	0	0	0	0	0	0.277322	0	0	0	0	0	0	1
AC006273.1	0	0	0	0	0	0	0	0.23266	0	0	0	0	1
AC006288.1	0	0	0	0	0	0	0	0	0.457886	0	0	0	1
AC006299.1	9.08689	7.72506	8.76185	5.08473	8.83835	9.56808	9.8519	11.9945	9.88479	10.8911	7.32803	4.84697	1
AC006305.1	0.22852	0	0	0	0	0.214258	0	0	0	0	0	0.312123	1
AC006329.1	0	0	0	0	0.252764	0	0	0	0	0	0	0	1
AC006330.1	9.14876	11.3976	9.43513	15.7344	10.887	10.3766	22.1765	10.9467	11.3994	5.8223	13.6704	16.4251	1
AC006348.1	0.523998	0.949695	0.570641	1.09042	1.10868	0.693306	0.306863	0	0	4.60288	0	0	1
AC006349.1	2.41539	0.363867	0.285321	0	0.288059	0	0.306863	0	0.222442	0	0	0	1
AC006364.1	0.301924	0	0	0	0	0	0	0	0	0	0	0	1
AC006369.1	7.0314	7.11453	9.23607	9.44924	12.4391	12.323	4.75521	2.93587	3.76469	4.25614	10.3934	2.30243	1
AC006369.2	0.22852	0	0	0.566123	0	0	0	0	0	0	0	0	1
AC006372.1	0	0	0	0	0	0	0	0.162468	0	0	0	0	1
AC006372.2	0	0.762706	0	0.447997	0	0.218295	0	0	0	0	0	0.140183	1
AC006372.3	0	0	0	0	0	0	0.306863	0.324936	0	0	0	0.228142	1
AC006378.1	1.42607	2.9658	6.27319	4.49599	7.1365	2.33137	3.9188	3.1743	7.62474	2.8667	2.5508	3.96297	1
AC006386.2	0	0	0	0.199645	0	0	0	0	0	0	0	0	1
AC006398.1	0	0	0	0	0	0	0	2.31004	0	0	0	0	1
AC006427.1	0	0	0	0.74231	0	0	0	0	0.222442	0	0	0	1
AC006427.2	0.22852	0.267685	0.321627	1.11052	0	0.175703	0.651068	0	0	0.492602	0.754318	0	1
AC006435.1	0.744659	0.227337	0	0	0	0.218295	0	0.317906	0	0	0	0	1
AC006435.2	1.13942	2.42642	0.787827	2.37994	2.17029	1.29766	0.167286	1.24838	2.76775	1.63273	2.96764	1.27444	1
AC006435.3	0	0.157064	0	0.647642	0.252764	0	0	0.23266	0.610515	0	0	0	1
AC006435.4	0	0	0	0.496706	0.252764	0	0.613725	0.46532	0	0	0	0.279698	1
AC006435.5	0	0	0	0	0	0	0	0	0	0.380318	0	0	1
AC006441.1	0	0.471193	0.160813	0	0	0	0	0	0	0	0	0	1
AC006441.3	0	1.19857	0	1.13225	0	0.554645	0.735192	0	1.46531	1.41863	1.76644	1.27444	1
AC006441.4	0	0	0.28013	0	0	0.214258	0	0	0	0	0	0	1
AC006445.1	1.61174	0.858889	0.892268	1.15304	0	0.214258	0.895599	0	0	0.549762	0	0.705892	1
AC006445.2	0	0	0	0	0	0	0	0	0.222442	0	0.304268	0	1
AC006449.2	0.523998	4.16793	3.67578	1.3517	3.77103	3.89598	5.06999	2.50781	1.60892	4.99724	1.99414	1.11879	1
AC006449.3	3.00264	2.65934	1.8903	2.95988	1.94256	5.38841	0.797523	2.66499	6.04613	1.90928	1.85252	1.87669	1
AC006449.5	2.51067	4.31059	4.52978	4.08346	3.89038	1.73425	2.39017	4.75155	4.41382	4.41408	2.36165	1.83798	1
AC006449.6	31.5214	57.5106	45.1565	47.7127	39.8645	37.1505	46.6394	46.809	37.2121	41.3479	30.0752	37.8392	1
AC006449.7	0	1.29497	0.850771	0.399289	0	0	0.306863	0	0.222442	0	0	0.560732	1
AC006450.2	0	0	0.321627	0	0	0	0	0	0	0.56745	0	0	1
AC006452.2	0	0	0.48244	0	0	0	0	0	0	0	0	0	1
AC006453.1	1.15773	0	0	0	0	0	0	0	0	0	0	0	1
AC006458.1	0	0.157064	0	0	0	0	0	0	0	0	0	0	1
AC006459.1	0	0	0	0.158645	0.820622	0	0	0	0.535555	0	0	0	1
AC006460.1	68.1107	41.0442	56.8886	55.7829	58.1594	43.4289	100.544	99.9073	61.522	96.324	104.436	92.2715	1
AC006460.2	20.4012	13.9621	6.33376	8.38197	6.47098	5.35318	19.2606	17.1477	21.2877	13.6012	11.7905	16.7387	4
AC006463.1	0	0	0	0	0	0	0	0	0.222442	0	0	0	1
AC006478.2	0.463092	0	0	0	0	0	0	0	0	0	0	0	1
AC006480.2	18.0685	16.7747	16.3584	18.5424	17.0749	6.87153	13.096	10.7898	14.5636	18.7398	11.7272	14.2572	1
AC006483.2	6.01301	3.54503	4.22129	5.80985	11.4399	8.46915	4.58283	1.76289	2.65288	8.51285	2.96067	8.87928	1
AC006484.1	0	0.785322	0	0	0	0	0	0	0	0	0	0	1
AC006486.2	4.08878	5.81753	4.83179	5.42231	1.405	1.50385	3.80986	3.94495	2.124	3.15483	5.36939	2.24159	1
AC006487.1	0	0	0	0	0	0	0	0	0	0.56745	0	0	1
AC006487.2	0	0	0	0	0	0	0	0	0	1.27676	0	0	1
AC006504.1	5.67297	5.39253	8.97493	8.27602	9.67349	5.39683	1.44859	9.66659	5.93889	5.99532	3.21504	5.8485	1
AC006504.3	0.22852	0.738878	3.12194	0.283061	0.828882	0.432553	0.995274	0.550566	0.212112	0.606922	0	0	1
AC006504.5	21.4217	37.2072	31.9998	40.7495	38.1284	27.6447	20.5084	33.5268	42.2501	48.1479	28.3598	29.5509	4
AC006504.7	2.71132	4.25341	3.21614	4.48192	2.51335	1.73829	2.06072	1.43379	1.04651	3.49372	4.34193	2.06679	1
AC006509.1	0.22852	0	0	0.399289	0	0	0	0	0	0.671889	0	0.624245	1
AC006511.2	0.22852	0.495021	0	0.199645	0.252764	0.654885	0.306863	0	0	0	0	0.279698	1
AC006511.3	10.2704	11.1674	7.35328	7.72027	8.59316	11.0978	8.90185	7.40328	8.58801	7.64501	9.9234	6.33209	1
AC006511.5	1.43808	0.990043	3.27403	1.19306	1.04635	1.70814	3.02181	2.52821	2.67018	1.30842	2.12225	1.54765	1
AC006512.1	0	0	0	0.283061	0	0.218295	0	0.23266	0.212112	0	0	0	1
AC006518.1	1.9772	0.697252	0.56545	0.545277	1.32615	0	1.64634	2.07959	0.822627	0.246301	0.63412	0.700247	1
AC006518.2	1.57566	1.0875	0.28013	0.248353	0.540823	0	0	1.0063	0	0	1.4191	0	1
AC006525.1	0	0	0.48244	0.248353	0	0	0	0	0	0	0	0	1
AC006529.1	0	0	0	0	0	0	0	0	0	0.380318	0	0.279698	1
AC006538.1	1.58718	1.39496	2.00008	0.69635	3.5477	4.88	1.50558	3.86369	4.29557	2.18089	1.56869	0.420549	1
AC006538.2	0	0	0	0	0	0	0	0.23266	0	0	0	0	1
AC006538.3	0	0	0	0	0	0.218295	0	0	0	0	0	0	1
AC006539.1	0	0	0	0	0	0.218295	0	0	0	0	0	0	1
AC006547.1	1.16709	0.121289	0.160813	0.883413	0	0.52711	0	0	0	1.84421	0	0.114071	1
AC006547.2	0.981039	3.37025	1.39341	3.13305	0.540823	2.74734	2.46351	0.46532	2.7311	1.11679	0	2.61501	1
AC006557.2	0	0	0	0.199645	0	0	0	0	0	0	0	0	1
AC006557.6	0	0.157064	0	0	0.140492	0.337212	0.534882	0.162468	0	0	0.454942	0	1
AC006566.1	1.63891	1.16363	0.570641	0.283061	0.576118	0.43659	0.306863	0	0.222442	0	0	1.89832	1
AC006581.2	0	0.227337	0.160813	0	0	0	0	0	0	0	0	0	1
AC006600.2	0.603848	0	0	0	0	0	0	0	0	0	0	0	1
AC006927.1	0	0	0.285321	0	0	0	0.797523	0	0.212112	0.246301	0	0	1
AC006927.5	0	0	0	0.148462	0	0	0	0	0	0	0	0	1
AC006942.1	7.29623	5.53719	6.84601	6.3946	3.19373	7.73545	5.1609	4.56376	7.15672	5.42196	4.42765	4.60447	1
AC006946.2	0	0.606446	0	0.890772	0.326755	0.554645	0.344206	0.23266	0.212112	0.671889	0	0.140183	1
AC006947.1	0	0	0	1.90228	0	0	0	0	0	0	0	0	1
AC006960.1	0.22852	0	0.285321	0.63458	0.576118	0	0	0.550566	0.434554	0.380318	0.304268	1.02664	1
AC006960.2	0	0	0	0	0	0	0	0	0.401666	0	0	0	1
AC006960.3	0.379482	1.05301	0.502507	1.19306	0.793587	0.218295	0	2.25693	1.54877	1.80216	2.07597	1.5907	1
AC006963.1	0.295477	0.762706	0.84558	0.148462	1.23303	0	0	0.868472	0.212112	0.606922	0.329852	0	1
AC006965.1	1.20956	0.722358	0	0.399289	1.04635	1.29362	1.03262	0.783226	0	0.492602	0.938388	1.77546	1
AC006967.1	0	0	0	0	0	0	0.91899	0	0	0	0	0	1
AC006967.3	0.231546	0	0	0	0	0	0	0	0	0.246301	0	0	1
AC006970.1	1.96208	2.20742	2.83244	2.94115	1.58717	3.03595	1.64634	1.88436	2.597	2.10443	1.26824	4.76699	1
AC006970.2	0	0	0	0	0	0.674424	0	0	0	0	0	0	1
AC006971.1	0.457041	1.20751	1.41103	0.63458	1.08165	0.869143	0.344206	0.635812	2.21838	1.71404	0.938388	0.279698	1
AC006974.1	0	0.785322	0	0	0	0.218295	0	0	0.222442	0	0	0	1
AC006974.2	0	0	0.643254	0	0	0.218295	0	0	0	0	0	0	1
AC006978.1	52.4314	47.9476	38.1664	40.6988	37.7085	42.7357	65.2429	40.7735	39.5076	51.137	52.9647	51.6764	1
AC006978.2	0.291773	0	0.601757	0.745058	0.288059	0.43659	0	0	0	0.760635	0.63412	0.312123	1
AC006989.1	0	0.267685	0	0	0	0	0	0	0	0	0	0	1
AC006994.1	21.0737	23.9985	16.5165	19.6309	11.6018	27.9848	11.7477	10.4998	9.45032	12.9865	12.6238	10.5302	1
AC007000.2	8.62608	12.0713	9.2692	5.99941	4.4676	11.2744	6.58064	4.8919	8.99015	6.7924	11.0206	7.5641	1
AC007000.3	0.669884	0.495021	1.33018	0.907298	1.22255	2.63555	4.16347	0.577511	0.881556	0.326782	0	0.798498	1
AC007000.4	0.301924	0	0	0.566123	0.326755	0	0	0	1.50183	0	0	0.342213	1
AC007001.1	0	0	0	0	0	0	0	0	0	0.141863	0	0	1
AC007014.2	1.39932	0.949695	1.19846	0.248353	0.540823	1.06132	1.03262	0	0.667327	0	0	0.700915	1
AC007016.1	0	0	0	0	0	0	0	0	0.212112	0	0	0	1
AC007029.1	0	0	0	0	0.505528	0	0	0	0	0	0.329852	0	1
AC007032.1	6.34454	5.96493	6.0589	5.0415	3.04834	6.68445	6.49167	2.44678	3.25633	3.99591	4.48361	5.2201	1
AC007036.1	0	0.227337	0	0	0	0	0	0	0	0	0	0	1
AC007036.2	0	0.227337	0	0	0	0	0	0.866266	0	0	0	0	1
AC007036.5	0	0	0	0	0	0	0.306863	0	0	0	0	0	1
AC007038.1	12.5064	11.6156	11.1994	17.3058	16.1893	11.2935	3.63689	5.84422	14.6513	7.00023	9.17936	9.82849	1
AC007040.1	0.894701	0	0.979609	0.283061	0	0	0.920003	0.577511	0	0	0	0	1
AC007040.2	0	0	0	0	0	0	0	0	0.212112	0	0	0	1
AC007064.2	0	0.121289	0	0	0	0	0	0	0	0.303461	0	0	1
AC007066.1	0.981039	1.56576	1.13609	1.49493	2.16329	1.73021	2.22272	1.33379	1.52611	1.87986	1.26824	1.18364	1
AC007066.2	32.5167	43.4586	40.1986	44.6495	25.5349	33.6056	45.8519	38.9875	43.502	52.7267	51.4209	42.1403	1
AC007066.3	0	0.454673	0.840389	0.296924	0	0	0.501858	0.23266	0.222442	1.537	0	0	1
AC007092.1	0	0	0	0.199645	0	0	0	0	0	0	0	0	1
AC007098.1	0.457041	0.495021	0	0.158645	0.955224	0.415984	2.02238	0	1.62644	0	0.329852	0	1
AC007099.1	0	0	0.18088	0	0	0	4.12792	1.01589	0.222442	0.738903	0.304268	0.279698	1
AC007100.1	0	0	0	0	0	0	0	0	0	0	0	0.456284	1
AC007106.1	0	0	0	0	0	0	0	0	0	0	0	0.140183	1
AC007106.2	0	0.227337	0	0.199645	0	0	0	0	0	0	0	0	1
AC007114.1	73.4036	53.5419	49.1365	45.8989	58.0665	71.4297	56.1019	56.2777	46.0044	52.4847	41.1577	59.6112	2
AC007114.2	0	0	0	0	0	0.214258	0	0	0	0	0	0	1
AC007126.1	0	0	0	0	0	0	0	0.23266	0.222442	0	0	0	1
AC007130.1	5.76829	11.4554	8.41744	8.15009	4.16694	5.2813	4.42043	4.25696	7.44013	4.5535	2.60296	6.49151	1
AC007160.1	0.295477	0.803054	0.285321	0.647642	0.576118	1.0834	0.306863	0.783226	0	0	0.989555	0.839095	1
AC007161.1	0	0	0	0.199645	0	0	0	0	0	0	0	0	1
AC007179.2	0	0	0	0	0	1.01164	0	0	0	0	0	0	1
AC007182.1	3.40553	5.03469	3.19564	1.418	5.24545	5.9892	10.275	9.25047	4.94287	3.68812	4.9616	3.00313	1
AC007182.2	30.0878	38.284	40.9556	31.4191	30.4785	28.6446	49.0072	41.0755	43.0281	50.0106	36.1934	47.5131	1
AC007191.1	17.6999	24.9351	26.5348	35.2283	32.0323	28.5859	19.1929	20.5735	30.0977	22.6176	21.1519	14.3907	1
AC007192.1	0	0	0.542639	0.445386	0	0.831967	0.651068	0.568094	1.13821	0	0.603454	0.312123	1
AC007192.2	0	0.314129	0	0.296924	1.02513	0.214258	0	0.23266	0.424224	0	0	0	1
AC007193.1	0.441364	0.399643	1.87117	1.96599	0.576118	0.705839	0.501858	2.14526	1.22018	0	0.304268	0	1
AC007193.2	0.463092	0.363867	0	0	0	1.24795	0	0	0	0	0	0	1
AC007193.3	2.1636	2.0664	3.43917	2.65429	3.17435	0.432553	2.98842	1.92575	2.46485	0.825641	1.71575	0.591821	1
AC007216.2	0	0	0.18088	0.248353	0	0	0.501858	0	0	0	0	1.75236	1
AC007216.3	4.9046	2.9402	3.94023	9.24416	5.76435	2.15892	7.34313	11.2741	7.14002	9.87058	1.24266	2.54739	3
AC007216.4	3.33061	2.14934	3.15521	4.08009	0	2.25961	0.613725	0.720064	1.82889	4.8097	1.54941	0.591821	1
AC007218.3	1.38928	0	0	0	0.288059	0	1.10279	0.317906	0	0	0	0	1
AC007220.1	2.27834	3.7398	0.56026	4.78562	5.91888	8.25685	5.27221	3.92625	5.55725	4.49454	7.0709	2.6451	1
AC007221.1	0.22852	0	0.887077	0.406998	0.252764	0.218295	1.62708	0.783226	2.00833	0.246301	0	0.560732	1
AC007224.1	0	0	0	0.296924	0	0	0	0	0	0	0.329852	0	1
AC007224.2	1.32039	1.03039	0.56026	1.57285	0.540823	0.87318	0.641435	1.10113	2.25333	0.760635	0.329852	2.20864	1
AC007225.1	3.78801	0	0.56545	0	0	0	3.51301	0	0.222442	2.53378	0	0	1
AC007229.1	9.84309	11.558	9.75271	13.5405	11.4561	18.653	7.16175	9.56821	10.6642	9.58644	8.85209	9.61979	1
AC007237.1	0	0	0	0.496706	0	0	0	0.23266	0	0	0	0	1
AC007238.1	36.5795	33.8467	32.1155	29.4954	36.6264	37.1246	40.3861	48.7132	42.1815	53.6243	46.4577	51.0848	1
AC007240.2	0.295477	0	0.321627	0.424592	0	0.218295	0	0	0.457886	0.246301	0.329852	0.140183	1
AC007240.3	30.0227	18.9804	32.4482	33.0428	37.6856	41.0905	22.2382	19.4193	32.8017	30.4939	40.9614	25.1525	4
AC007250.1	1.22166	0	0	0	0.252764	0	0	0	0	0	0	0	1
AC007255.1	2.25798	1.83449	4.21295	5.14547	2.8367	5.22864	2.28346	2.64039	10.4592	3.79187	10.0786	2.17455	1
AC007255.2	0	0	0	0	0	0	0	0	0	0	0	0.114071	1
AC007262.1	0.88547	0.833782	0.64708	2.13247	0.288059	0.277322	1.76073	0.395128	0	0.246301	0.304268	1.46564	1
AC007262.2	148.716	167.598	170.899	180.031	192.06	154.753	118.803	117.904	131.57	118.563	104.2	116.227	1
AC007271.1	0.22852	0	0.321627	0.447997	0.252764	0	0	0	0.424224	0	0	0.279698	1
AC007272.1	0	0	0.160813	0	0	0	0	0	0	0.758653	0	0	1
AC007277.1	0	0	0	0	0	0	0	0.23266	0.222442	5.09	0.608536	0.819963	1
AC007278.1	0	0	0	0.424592	0	0	0.344206	0	1.37178	0	0.304268	0.570355	1
AC007279.1	0.457041	0.919771	0.722291	1.30659	2.05843	0.779924	2.30685	0.783226	0.133889	2.34101	0.63412	0.598976	1
AC007292.1	22.8712	34.6939	28.1169	27.987	30.7408	25.2127	31.7165	23.7891	37.3717	24.8861	16.4029	13.9541	3
AC007292.2	3.28247	4.67883	3.37096	5.19168	6.88831	1.94447	5.20476	6.3533	4.75737	2.69563	5.64134	4.66342	1
AC007292.3	0.583547	2.6089	0.28013	0.475935	1.70005	0.921109	0.920588	1.36291	0	0.246301	0	1.05777	1
AC007298.1	0.22852	1.02098	0.827959	0.745058	0.576118	0	2.10122	0.577511	0.222442	1.38527	1.98935	0.312123	1
AC007298.2	10.9676	5.52505	12.7107	9.66347	16.0149	17.9724	31.621	25.2121	8.35515	9.27616	24.6269	15.475	1
AC007308.1	0.301924	0.485156	0.804067	0	0	0	0	0	0	0	0	0	1
AC007312.1	0	0	0	0	0.252764	0	0	0	0	0	0.304268	0	1
AC007314.1	0.295477	0	1.00365	0.248353	0	0	0.797523	0	0	0	0	0.140183	1
AC007317.1	0	0	0	0	0.576118	0	0	0	0	0	0	0	1
AC007318.1	3.7191	2.78798	2.92807	6.36554	4.99061	2.47693	0.344206	5.11546	2.90821	4.55287	4.19776	0.394437	1
AC007319.1	29.2421	42.3033	31.9037	27.1378	15.2967	24.1914	36.0224	42.8772	44.6995	27.6995	13.4859	35.0353	4
AC007325.1	0	0	0	0	0.288059	0	0	0	0	0	0	0	1
AC007325.2	4.00227	4.27995	5.8365	3.36951	9.4071	10.4244	2.87321	4.21914	1.98399	5.47055	10.2298	3.94671	1
AC007325.4	18.3751	24.5785	17.6066	18.902	25.5228	27.0518	12.3981	11.9561	11.0218	15.475	13.7541	10.643	1
AC007326.2	0.145887	1.45684	0.542639	0	0	0	0	0	0.212112	0	0	0	1
AC007327.1	0	0	0	0.248353	0	0	0	0	0	0	0	0	1
AC007327.2	0	0	0.321627	0	0	0	0	0	0	0	0	0	1
AC007333.1	0	0	0	0	0	0	0.183798	0	0	0	0	0	1
AC007336.1	0	0	0	1.03387	1.16971	1.84997	0	0	0.212112	0	0	0.456284	1
AC007342.1	0.614054	0.267685	0	0.447997	0	0.428517	0	0	0.212112	0	0	0	1
AC007342.3	0.22852	0	0	0	0.252764	0	0	0	0.212112	0.760635	0	0	1
AC007342.6	3.01335	0.762706	0.425787	1.23907	0.540823	2.11306	3.03829	0.895417	0.879439	1.56049	3.29459	0	1
AC007342.7	16.8699	20.2101	16.2295	13.5544	12.168	19.4791	13.9766	15.3504	8.54472	12.4655	12.3369	5.4097	1
AC007342.8	0	0	0	0	0	0.43659	0	0	0	0	0	0	1
AC007344.1	75.7415	73.2639	38.786	37.4537	52.3838	80.9198	74.679	43.5429	45.3681	80.0506	82.0829	92.1201	5
AC007346.2	0	0	0.285321	0	0	0	0	0	0	0	0	0	1
AC007349.1	0	0	0	0.814475	0	0.214258	0	0.480374	0.212112	1.44579	1.59263	0	1
AC007349.3	0	0	0	0.158645	0	0	0	0.317906	0	0	0	0	1
AC007349.4	0	0	0	0.158645	0.864177	0	0	0	0.212112	0	0	0.312123	1
AC007365.1	0	0	0	0	0	0	0.344206	0	0	0	0	0	1
AC007370.1	0	0.495021	0.321627	0.824042	0	0.428517	0	0	0	0	0	0	1
AC007370.2	1.44716	0.712951	0.827959	2.22975	0.576118	0.768903	0.651068	0	0.424224	2.55353	0.608536	1.4961	1
AC007378.1	0	0	0.285321	0	0	0	0	0	0	0	0	0	1
AC007383.1	56.7542	43.1762	44.6744	55.1165	58.4415	68.5931	64.1895	64.0295	49.9069	53.0915	36.677	53.1323	1
AC007383.2	1.06089	0	0	0	0.561968	0	0.334572	0.324936	0	0	0.150864	0.114071	1
AC007387.2	0.926184	0	0	0	0	0	0	0	0	0	0	0	1
AC007389.1	5.40929	2.9141	1.00242	1.49715	3.33364	0.642775	1.609	6.76765	0.434554	4.56534	3.02235	2.65515	1
AC007389.2	0	0	0	0	0.505528	0.43659	0.306863	0	0	0	0	0	1
AC007389.3	0	0.722358	0	0.496706	1.15224	0.432553	1.03262	0.649872	2.46847	0.626619	0.304268	4.54937	1
AC007390.1	24.9313	27.6185	28.603	26.9929	19.9175	20.0897	24.1011	26.1189	25.3329	25.0581	21.9698	28.4044	1
AC007391.1	0.733137	1.45996	2.48087	2.76287	0.288059	0.218295	1.03262	0.974808	0.434554	0.626619	0	0.878007	1
AC007391.3	20.3032	8.95325	12.8394	9.86752	20.1682	12.0149	4.58517	6.07632	6.19395	6.24238	14.1672	12.9213	1
AC007402.1	0.291773	0.809358	0.570641	1.14117	0.576118	0	0	0	0	0	0	0	1
AC007402.2	0	0	0	0	0	0	0	0	0	0.151731	0	0	1
AC007403.1	0	0	0	0	0	0.218295	0	0	0	0	0	0	1
AC007405.1	2.61995	2.8002	4.26281	5.36443	6.8711	10.6842	3.43971	4.68155	8.54212	9.84229	10.2708	3.69528	1
AC007405.3	26.5837	20.3948	24.0825	25.2657	32.6864	36.0043	28.3137	27.9608	19.9315	32.8549	25.4057	26.4562	1
AC007406.2	2.5855	1.92538	3.34187	1.35116	1.0675	1.51596	0.651068	3.25867	0.99774	3.54435	0.963972	0.591821	1
AC007406.3	0.22852	0.727735	1.0196	0.586917	1.69298	0	0.306863	0	0	1.70235	0	0	1
AC007406.4	0	0	0	0.141531	0	0	0	0	0	0.303461	0	0	1
AC007406.5	103.712	94.5857	88.9441	89.7358	92.7548	99.7191	107.723	83.0635	82.534	105.422	98.8394	91.1459	1
AC007423.1	0	0	0	0	0	0	0	0	0	0.851175	0	0	1
AC007424.1	0	0	0	0	0	0	0	0	0	0.141863	0	0.280366	1
AC007431.3	0.22852	0	0	0.579985	0	0.218295	1.50558	0.783226	0.222442	0.492602	1.43365	0.312123	1
AC007432.1	0	0.485615	0	0	0	0	0	0	0	0	0	0	1
AC007435.1	0.295477	0	0	0	0.288059	0	0	0	0	0	0	0	1
AC007448.2	0.22852	0	0.723519	0.566123	0.288059	0	0	0	0.750914	0	0	0	1
AC007448.4	6.83587	13.0657	6.28223	6.35	3.11844	7.49668	9.42042	6.25359	7.92595	7.12159	9.64555	6.38319	1
AC007448.5	2.83187	3.44878	2.05948	5.45952	2.23894	1.97208	7.00072	2.55701	6.09936	7.57367	3.26521	5.43113	1
AC007450.4	0.22852	1.07704	3.22769	2.0039	0	1.68606	3.35596	3.07427	0	0	0	1.61846	3
AC007461.1	0.752518	0	0.28013	0.199645	0.252764	0	0.306863	0.635812	0	1.77036	0.329852	1.88456	1
AC007463.1	0	0	0	0	0	0	0	0.81234	0	0	0	0	1
AC007483.1	0	0	0	0	0	0	0	0	0	0	0	1.59305	1
AC007485.1	3.12827	4.28735	5.48659	6.14536	4.45398	4.24883	2.69687	6.00867	2.606	2.37246	3.58744	5.88829	1
AC007485.2	69.9076	75.7784	74.7391	91.4749	101.968	90.8618	62.4917	71.9002	90.4181	88.9876	76.2823	72.0696	1
AC007491.1	0	0	0	0	0	0.214258	0	0	0.212112	0	0	0	1
AC007493.1	2.31421	1.27377	3.29294	1.63836	2.13568	0.214258	0.995274	2.15802	1.97633	1.36552	2.84617	3.32808	1
AC007493.2	0.523998	0	0.582627	0.248353	0	0.218295	0.183798	0.838584	0	0	0	0	1
AC007496.2	1.15773	0.267685	0	0	0	0	0	0	0	0	0	0	1
AC007496.3	0.926184	0.809358	0.285321	0.248353	0	0.214258	0	0	3.04958	0.985205	0.955765	0.732672	1
AC007497.1	0	0.785322	0.56026	0.647642	0	0.218295	1.47787	0.81234	0.610515	0	2.06727	1.43375	1
AC007528.1	2.00139	1.52541	2.09933	3.48846	1.58717	1.07533	0.306863	1.35189	2.3014	1.91732	1.57251	1.58008	1
AC007529.1	3.18046	3.54093	1.95965	3.27533	0.252764	1.65845	2.6817	2.2923	0.669444	1.65852	2.74797	1.52803	1
AC007529.2	10.7995	7.04355	8.17395	5.68433	4.01113	3.78767	7.79948	4.31209	8.17416	4.42559	7.85617	3.30864	1
AC007535.1	93.7877	101.149	93.2654	87.0323	104.353	87.9646	65.9452	95.064	80.6301	80.0932	76.2715	79.4529	1
AC007537.1	0.22852	0	0.850771	0.399289	0	0.428517	0	0	0	0.246301	0.329852	0	1
AC007540.1	0	0	0	0	0	0	0.344206	0	0	0	0	0	1
AC007541.1	37.6366	40.9322	25.8355	36.4012	30.727	29.5382	28.227	27.3791	36.1976	28.615	38.107	41.0206	1
AC007546.1	1.93443	8.39782	4.04411	4.11532	10.863	0.869143	3.86587	9.35073	4.11996	3.08765	5.86157	4.84894	1
AC007546.2	0	0	0.285321	0	0	0	0	0	0	0	0	0	1
AC007546.3	0.905772	0.227337	0.285321	0.441706	0	1.79963	2.57317	2.25395	0	2.23238	1.83849	0	1
AC007551.1	0.301924	0	0	0.531414	0	0	0	0	0	0	0	0	1
AC007552.1	1.47917	0.748268	1.87895	4.00244	7.72241	2.06104	4.90587	4.50555	3.4039	4.35326	10.7721	2.49069	1
AC007552.2	0.231546	1.66756	0.430977	0.496706	1.79715	0.214258	1.38	0.550566	1.09155	0.246301	1.39098	2.6939	1
AC007557.1	1.66058	0	0	0	0	0.214258	0.344206	0	0	0	0	0	1
AC007557.3	0	0	0.145657	0	0	0	0	0	0.424224	0	0	0.279698	1
AC007559.1	0	0.267685	1.1309	0.248353	0	0.86107	0	2.20226	0	0.492602	0.963972	0.871519	1
AC007560.1	1.57064	2.86541	2.57317	4.08039	1.48897	3.15233	1.57539	1.47513	2.84919	2.12418	6.52735	1.76981	1
AC007562.1	0.295477	0.227337	0	0	0.288059	0	0	0	0	0	0	0	1
AC007563.2	0	0	0	0	0	0.218295	0	0	0	0	0	0	1
AC007563.3	0	0	0	0.248353	0	0	0	0	0	0	0	0	1
AC007566.1	89.5793	128.228	125.21	150.676	154.654	96.5635	112.295	128.51	158.565	159.066	121.224	113.595	4
AC007570.1	1.66058	0.495021	0	0.917641	0.288059	0	0	0.635812	0	0.246301	2.75091	0	1
AC007598.3	0	0	0	0.793225	0.252764	1.01164	0.501858	0.317906	0	0	0	0.684427	1
AC007599.2	0	0.267685	0	0.248353	0	0	0	0	0	0	0	0	1
AC007608.1	0	0	0.643254	0.399289	0	0	0	0	0	0	0	0	1
AC007608.3	10.6423	11.29	11.1448	17.6935	11.6707	20.3959	17.4706	12.5289	13.4354	23.7029	14.8652	12.7286	1
AC007608.4	9.29005	3.42895	5.05576	5.04909	2.24787	0.848537	1.39314	4.20359	4.48518	0.246301	4.2018	5.12068	1
AC007610.1	3.22746	0.121289	2.02801	0.399289	0	0.214258	0	0.288755	0.222442	3.12981	0	0	1
AC007610.2	0	1.8864	0	0	0	0	0	0	0	0	0	0	1
AC007610.4	5.87808	4.52581	7.19795	5.06617	4.23137	6.28156	4.7468	8.23531	6.79087	6.84005	5.19294	4.50425	1
AC007610.5	0.145887	0	0	0.993274	0	0	0	0.23266	0.424224	1.36066	1.20691	0.114071	1
AC007611.1	6.30106	1.88011	3.44249	1.96562	1.89401	5.09503	6.21271	9.92809	9.67579	5.33973	4.22601	9.05741	1
AC007613.1	15.5938	7.27119	7.92588	10.6637	6.03579	12.6779	17.575	11.7155	10.2518	18.182	11.1766	7.4859	1
AC007613.2	0.43766	1.18826	0.705916	0.803813	0.995661	0.911601	3.44323	0.487404	2.26366	2.55794	2.38941	1.31136	1
AC007614.1	0.379482	0.93983	1.60785	0.844675	1.405	0.214258	0.306863	2.64317	0.399841	0.993038	0.304268	0	1
AC007614.2	0	0	0	0.248353	0	0	0	0	0	0	0	0	1
AC007619.1	3.52829	2.10433	1.24486	1.76075	2.7806	1.56311	0	1.29974	0	0.246301	3.33005	1.23553	1
AC007619.2	0	0	0.285321	0	0	0	0	0.23266	0	0	0	0.591821	1
AC007620.2	5.07846	3.6416	2.37929	5.63685	3.34582	5.06072	3.11123	0.550566	2.68405	8.47554	2.2204	3.92427	1
AC007620.3	0.145887	0.495021	0.285321	0.445386	0.540823	0	0.613725	3.06485	0	0.151731	0	0.456284	1
AC007621.1	0	0	0	0	0	0	0	0.317906	0	0	0	0	1
AC007622.1	0	0	0.28013	0	0.252764	0	0	0	0	0	3.08076	0	1
AC007622.2	0	0	0	0.424592	0	0	2.15664	0	1.897	0.246301	0.782442	2.10274	1
AC007637.1	17.5275	11.8015	20.6018	22.0706	17.7244	13.1264	16.5132	17.2209	17.411	15.5931	25.3623	13.2482	1
AC007638.2	12.5	6.80852	7.42598	5.17483	6.47771	9.16542	17.9023	16.4336	8.61011	5.97678	15.233	10.6117	1
AC007639.1	0.905772	0.471193	0.641889	1.43605	0.505528	0	1.95713	2.16644	3.37375	4.07888	3.2767	3.28305	1
AC007649.1	0.150962	0	0.28013	0.199645	0	0	0.669144	0.23266	0	0	0	0	1
AC007652.2	0	0	0	0	0	0	0.551394	0	0	0	0	0	1
AC007655.1	0	0.227337	0	0	0	0	0	0	1.53654	0	0	0.279698	1
AC007655.2	0.587251	5.15957	1.55133	0.944703	4.41996	1.51192	0.651068	0.46532	1.52621	1.08181	0	0.718702	1
AC007656.2	0	0	0	0.158645	0	0	0	0	0	0	0	0	1
AC007663.1	2.11347	3.71799	4.47355	5.89047	5.77208	1.07937	3.44369	1.79083	1.73832	0.626619	1.35777	0	1
AC007663.2	0.520294	0	0	0.482706	3.37233	0	0	0	1.3141	0	1.05604	0	1
AC007663.3	1.11125	3.2938	0	2.90806	0.793587	4.90437	4.2998	0.868472	1.75066	2.54553	3.4067	3.20954	1
AC007663.4	11.574	6.65887	11.2091	9.23035	11.3368	5.98565	7.48749	14.3599	6.87661	12.818	10.3053	4.58475	1
AC007666.1	0.441364	0.637872	2.53109	3.3183	0.65351	4.50925	0	2.02471	4.84954	3.64253	0.63412	1.65608	1
AC007666.2	0.583547	0	1.18589	0.424592	2.87218	0	0	2.11208	0	0.758653	0	2.66928	1
AC007679.1	0	0	0	0	0	0	0	1.44378	0	0.283725	0	0	1
AC007681.1	0	0.454673	0.28013	0.566123	0	0.214258	0	0.635812	0.212112	0	0.304268	0.700915	1
AC007682.1	0	0	0.160813	0	0	0	0	0	0	0	0	0	1
AC007683.1	51.2056	54.1618	51.7848	55.2174	55.3942	49.7371	51.0265	47.5732	43.3059	52.3272	45.5677	45.3207	1
AC007684.1	2.78557	0.495021	1.21072	0.199645	1.32733	0.43659	0.306863	0.23266	0	0.246301	0	0	1
AC007684.2	0.815771	1.19765	0.907143	1.04158	0.540823	0	1.10279	0	0	0.380318	0	0.732672	1
AC007685.1	0	0	0	0	0	0	0	0	0.212112	0	0.329852	0	1
AC007686.1	0	0	0.28013	0	0	0	1.10279	0	0	0	0	0	1
AC007686.2	0	0	0	0	0	0	0	0	0.212112	0	0	0	1
AC007686.3	47.7792	38.9947	22.6204	32.9679	42.0883	55.7995	48.1104	24.285	30.6637	32.0472	36.8384	43.8229	4
AC007686.4	0.685561	0	1.12569	0.745058	1.412	1.31107	2.10496	0.46532	0.212112	0.492602	0.955765	0.114071	1
AC007686.5	0	0.267685	0	0	0	0	0	0	0	0.246301	0	0	1
AC007687.1	0.446439	0.314129	0.440943	0.248353	1.15224	1.13133	0.306863	1.31549	0.444885	0.738903	0.63412	0.936368	1
AC007688.1	0.43766	0	0.66332	0.389883	0	1.78458	1.0794	0	0	1.14374	0.301727	0.280366	1
AC007688.2	0.834473	1.89008	0.722291	0.731059	0.140492	4.05538	1.20934	0.974808	2.11419	0.902498	1.92279	1.63595	1
AC007688.3	0	0	0	0.199645	0	0	0	0.335434	0	0	0	0	1
AC007690.1	0	0	0.56545	0.248353	0	0	0	0	0	0	0	0	1
AC007695.1	0	0.267685	0	0.248353	0.288059	0	0	0	0	0	0	0	1
AC007728.1	0	0	0	0	0	0	0	1.46221	0	0	0	0	1
AC007728.2	3.32673	2.96235	3.19635	1.91889	3.04624	3.61653	7.35904	6.18922	5.82826	3.89135	5.49964	4.89467	1
AC007728.3	0.295477	0	1.44458	0.248353	0.252764	1.75703	0.490661	1.61062	1.32461	2.00991	1.44785	3.67585	1
AC007731.1	0.752518	0.53537	1.97648	0.837881	0.828882	0.432553	0.651068	1.33379	0.434554	0.87292	0.480715	1.46334	1
AC007743.1	0.145887	0	0	0	0.410311	0	0	0	0	0	0	0	1
AC007751.1	0.590955	0	1.12052	0.248353	0.252764	0.428517	0.306863	0.23266	0	0.246301	0	0.279698	1
AC007773.1	0.75481	2.31554	4.35722	2.07585	0.252764	0.393998	0.344206	1.4331	1.24457	3.82422	2.50544	1.93058	2
AC007780.1	0.145887	0.157064	0.56545	0.593848	2.55708	0.432553	0	2.02129	1.58389	0.606922	1.12632	1.96821	1
AC007785.1	0.295477	0	0.18088	0.141531	0	0	0	0	0.424224	0.303461	0	0	1
AC007785.3	1.64722	1.77537	1.68198	2.29634	1.70005	0.78951	1.22687	4.38646	2.43155	3.81446	1.72337	0.850054	1
AC007786.1	0.752518	0.80915	1.38684	3.12086	5.36283	1.51192	3.57909	4.80103	2.05399	0.770314	0.301727	1.15322	1
AC007786.2	0.295477	0	0.28013	0.921321	0.288059	0	0	0	0	0.380318	0.329852	0	1
AC007786.3	0	0	0	0	0	0	0	0	0	0	0	0.312123	1
AC007786.4	0	0	0	0	0	0	0	0	0	0.455192	0	0	1
AC007787.2	3.49989	4.5153	6.59489	6.08992	5.07195	6.97477	4.67543	6.94476	8.62391	2.92258	10.9307	4.08904	1
AC007792.1	4.86453	4.4159	1.69223	3.49395	3.34837	4.11738	3.12517	1.47796	3.61128	4.70387	0.603454	3.89381	1
AC007823.1	8.27185	13.0264	8.46853	7.64209	6.67341	5.97681	3.64373	10.5148	6.86719	8.64136	14.4531	2.22577	1
AC007834.2	0	0.227337	0.864266	0.475935	0.410311	0.214258	1.44699	0.550566	0	2.89646	0.144785	0	1
AC007842.1	9.81915	14.9562	14.0941	13.9566	14.4834	20.3129	20.3327	14.4794	16.3996	11.4568	15.4292	11.0544	1
AC007846.1	0	0.454673	0.28013	0.199645	0	0	0	0	0	0	0	0	1
AC007848.2	0	0	0	0.199645	0	0	0	0	0	0	0	0	1
AC007849.1	0	0	0	0	0	0	0	0	0	0.851175	0	0	1
AC007849.2	0.895621	1.54883	0.502507	1.29084	2.87218	0.921109	0.334572	0.866266	0.267778	1.02264	0	1.14071	1
AC007861.2	0	0	0	0	0	1.93274	0	0	0	0	0	0	1
AC007878.1	17.1943	8.08678	9.02201	9.95734	16.6242	14.9801	21.6501	12.5353	8.66959	9.84554	11.9252	11.7159	1
AC007879.1	0	0	0	0.199645	0	0	0.836431	0	0	0	0.304268	0	1
AC007879.3	0.295477	0.722358	1.14128	1.45862	0.793587	0.646812	0.920588	2.36249	1.30366	2.52516	0.868709	0.673468	1
AC007879.4	0.523998	0	0.570641	0	0.252764	0	0	0.81234	0.424224	0	0.304268	0	1
AC007881.3	3.77405	1.68857	2.17056	2.52035	0.758292	2.66367	0.920003	0.46532	1.67892	3.93293	1.62368	1.15771	1
AC007906.1	0	0.591204	0.160813	0	0	0.745405	0	0	1.88952	0	0	1.14071	1
AC007906.2	5.09498	2.0413	3.12779	7.85355	3.34256	1.22589	4.46465	4.29691	4.73057	7.04343	10.1523	3.69676	1
AC007907.1	0	0	0	0	0	0	0.669144	0	0	0	0	0	1
AC007920.2	12.9715	16.7742	15.9305	11.5586	19.3789	11.0391	11.9643	11.2744	9.6855	14.6928	14.0561	16.7381	1
AC007922.2	0	0	0	0	0	1.05729	0	0.317906	0.610515	0	0	0	1
AC007922.3	0	0.121289	0	0	0	0	0	0.23266	0	0	0	0	1
AC007922.4	0	0	0	0	0	0	0	0	0	0	0	0.140183	1
AC007923.1	0	0	0	0	0	0	0.306863	0.23266	0	0	0.28957	0	1
AC007923.3	1.8891	0.242578	0.627014	4.68229	0.540823	3.44301	0.344206	0.317906	0.869109	1.85575	1.82133	0	1
AC007938.1	0	2.47431	0.723519	1.13129	0.288059	1.07533	0.641435	0.485623	0	0	0.329852	0.84043	1
AC007938.2	0.43766	0.833782	1.51135	0.248353	0.288059	0	0.306863	1.73253	0.434554	0	0.631579	0.312123	1
AC007938.3	2.40535	0.833782	3.22458	1.79916	0.288059	1.07533	0.344206	3.2966	0	3.64316	0.754318	2.04366	1
AC007938.4	0	0	0	0.31729	0	0	0	0	0	0	0	0	1
AC007938.5	0	0	0	0	0	2.23111	0.306863	0	0	0	0	0	1
AC007938.6	0.22852	0	0	0.593848	0	0.214258	0	0	0	0	0	0	1
AC007950.1	0.22852	0	0	0	0.252764	0.214258	1.2632	0	0.763144	0.606922	0	0.591821	1
AC007950.2	3.87982	9.88568	6.18694	9.44319	5.31301	7.27871	3.39373	1.73694	2.46521	2.21875	2.23221	1.63993	1
AC007952.1	0	0	0	0	0	0	0	0	0	0	0	0.159305	1
AC007952.2	0.145887	0	0	0	0	0	0	0	0.222442	2.41166	0	0.279698	1
AC007952.5	0	0	0	0	0	0.138661	0	0	0	0	0	0	1
AC007952.6	0	0	0	0	1.92183	0.218295	0	0	0	0	0	0	1
AC007952.9	0	0	0	0.724768	0	0	0	0	0	0	0	0.31861	1
AC007953.1	19.6501	25.9283	22.6936	34.3358	45.4141	30.7373	42.6182	46.3955	40.109	56.3543	55.7851	40.9543	1
AC007953.2	0	0	0	0	0	0	0.306863	0	0	0	0	0	1
AC007969.1	0.295477	0	0.48244	0.482706	0	0.43659	0.61353	0	0.212112	0	0	0.872855	1
AC007991.4	0	0	0	0.283061	0	0	0	0	0	0	0	0	1
AC007993.1	0	0	0.321627	0	0	0	0	0	0	0	0	0	1
AC007993.3	0	0	0	0	0	0	0	0	0.212112	0	0	0	1
AC007996.1	19.9994	11.8154	23.4239	29.5399	33.152	24.4848	25.4194	24.9036	23.036	20.466	29.4333	21.4465	2
AC007998.3	0.602927	0	0.361759	0	0	0.214258	0.551394	0	0.375457	2.69539	0	0	1
AC007998.4	0	0.314129	0.361759	0.566123	0	0	0	0	0	0	0	0.420549	1
AC007998.5	0.457041	0.93983	0.321627	0.944703	0.505528	0.214258	0	0	0.222442	0.246301	0	0.279698	1
AC008013.1	0.291773	3.18894	0.728284	3.39399	1.89853	0.428517	0.651068	2.07373	1.86388	1.46732	2.02256	2.47553	1
AC008014.1	19.0923	15.4583	19.3029	22.5586	15.7019	18.5217	15.701	17.2571	21.0498	23.9662	21.2163	21.9625	1
AC008015.1	0.463092	0	0	0	0	0	0	0	0	0	0	0.279698	1
AC008026.1	0.608978	0.672135	0.871921	1.47558	0.714181	0.475873	0.511492	1.23896	1.18508	0.455192	2.07324	0.553742	1
AC008026.2	0	0.227337	0.56545	0.199645	0	0.214258	0	0.23266	0.212112	0	0	0.279698	1
AC008026.3	0.825922	0.677996	0	0.624236	0.980265	3.24917	1.68667	3.75382	1.32318	1.36066	2.64112	0.342213	1
AC008033.1	0.22852	0.227337	0	0.148462	0	0	0.153334	0	0	0	0	0	1
AC008033.3	1.15773	0	0.653073	0	0	0	0	0.317906	1.01544	0.899866	0.796471	1.42041	1
AC008035.1	6.14898	6.38595	8.09456	6.45032	5.73919	4.9472	5.93311	3.98139	3.48677	3.16447	5.17021	6.736	1
AC008038.1	595.476	591.63	620.562	557.238	554.153	686.105	511.2	489.347	566.34	593.278	563.792	642.324	1
AC008040.1	0.22852	0	0.321627	1.68445	0	0	0.91899	3.02906	0	0	1.35777	0	1
AC008040.2	0	0.267685	0	0.199645	0	0	0.306863	0	0	0	0	0	1
AC008060.1	0	0	0	0.141531	0	0	0	0	0	0	0	0	1
AC008060.3	0	0	0	0	0	0	0	0	0.375457	0	0	0	1
AC008063.1	0	0	0	0.424592	0	0	0	0	0	0	1.27435	0	1
AC008066.1	0.295477	0	0.56026	0.647642	0.252764	0.218295	2.22272	0.635812	0	1.11922	1.90236	0.871519	1
AC008073.1	0	0.227337	0.28013	0	0.864177	0.214258	0	0	0	0	0.304268	0.570355	1
AC008073.2	0.145887	0	0	0.248353	0	0.214258	0	0	0	0	1.01349	0.279698	1
AC008073.3	0.291773	0	0	0	0	0	0	0	0	0	0	0.312123	1
AC008074.2	11.8532	6.30825	8.27341	11.1439	10.8747	14.5199	8.81727	12.425	8.54806	15.2534	12.4956	9.94309	1
AC008079.1	21.1962	36.7237	34.6714	42.748	32.768	20.9172	31.9592	50.2416	51.0038	38.0831	31.6181	28.513	1
AC008080.1	0.457041	0.242578	0.28013	0.596459	2.53593	0	0.306863	2.18032	0.667327	1.39004	0.796471	0.279698	1
AC008083.2	0	0	0	0	0	0	0	0	0	0.246301	0	0	1
AC008083.3	0.75481	0	0	0	0	0	0	0	0	0.709313	0	0	1
AC008105.1	5.68575	7.74579	8.17938	18.1885	21.7062	19.7776	11.0947	12.3683	16.2952	13.6112	15.5269	13.2752	2
AC008105.2	14.258	11.8614	9.26795	10.696	19.8869	23.9345	8.75284	6.69328	10.5402	14.2889	14.1513	10.1057	1
AC008105.3	0.819475	0.227337	0	0	0	0.214258	0	0.46532	0	0.380318	0	0	1
AC008115.2	0.590955	0	0	0	0	0	0	0	0	0	0	0	1
AC008115.3	4.64495	15.192	9.94507	14.0687	11.3131	7.60338	7.38254	16.7241	13.9755	7.60785	7.05439	8.48537	1
AC008115.4	2.23635	1.45009	0.576634	1.19306	1.3697	2.86499	1.28287	0.868472	0.222442	1.52406	2.34987	1.38186	1
AC008119.1	1.25714	1.0916	0.160813	1.44871	2.1445	2.48021	1.10279	1.85734	1.42379	1.6275	1.23503	0.700915	1
AC008121.1	0	0.606446	1.45657	0	0.505528	0.337212	0.367596	0.23266	0	0	0	0	1
AC008121.2	0.22852	0.227337	2.75225	0.565643	1.04635	0.646812	0.344206	0.895417	0.810012	1.06326	1.7635	0	1
AC008121.3	0	1.29497	0.7171	0	0.816888	0.218295	0	0	0.152629	0	0	0.559396	1
AC008124.1	152.414	145.881	165.1	151.097	160.804	108.525	153.287	160.808	152.458	143.394	127.311	162.185	1
AC008125.1	1.03232	3.49209	1.00639	1.58775	0	0.857034	0.306863	0	0.646667	0	0.304268	0.312123	1
AC008126.1	0.691612	0.485156	0.145657	0.714105	0	0.214258	0.551394	0.23266	0	0.709313	0	0.872855	1
AC008127.1	1.35866	0	0.160813	0	0.410311	1.01164	0	0	0	3.54656	0	0	1
AC008127.2	0.22852	0	0	0.199645	0	0	0	0.317906	0	0	0	0	1
AC008132.1	0	0	0	0	0	0	0	0	2.31739	0	0	0	1
AC008147.2	4.82877	2.144	1.83572	2.98203	1.04635	2.28377	5.80982	7.26533	2.04348	0.380318	1.83268	0.560064	3
AC008147.3	0.291773	0	0	0.141531	0	0	1.10279	1.13728	0	0.793635	0	0	1
AC008147.4	0.681406	1.82463	1.08513	2.41116	1.94574	3.48231	1.171	1.85504	0	0.409692	0.318588	1.41079	1
AC008149.1	0	0	0	0	0	0	0.766669	0	0	0	0	0	1
AC008149.2	0	0.471193	0	0.199645	0	0.214258	0	0.46532	0.444885	0.851175	1.20691	0	1
AC008154.1	0.295477	0.267685	0	0	0.820622	0.43659	0	0	0	0	0.603454	0	1
AC008154.2	0.295477	0	0.285321	0	0	0	0	0	0	0.980347	0	0.279698	1
AC008163.1	3.32566	2.88187	3.20003	6.12772	3.87034	2.68988	1.69312	0.335434	0.222442	1.28261	3.11943	2.47504	1
AC008170.1	0	0	0	0	0	0	0	0	0.305258	0	0	0	1
AC008250.1	0	0.495021	0	0.199645	0.252764	0	0.735192	0	1.23789	0	1.59263	0	1
AC008250.2	0.964683	4.19653	5.18366	0.647642	0.540823	0.865107	0.688411	0.317906	1.18737	0	1.31941	1.40945	1
AC008264.1	0	0	0	0.141531	0	0	0	0	0	0	0	0	1
AC008264.2	0	0	0	0.248353	0.540823	0	0	0	0	0.141863	0	0	1
AC008267.1	1.21146	0.843647	1.14686	1.61765	1.77385	0.43659	0.995274	1.45687	0.444885	0.760635	1.60733	0.839095	1
AC008267.2	0.523998	1.94154	2.13455	2.27675	0.793587	1.19425	3.68607	2.60911	3.20513	2.12894	1.38844	3.41458	1
AC008267.3	1.66303	2.94751	0	0.199645	0	0.432553	0	5.43949	0.924774	0.303461	0.912804	0	4
AC008267.4	2.23984	2.20386	1.98939	2.12965	0.778192	0	1.12934	0.895417	5.68031	0.864884	0.304268	0.159305	4
AC008267.5	0	0.495021	0.643254	0	0	3.18921	0	0	0	0	0	0.559396	1
AC008267.7	0	0	0	0	0	0.175703	0	0	0	0	0	0	1
AC008268.1	0	0.267685	0	0.199645	0	0	0	0	0	0	0	0	1
AC008269.1	8.86935	5.76553	5.17426	10.8265	12.8541	4.88624	1.94357	9.91813	3.41713	7.17961	10.751	7.53654	1
AC008277.2	0	0.631552	0	0.199645	0.820622	1.66393	0	0	0	0	0	0	1
AC008280.2	8.0441	14.2853	14.0674	14.1082	14.0793	7.76176	9.17388	10.9416	7.30491	12.3816	10.0216	14.7261	1
AC008378.1	0	0	0	0	0	0.218295	0	0	0	0	0	0	1
AC008379.1	0.145887	0	0	0.714585	0	0	0	0	0	0	0	0	1
AC008379.2	0	0.314129	0.723519	0.707653	0	0	0.735192	0	0	0.490174	0	0	1
AC008391.1	0	0	0	0	0	0	0	0.866266	0	0	0	0	1
AC008393.1	22.4172	18.1629	12.5667	16.0785	20.4557	20.1266	22.7407	11.1417	14.5808	17.3306	13.4896	17.7069	1
AC008395.1	0	0.628258	0	0.566123	0	0	0	0.487404	0	0	0.150864	1.27444	1
AC008397.2	0.295477	0.267685	1.30492	1.63836	1.58717	1.7181	1.03262	2.14249	1.64441	1.89961	1.44215	3.0805	1
AC008403.2	1.15773	0	0.43697	0	0.576118	0	0	0	0	0	1.64761	0.559396	1
AC008403.3	0.295477	0.267685	0.601757	0	0.828882	0.43659	0	0	0.222442	0	0	0	1
AC008406.3	0	0	0	0	0	0.214258	0	0.317906	0	0	0	0	1
AC008410.1	0	0.121289	0	0	0	0	0	0	0	0	0	0	1
AC008429.1	6.73131	4.32764	7.80787	4.2359	6.23458	8.57991	5.51259	4.35015	7.87607	1.20191	4.50942	4.23656	1
AC008429.2	29.5793	38.1827	40.6554	44.5127	44.34	40.0262	62.2748	44.2484	54.8197	57.395	49.9015	57.6827	1
AC008429.3	0.583547	1.47728	0.145657	0	0.490133	0	0	3.54323	0.785628	0.492602	6.29	0.312123	1
AC008429.4	0.295477	0.628258	0	0.586917	1.40492	0.214258	0	0.46532	0.222442	0	0	1.01304	1
AC008434.1	5.81283	8.98751	5.7502	5.45184	2.56528	8.29701	4.62056	3.61759	3.94417	3.99392	2.1453	4.77499	1
AC008438.1	13.2963	13.7262	7.58462	10.1405	14.6925	19.9175	12.0592	16.4084	11.8034	9.25928	17.697	9.74495	1
AC008438.2	0	0	0	0.199645	0	0	0	0	0	0	0	0	1
AC008443.1	1.31668	0.314129	0	0	0.252764	1.3945	0.306863	0.23266	0	0.163391	1.73742	0.312123	1
AC008443.2	0	0	0	0	0	0	0	0	0	0	0	0.312123	1
AC008443.3	0	0.971229	0	0	0	0.337212	0.306863	0	0	0	0	0	1
AC008443.4	3.95972	3.31701	5.59963	2.84176	2.76644	2.85607	0.306863	3.52149	3.9787	3.8442	9.19547	2.75508	1
AC008443.5	1.79128	1.51578	1.75134	1.32075	0.927004	0.646812	5.54172	1.92753	0.434554	0.141863	0.738622	1.60984	3
AC008443.6	1.89839	2.15014	2.21848	3.21167	4.19398	3.00267	2.24985	1.46568	4.74652	4.80986	0.750591	2.18488	1
AC008443.7	0	0.157064	0	0	0	0	0	0	0	0	0	0	1
AC008443.8	0	0	0.321627	0	0	0	0	0	0	1.98608	0	0	1
AC008453.1	0	0	0.643254	0.148462	0	0	0	0	0	0	0	0	1
AC008453.2	3.24131	1.19355	0.28013	0.199645	0.252764	0	1.62708	0.974808	0.212112	0	0	1.63114	4
AC008459.1	0.75481	0	0	0	0	0	0	0	0.563186	0	0	0	1
AC008462.1	0	0	0	0.248353	0	0	0	0.335434	0	0	2.60613	0.279698	1
AC008467.1	44.5998	74.8882	76.0068	110.556	106.053	63.9991	50.1497	73.6479	71.0134	71.3434	90.2827	64.3084	4
AC008481.1	0	0.227337	0	0.447997	0.505528	0	0.688411	0	0.434554	0	0	0.591821	1
AC008481.2	3.02853	0	0.440943	0.199645	0.576118	0.214258	2.35814	0.46532	0.444885	0.380318	0.912804	0.312123	1
AC008494.3	4.9994	5.56649	4.05464	4.29956	2.79577	2.96253	4.72534	5.58026	9.23471	1.44239	4.29954	2.72632	1
AC008496.2	1.36242	0.267685	1.1317	0.248353	2.04992	1.39143	0.344206	0	0	1.00694	0.480715	0.814986	1
AC008496.3	0	0	0	0	0	0	0	0.503151	0	1.47052	0	0	1
AC008497.1	0	0.363867	0	0	0	0	0	0	0	0	0	0	1
AC008498.1	7.3249	6.15932	6.98668	9.79415	2.8521	8.37838	4.77999	6.39997	5.40333	7.38946	4.98693	7.88605	1
AC008498.2	1.1547	0	0	0	0	0	0	0	0	0	0	0	1
AC008505.1	0	0	1.60813	0	0	0	0	0	0	0	0	0	1
AC008507.1	4.46159	9.19539	5.55837	3.87279	8.36994	7.33249	5.41198	6.24703	5.72977	3.0365	4.89496	7.66325	1
AC008507.3	0	0	0	0	0	0.214258	0	0	0	0	0	0	1
AC008507.4	0	2.47342	1.62452	4.82041	1.405	0.654885	1.5274	3.45173	3.43537	1.93702	0.782442	2.38159	1
AC008507.5	0	0.227337	0	0	0	0	0	0	0	0	0	0.624245	1
AC008514.1	0	0	0	0	0	0	0	0.23266	0	0.738903	0.304268	0	1
AC008514.2	0.295477	0.68201	0.542639	0.199645	0	0	0	0	0	0.953401	0	0.912569	1
AC008522.1	1.20585	1.63753	1.74709	1.29528	4.3371	0.428517	0.306863	1.80983	1.50296	0.626619	1.95288	0	1
AC008532.1	3.30004	3.12598	3.54376	1.81993	2.66133	2.52759	3.30365	1.30668	2.47767	1.06326	6.89115	4.90237	1
AC008533.1	0	0	0	0.566123	0	0	0	0	0	0.425588	0	0	1
AC008537.2	1.75064	0.980178	0.28013	1.49232	0.540823	2.28318	0	0.670867	0.656997	0.246301	0.659704	0.560732	1
AC008537.3	12.6687	11.8977	10.3558	14.3786	11.4244	18.8055	12.5242	8.47585	13.3078	11.8567	14.3597	15.1443	1
AC008537.4	0	0	0.576634	1.78609	0	0	0	0	0	1.56049	0.304268	0.114071	1
AC008543.1	15.7383	22.3052	19.5135	26.456	23.3004	11.1615	16.6826	18.2303	24.7111	14.3575	16.3314	15.0928	1
AC008543.3	0.961658	2.63364	1.84785	2.02515	3.56875	1.04623	4.6451	3.21373	0.680329	3.27168	4.86487	2.5515	1
AC008549.1	808.527	1263.05	965.572	930.989	616.195	751.205	540.217	547.576	848.027	627.67	538.873	576.7	4
AC008550.1	0	0	0	0.199645	0	0	0.344206	0.317906	0.646667	0	0	0	1
AC008555.2	0	0	0	0.765767	0	0	0	0.324936	0	0	0	0	1
AC008555.4	0	0	0	0	0	0	0	0	0	0	0	0.841098	1
AC008555.6	14.3064	7.01547	8.38963	9.89113	12.5053	8.02805	20.0396	17.8647	16.4811	20.0388	17.7316	17.4373	1
AC008556.1	3.01792	2.80938	3.26184	4.18238	3.34948	8.83624	0.688411	1.26885	0.975256	3.86976	1.04289	1.15122	1
AC008558.1	4.26353	1.7124	1.66697	0	0.288059	1.07617	2.37091	0.317906	0.558113	0	0.329852	0.559396	4
AC008562.1	0	0	0.28013	0.199645	0	0.214258	0	0	0.222442	0	0	0.624245	1
AC008567.3	0.295477	0.495021	0	0	0	0	0.306863	0	0	0.380318	1.15828	0	1
AC008569.1	0	0	0	0	0	0	0	0	0.222442	0	0	0	1
AC008569.2	1.36281	1.60386	0.934568	1.4688	1.69306	1.07937	0.735192	0.718283	2.84028	1.46774	0.329852	0.732004	1
AC008575.1	0	0	0	0	0	0.214258	0	0.324936	0	0	0	0	1
AC008581.1	0	0.227337	0.28013	0.566123	0	0.214258	0.344206	0	0.212112	0.246301	0	0.279698	1
AC008581.2	0.926184	0	0.291314	0	0	0	0.367596	0	0	1.56049	0	0	1
AC008591.1	0	0	0	0	0	0	0	0	0.915773	0.56745	0	0	1
AC008592.1	0	0	0	0	0	0	0	0	0	0.151731	0	0	1
AC008592.3	0	0	0	0	0	0.43659	0	0	0	0	0	0	1
AC008592.4	0	0	0	0	0	1.34885	0.641435	0.23266	0	1.91732	0	0	1
AC008608.1	0	0	0.160813	0	0	0	0	1.15502	0	0	0	0	1
AC008608.2	29.2542	29.5317	19.0803	16.711	16.3783	17.2465	15.0675	12.8877	14.1631	9.20193	9.74446	21.6713	1
AC008610.1	5.13181	15.1981	10.2446	11.1685	7.06467	10.9983	11.3195	8.15834	9.44779	11.5411	13.5376	9.83838	1
AC008622.2	0	0.227337	0	0	0	0	0	0	0	0	0	0	1
AC008626.1	0	0	0	0	0	0	0	0	0	0.283725	0	0	1
AC008629.1	2.62547	1.80128	6.00511	5.86003	1.04635	0.646812	2.14388	2.74989	3.80869	2.55131	2.89453	3.70459	1
AC008629.3	0	0	0	0	0.252764	0	0	0	0	0	0	0	1
AC008635.2	0.583547	0.471193	0	0	0	0	0	0	0	3.269	0	0	1
AC008641.1	0	0.227337	0	0	0	0.43659	0	0	0	0	0.329852	0	1
AC008649.1	0	0	0	0	0	0	0	0	0	1.98608	0	0	1
AC008649.2	0.150962	0	0	0	0	0	0	0	0	0	0	0	1
AC008652.1	0	0	0	0	0	0	0	0	0	0	0	0.841098	1
AC008655.1	0.75481	0.435418	0.285321	0.300176	0	0.554645	0.91899	0.23266	0.212112	0.380318	0.756859	1.52486	1
AC008655.2	1.40302	1.15192	2.02042	1.79199	1.33441	3.93628	1.93039	3.16779	1.69174	1.11922	3.11284	1.19227	1
AC008659.1	0	0.227337	0.285321	0	0	0.642775	0	0.288755	0	0	0.304268	0	1
AC008663.2	0	0	0.291314	0	1.14364	0	0	0	0	0	0	0.140183	1
AC008667.1	0.457041	0.454673	0.285321	1.47342	0.540823	1.65844	0.306863	0.974808	0	0.455192	0.329852	0	1
AC008667.4	0	0	0	0.341175	0	0	0	0	0	0	0	0	1
AC008670.1	0.295477	2.27561	0	0	0	0.432553	0	0	0.434554	0	0	0	1
AC008674.1	0.441364	0.267685	0.321627	0	0	0.432553	0.344206	0	0	0.760635	0.144785	1.80141	1
AC008676.1	0.22852	1.01266	0	0	0	0.693306	0.995274	0.23266	0	0.626619	0	0	1
AC008676.3	0.457041	0.227337	0	0.745058	1.34848	0.218295	3.25456	0.550566	0	0	0.329852	3.18394	3
AC008677.1	0	0.227337	0	0.199645	0	0	0	0	0.212112	0	0.329852	0.279698	1
AC008677.2	0.590955	0.722358	1.1309	1.88941	0.540823	1.07937	0.688411	3.38864	1.52611	3.26711	1.24266	1.74304	1
AC008677.3	0	0	0.145657	0	0	0	0	0	0	0	0	0	1
AC008679.1	0.150962	0	0	1.11052	0	1.87819	0	0	1.7384	0.993038	2.05384	0.280366	1
AC008686.1	0	0.471193	0	0	0	0	0.344206	0	0	0	0	0	1
AC008687.2	0	1.29497	0	1.35887	0	0	0	0	0	0	0	0	1
AC008687.3	0	0	0.285321	0	0	0	0	0	0	0	0	0	1
AC008687.4	1.65413	0.227337	1.29416	0.941955	0.820622	4.09623	3.31428	1.13728	4.096	6.51736	1.2516	1.32516	1
AC008691.1	2.77855	0	0	0	0	0	0	0	0	0.246301	0	0	1
AC008694.1	0	0	0	0.447997	0	0.218295	0	0.335434	0.212112	0	0	1.6822	1
AC008694.2	0	0.227337	0	0	0	0	0	0	0	0	0	0	1
AC008695.2	0	0	0	1.03923	4.10311	0	0	0	0.222442	0.246301	0.329852	0	1
AC008696.1	1.6666	0.990043	0.84558	0.647642	0.828882	1.0834	2.49224	2.60542	1.09155	1.25324	2.53102	0.279698	1
AC008700.1	0	0	0	0	1.12394	0	0	0	0	0	0	0	1
AC008703.1	2.57051	2.12042	2.92302	1.7869	4.78073	1.09278	3.82935	2.15485	8.54934	3.31623	6.79671	4.49065	1
AC008705.1	0	0	0	0	0	0	0	0	0.212112	0	0	0	1
AC008708.1	6.59933	4.92396	7.46403	5.2153	1.73646	8.78055	9.39603	12.1975	1.40791	10.163	7.40274	7.55446	1
AC008708.2	0	0	0	0	0	0	0	0	0	0.425588	0	0	1
AC008725.1	1.63895	2.51546	2.26699	1.90909	1.29911	2.59128	2.18538	3.07074	2.15211	1.06005	2.56206	0.839095	1
AC008731.1	0	0	0	0.424592	0	0	1.64515	0	0.152629	0.993038	0	0	1
AC008734.2	0	0	0.28013	0	0	0	0.306863	0	0	0	0.329852	0	1
AC008735.1	11.8983	4.88096	14.5256	10.6194	10.8337	9.61787	8.65252	8.03167	10.1738	5.9072	16.2001	8.4501	1
AC008735.2	0	0	0	0	0	0	0	0	0	0.283725	0	0.280366	1
AC008735.4	1.5415	1.68126	0.285321	0.248353	0.576118	0.214258	0.551394	1.10113	0.656997	0.409692	0.910263	0.990904	1
AC008736.1	2.92142	2.74384	1.63968	3.209	3.5477	3.52409	5.91312	3.95227	3.0176	2.20103	2.82208	5.25039	1
AC008737.1	3.56438	1.11694	2.80494	2.53211	0.410311	3.18536	2.93807	0.65334	1.50296	3.70296	0.659704	3.58776	1
AC008737.2	0	0.161872	0.18088	0	0	0	0	0.23266	0	1.14374	0	0	1
AC008738.1	0	0.454673	1.26616	0	0.252764	0.214258	0	0	0.212112	0	0	0.312123	1
AC008738.2	5.3152	7.84682	7.72619	4.17974	10.5285	5.09372	4.59363	6.00604	13.0891	4.93411	5.38647	2.67941	1
AC008738.3	1.80589	4.71079	2.80263	3.1981	0.579519	6.33223	2.7617	1.12044	2.08958	6.22942	2.6221	2.45575	1
AC008738.4	0.822501	0.227337	1.12571	0.199645	0.986429	0.214258	0.674459	0.23266	0	0	0.329852	0.624245	1
AC008738.5	78.3166	78.2162	57.1646	43.235	45.7966	63.7641	40.441	50.3829	53.1341	48.0579	40.9528	45.8296	2
AC008738.6	2.28205	0.662755	2.00555	2.37112	4.39117	3.56598	0.344206	1.20747	2.57933	3.61358	0.659704	0.624245	1
AC008739.2	0	0	0	0	0	1.01164	0	0	0	0	0	0	1
AC008740.1	0	0	0	0	0	0	0	0.400377	0	1.82077	0	1.54201	1
AC008742.1	0	0.628258	0	0	0	0	0	0	0	0	0	0.279698	1
AC008745.1	0	0	0.160813	0	0	0	0	0.317906	0.535555	0	0	0	1
AC008747.1	2.62457	2.05933	1.24365	0.399289	1.44029	1.07533	0	1.19341	0.152629	1.76232	0.961431	3.18159	1
AC008750.2	1.80218	0.469915	0.28013	2.50135	0.288059	1.48984	7.39676	2.9576	1.4014	3.08355	6.96186	5.35804	1
AC008750.3	5.02686	4.15406	3.30376	3.67371	5.3607	7.32564	4.31254	4.59325	4.8841	4.43129	0.759021	6.01248	1
AC008750.4	30.6434	27.031	25.1474	33.4165	32.8459	35.5097	31.2144	21.1799	17.5849	18.5949	30.9485	30.5105	3
AC008751.3	0	0	0	0	0	0.218295	0	0	0	0	0	0	1
AC008752.1	0	0	0	0	0	0.218295	0	0	0	0	0	0	1
AC008752.2	1.58718	1.22276	0.160813	0.199645	1.23093	0.432553	2.84372	0	0.212112	0	0	0.841098	1
AC008752.3	0	0	0	0.475935	0.252764	0	0	0	0	0	0	0	1
AC008752.4	8.90688	10.4678	5.89837	11.3489	6.70254	12.03	9.96804	14.7368	7.97556	10.3384	7.39139	7.60183	1
AC008753.1	1.57199	2.16707	1.68597	1.64587	0.793587	0.865107	1.30214	0.46532	1.283	0.626619	1.54692	3.33608	1
AC008758.2	0	0.722358	0.570641	1.52535	0	0.428517	0	0	0	0.758653	0.474637	0	1
AC008758.4	1.27652	1.40035	0	1.39751	2.8822	1.07533	1.9532	1.88436	0.788965	0.98724	1.26824	1.5671	1
AC008758.6	0.43766	0.471193	0	0.158645	0	1.01164	0	0.670867	0.212112	0	0	0.31861	1
AC008759.2	0	0	0	0	0	0	0	0.577511	0	0	0	0	1
AC008760.1	1.04429	1.15778	1.12433	0.990663	0.252764	2.99369	0.551394	2.1899	0.212112	3.61963	0	0.735983	1
AC008760.2	287.015	312.467	352.1	371.639	350.61	545.836	662.601	402.422	453.301	380.256	710.6	554.475	1
AC008761.1	0	0	0	0	0	0	0	0	0.222442	0	0	0.279698	1
AC008761.2	0	0.227337	0	0	0	0	0	0	0	0	0	0	1
AC008763.1	11.9698	9.11789	14.1864	18.05	13.53	14.3269	4.67326	11.2469	12.5368	20.8516	17.5536	11.1257	1
AC008763.2	0	0.267685	0	0.199645	0.252764	0	0	0	0.212112	0.246301	0	0	1
AC008764.10	0.926184	0.785322	0.321627	1.0596	0.576118	0.214258	2.14701	0	0.212112	0.671889	0.150864	0	1
AC008764.2	0	0	0	0	0	0.428517	0	0	0	0	0	0	1
AC008764.3	0	0	0.285321	0	0	0	0	0	0	0	0	0	1
AC008764.6	39.8562	77.0127	75.5709	68.2942	52.8007	37.6598	70.1951	74.014	57.2898	45.4256	37.9271	45.4912	5
AC008764.7	0	0.227337	0.64708	0.199645	0.540823	0	0	1.13619	0.222442	0	0.304268	0.140183	1
AC008764.8	19.009	22.9382	27.8895	29.1588	26.4621	34.1038	35.8179	18.7247	24.662	32.192	31.9258	22.9345	1
AC008764.9	3.49019	3.82123	2.54668	1.98655	2.76644	6.19662	3.8166	4.52987	3.43533	1.87986	3.16545	3.70738	1
AC008766.1	0.457041	0	0	0.545277	0	0	0.344206	0	0	0	0	0	1
AC008770.2	1.26084	0.87413	0.28013	1.09564	0.505528	0.646812	0.613725	0.69798	0.212112	0	0	0	1
AC008770.3	5.87919	8.32368	9.39349	13.4908	23.7316	10.1149	5.48472	11.8735	11.6403	7.56553	7.07786	7.73246	1
AC008771.1	106.337	109.635	124.957	161.622	123.092	157.13	127.148	109.916	136.002	125.641	127.778	143.399	1
AC008780.1	198.123	220.519	210.315	191.499	179.794	213.263	212.503	178.793	184.034	195.903	224.625	211.629	1
AC008781.1	1.24973	0.471193	0.582627	0.455569	2.18207	2.28019	1.90463	0.317906	0	0.246301	0	0	1
AC008781.2	0	0	0.606947	0	0	0	0	0	0	0	0	0.114071	1
AC008782.1	0.150962	0	0	0	0	0	0	0	0	0	0	0	1
AC008798.2	0	0	0	0	0.561968	0	0	0	0	0	0	0	1
AC008799.1	0.295477	0.267685	0.285321	0.248353	0.288059	0	0.344206	0.46532	0.212112	0.87292	0	0.312123	1
AC008802.1	0	0.818541	0	0	0	0	0.344206	0	0	0	0.304268	0	1
AC008805.1	0.691612	0.471193	0	0.95187	0	0	0.306863	0	1.02577	0.246301	0	0.114071	1
AC008805.2	0	0	0	0	0	0	0	0	0	0.283725	0	0	1
AC008806.1	0	0	0	0.496706	0	0	0	0	0	0	0	0	1
AC008808.2	0	0	0	0	0	0	1.99334	0	0	0	0	0	1
AC008813.1	5.89789	6.36933	6.97858	5.38078	4.57935	6.7066	3.48752	8.73886	5.21465	5.99816	5.75825	8.81247	1
AC008817.1	0	0	0.321627	0	0	0	0	0	0.212112	0	0	0	1
AC008840.1	4.79078	3.66827	5.38294	7.1435	2.70578	10.8952	6.38504	7.58597	4.43285	6.78603	3.60403	8.23595	1
AC008850.1	2.20426	0	0.862757	0	1.8264	1.01164	0.306863	0	1.58577	1.06211	0	0	1
AC008870.2	18.3471	15.7463	13.3555	11.4473	11.6334	18.7165	14.2108	11.828	18.5251	13.0199	8.29988	12.7991	1
AC008870.4	0	0	0	0.199645	0.252764	0	0	0	0.222442	1.1349	0	0	1
AC008873.1	0	0	0	0	0	0	0.306668	0	0	0	0	0	1
AC008875.1	0	0	0.56545	0	0	0.878517	0.474149	0	0.212112	1.25126	0.150864	1.58656	1
AC008875.2	0.22852	0.267685	0	0	0	0	0	0	0.212112	0	0	0.312123	1
AC008875.3	3.00035	2.50182	3.28752	4.59995	2.06509	3.63377	3.50204	4.13792	8.79815	9.88093	8.05219	4.48631	1
AC008878.4	1.02121	1.53487	1.89425	0.614214	2.12764	5.73248	0.91899	1.25723	3.71909	2.16638	0.579139	1.25532	1
AC008883.3	0	0	0.361759	0.604031	0.252764	0	0	0.568094	1.33889	0.870491	0.304268	1.90517	1
AC008892.1	0	0.267685	0	0	0	0.214258	0	0	0	0.246301	0	0.279698	1
AC008894.1	0	0	0	0	0	0.214258	0	0	0	0	0	0	1
AC008894.2	0.914082	1.6467	0	1.16599	0.828882	0.642775	0.711802	0.69798	2.34655	0.398032	1.0721	1.73241	1
AC008894.3	1.52359	0.314129	0.643254	0.990714	1.4704	0	0.651068	0	1.0684	0	0	0.872187	1
AC008895.1	6.86692	12.5846	13.6834	13.1507	15.0342	6.65745	15.637	7.2907	11.4847	7.5696	14.8573	7.42671	1
AC008897.1	0	0	0	0	0	0	0	0	0	0.455192	0	0	1
AC008897.2	1.38928	0.121289	0	0.81711	0	0.214258	0	0	0.915773	0	0	0	1
AC008897.3	1.87764	9.98042	12.2535	10.3942	10.2926	13.8322	0	5.35392	3.52159	3.39492	3.98378	0.279698	1
AC008906.1	4.8924	3.47053	3.4422	2.86246	3.95295	5.82382	10.0621	7.15987	7.84288	4.26517	3.8585	4.57779	1
AC008906.2	0.22852	1.03039	0	0.731059	1.69298	2.57474	1.07334	1.32421	0.212112	1.82077	0.329852	0.279698	1
AC008914.1	0	0.227337	0	0	0	0.214258	0.613336	0.487404	0.222442	0	0.304268	0.312123	1
AC008915.2	0.685561	1.8864	0.285321	0.389883	0.252764	0.218295	0	0.46532	0	0.326782	0.304268	0	1
AC008915.3	43.1371	41.7378	40.0665	42.8881	37.84	39.3859	40.1462	48.6384	33.9142	39.5393	33.9782	57.0462	1
AC008937.3	6.00343	6.98012	4.07853	6.68747	9.06832	3.7951	1.87692	5.30286	5.15121	2.20664	3.32169	2.54123	1
AC008938.1	1.15773	0	0	0	0	0	0	0	0	0	0	0	1
AC008940.1	0.291773	0	0	0	0	0	0	0	0	0	0	0	1
AC008945.1	0.457041	0.925867	2.95809	1.63175	5.67684	0.709876	1.78002	0.957973	1.20096	3.97214	0.938388	1.66805	1
AC008945.2	13.5571	6.65391	4.52151	7.89655	8.41355	7.44304	7.44916	7.42281	6.47318	9.25736	5.79053	7.91696	1
AC008946.1	3.21227	4.75705	5.78396	2.74363	7.15976	3.78488	1.84646	3.25556	3.11028	1.21384	5.92218	3.55822	1
AC008953.1	0	0	0	0	0	0.214258	0.344206	0	0	0	0.659704	0.312123	1
AC008957.1	0	0	0	0.199645	0	0	0	0	0	0	0.868709	0	1
AC008957.2	0	0	0	0	0	0	0	0	0	0.141863	0	0	1
AC008958.1	0	0	0	0	0	0	0	0	0	0	0	0.279698	1
AC008966.1	51.3158	44.8463	69.5667	61.6058	62.4403	61.138	50.9783	55.307	57.7036	64.6513	43.1498	59.8597	1
AC008966.2	2.34723	1.65884	2.83243	1.8275	4.02993	1.51596	1.609	3.87505	1.28051	0.853223	3.25051	1.97435	1
AC008969.1	56.9273	58.4995	72.9696	72.0549	63.8357	90.6779	49.4173	57.5336	45.1766	55.279	72.9143	62.3678	1
AC008972.1	3.53107	1.17703	1.16965	1.34895	2.45343	6.5306	1.92546	1.50428	1.74033	0.626619	1.24266	0.798498	1
AC008972.2	1.19388	2.1321	1.63175	2.86346	2.88801	0.815418	2.35164	2.55758	1.54944	1.48564	1.72359	3.54246	1
AC008982.2	13.135	7.89435	11.1382	14.6391	10.0789	7.46181	7.37216	3.742	5.94374	12.9739	11.1843	7.12764	1
AC008985.1	0	0	0	0	0	0	0	0.23266	1.50183	0	0.159294	0	1
AC009005.1	4.9422	1.42089	6.19922	4.99713	13.1409	8.56312	7.1555	5.00421	7.2437	13.0391	9.39645	8.93805	1
AC009014.1	0	0	0.804067	0	0	0	0	0	0	0	0	0	1
AC009019.1	0	0	0	0.158645	0	0	1.10279	0	0	0.246301	0	0	1
AC009019.2	0	0	0.4662	0.793493	0.288059	0	0	2.73883	0.375457	0.163391	2.79501	0	1
AC009021.1	0	0	0	0	0	0	0	0	0	0.141863	0	0	1
AC009021.2	0.452886	1.96291	1.97835	2.27797	2.61589	1.88223	0.613725	1.12569	2.09973	1.3434	0.304268	2.28033	1
AC009032.1	0	0.363867	0	0	0	0	0.766669	0	0	0	0.329852	0.966459	1
AC009035.1	0	0	0	0	0	0	0	0	0	0.709313	0	0	1
AC009039.2	0	0	0	0	0	1.40563	0	0	0	0	0	0	1
AC009041.1	0	0	0	0	0	0	0	0	0	0	0.301727	0	1
AC009041.2	0	0.157064	0	0	0	0	0	0	0	0	0	0	1
AC009041.3	0.523998	2.0664	1.28255	1.87717	0.288059	0.865107	2.54783	1.27063	2.23609	1.00495	0.304268	0.596467	1
AC009052.1	2.07661	4.07914	2.41343	2.62099	1.58717	1.29362	0.957931	1.56645	3.57937	1.38725	0.784983	1.49576	1
AC009053.1	50.0871	42.3014	48.4381	52.6301	40.5842	45.4907	51.2701	65.1582	45.9691	39.2681	43.1332	39.663	1
AC009053.2	3.31693	1.58125	1.69807	3.0711	0.326755	2.50858	4.22952	2.04913	1.47857	1.23354	5.08608	2.42382	1
AC009053.4	0	0	0	0	0	0	0.551394	0	0	0	0	0.140183	1
AC009054.1	0.150962	0	0.28013	0.199645	1.12394	0	0.766669	0	0	0	0.637176	0.768407	1
AC009054.2	0.523998	1.34452	1.42972	0.923932	0.540823	1.29362	1.73047	0.96847	0.646667	1.15464	2.17088	2.64765	1
AC009055.2	0	0	0	0	0	1.66393	0	0	0	0.303461	0	0	1
AC009060.1	0	0	0	0	0	0	0	0	0	0.709313	0.304268	0.279698	1
AC009060.2	0	0	0	0.31729	0	0	0	0	0	0	1.59263	0	1
AC009061.1	0	0	0.641889	0	0	0.831967	0	0	0	0.851175	0.659704	0	1
AC009061.2	21.953	24.0705	33.9123	38.439	36.6214	40.5403	27.9418	35.3762	25.2093	29.8916	27.4096	23.4087	1
AC009063.2	0	0	0	0.445386	0	0	0	0	0	0	0	0	1
AC009063.3	0.603848	0	0	0	0	0	0	0	0	0	0	0	1
AC009065.1	0.926184	1.59447	0.285321	1.66128	3.6063	2.37852	0.957931	2.51796	2.51331	1.76936	0.754318	0.312123	1
AC009065.2	4.08913	3.77461	1.22971	3.44083	3.05368	1.49939	2.79833	1.34082	0.858779	1.3104	1.66585	0.673468	1
AC009065.3	0	0	0	0	0	0.218295	0	0.635812	0	0	0	0	1
AC009065.4	9.59933	16.8314	11.6929	14.6171	8.95985	12.2796	16.9745	24.1749	19.5934	12.4873	12.2413	20.7317	1
AC009065.5	5.70466	8.63458	10.7921	9.01424	8.45863	5.0711	3.77352	9.227	9.60138	4.23542	8.29442	14.367	1
AC009065.7	0.452886	1.41358	0	3.18992	0.252764	0	0	0.23266	0	0.738903	0.868709	3.82333	1
AC009065.8	0	2.21014	1.24501	1.53153	1.29911	4.47121	0	1.4331	0.212112	1.17796	2.46134	1.26165	1
AC009075.2	0	0	0	0	0	0.43659	0	0	0	0	0.608536	0.312123	1
AC009078.1	0	0.471193	0	0	0	0	0	0	0	0	0	0	1
AC009078.3	8.65685	18.2782	17.9961	31.4259	14.4892	14.2003	11.0821	12.2786	14.1262	15.0112	16.0266	8.47238	1
AC009081.2	0	0	0	0	0	0	0	0	0	0.910384	0	0	1
AC009084.1	0.758569	2.93184	3.82973	5.41138	1.19433	3.95194	0.688411	1.36942	2.74248	2.71713	1.91153	0	1
AC009084.2	0.22852	0.628258	0	0.199645	0	0	1.96186	0	0	0	0	0	1
AC009084.3	1.13429	1.56266	0	2.14634	1.14364	1.08744	0.551394	0.950943	1.43595	0.851175	0	1.43292	1
AC009086.2	1.5415	2.17451	2.02475	1.07239	2.54005	0.214258	1.4594	1.23896	0.222442	2.09256	0	2.66928	1
AC009087.1	0	0	0	0	0	0	0	0	0	0	0	0.312123	1
AC009088.1	2.68508	2.17501	3.73229	2.2067	3.25172	5.13606	1.26479	1.29974	1.52611	1.67883	1.59809	1.44187	1
AC009088.2	0	0	0	0	0	0	0.344206	0	1.73785	0	0	1.19795	1
AC009088.3	0.145887	0	0	0.67558	0	0	0	1.73253	0	0	0	0	1
AC009088.4	0	0.227337	0	0	0	0	0.344206	0.23266	0.434554	0	0	0	1
AC009090.1	8.43155	5.69271	5.87392	6.50046	7.0711	4.59019	5.91893	4.14967	3.67096	3.38324	4.02015	2.14412	1
AC009090.3	0	2.26308	1.31091	2.40855	1.3697	1.08744	0.61353	1.07198	0.951924	3.67739	1.51118	1.18364	1
AC009090.4	0.145887	0	0.285321	1.10694	0.252764	1.88223	0.306863	0.23266	0.610515	0	0	0.279698	1
AC009090.5	1.34582	0.964936	1.49922	1.75581	1.08165	0.43659	1.53431	0.810171	4.04087	0.626619	4.56007	1.2934	1
AC009090.6	0.295477	0	0	0	0	0	0	0	0	0	0.304268	0.560732	1
AC009093.10	0.463092	0.314129	0	0	0	0	0.669144	0.23266	0.669444	0	0	0	1
AC009093.2	2.10148	5.92042	2.27379	1.07994	1.405	0.43659	0.306863	3.03331	0.434554	0.492602	0.150864	0	4
AC009093.3	0	0	0	0.248353	0	0	0.688411	0	0.364741	0	0	0.279698	1
AC009093.4	2.08391	0	0	0	0	0	0	0.23266	0	0	0	0	1
AC009093.5	2.68794	4.40817	2.16362	2.2828	1.28372	6.24768	1.84059	0.521415	5.85813	0	0.935847	1.0782	1
AC009093.6	11.1746	12.6912	8.27291	9.38781	5.21191	6.26896	17.4949	8.64207	8.03087	8.24465	9.37761	4.4219	1
AC009093.7	0.291773	0.227337	0.92721	0.248353	0.288059	0	0	1.46221	0.222442	0	0.452591	0	1
AC009093.8	1.59607	1.87428	2.79651	1.59051	2.95688	1.29362	0	1.4744	0.410171	0.626619	2.93282	1.21607	1
AC009093.9	0	0	0	0	0	0	0	0.642842	0	0	0	0	1
AC009094.1	1.57199	0.53537	0	0.248353	0	0.432553	0.651068	0.783226	0.667327	0.380318	0	0.839095	1
AC009097.1	0	0	0	0.482706	0.252764	0	0.957931	0	0.212112	0	0.301727	0.598309	1
AC009097.2	3.26259	2.81698	4.90736	2.66593	3.97452	5.54042	7.50166	7.93963	4.27685	5.15462	9.2346	2.27268	1
AC009097.3	0	0.121289	0	0	0.288059	0	0.306863	0	0	0	0	0	1
AC009097.4	1.76587	2.15246	0.28013	1.7705	1.23093	0.831967	3.34572	0.649872	0.535555	0.246301	2.98648	0	1
AC009102.1	0	0.121289	0	0	0	0.351407	0	0	0	4.11401	0	0	1
AC009102.2	0	0	0.285321	0	0.410311	0	0	0.317906	0.434554	0.626619	0	0.279698	1
AC009102.3	0	0	1.00365	0	0	0	0	0	0.212112	0	0	0	1
AC009107.2	0.977334	1.89939	2.32335	1.34399	6.24563	2.35188	0.981321	1.33379	5.53792	0.380318	7.23481	1.62265	1
AC009108.1	0	0.267685	0	0.199645	0	0.214258	0	0	0.222442	0	0	0	1
AC009108.3	3.3578	7.25131	5.76418	5.71944	4.43247	3.22409	6.1775	4.47815	5.88144	2.64933	9.84232	9.61514	1
AC009113.1	86.2576	77.1933	63.1953	70.7863	56.4609	84.5977	81.7521	64.5574	69.1454	54.8575	48.0006	66.8018	4
AC009117.1	0	0	0	0	0.288059	0	0	0	0	0	0	0	1
AC009118.2	4.16657	3.22088	0.741139	1.61751	3.49525	4.02297	4.25263	0.81234	3.36766	0.91819	1.93718	1.99098	1
AC009119.1	0	0	0	0.148462	0.252764	0	0	0.23266	0	0	0	0.591821	1
AC009119.2	0	0	0.873941	0	1.96053	0	0	0	0	0	1.59263	0.279698	1
AC009120.1	15.7344	21.2354	16.9597	21.939	12.9006	13.6613	18.9621	18.4497	14.4616	10.8658	17.8304	20.864	1
AC009120.2	133.546	142.573	136.413	164.642	129.896	155.846	133.035	147.33	134.618	145.12	148.865	140.395	1
AC009120.3	0	0	0	0.199645	0	0	0	0	0	0	0	0	1
AC009120.5	0.981039	1.95498	0.903171	3.54556	6.25814	1.44418	2.19399	3.05617	2.15844	2.18005	1.26824	1.73938	1
AC009121.1	0	0	0.542639	0.248353	0	1.01164	0.651068	0	0	0	1.43365	0.912569	1
AC009121.4	0	0.966215	1.00884	1.39216	0.288059	0.646812	1.5673	1.48919	4.12754	4.29159	5.90373	2.52973	1
AC009126.1	13.3311	24.4205	26.469	24.1377	17.1177	28.3941	21.5797	20.0689	23.6528	31.4045	20.8533	24.9663	1
AC009127.1	0.22852	0	0	0	0	0.87318	0	0.324936	0.222442	2.28748	0.304268	0	1
AC009127.2	3.54234	3.82902	4.28497	3.25397	3.39422	5.35073	4.58793	3.04766	1.95033	2.25616	2.69577	4.72173	1
AC009133.1	11.2568	13.9149	14.3294	8.39443	13.6545	9.08273	71.6338	42.3748	38.9202	39.3042	44.482	39.3896	1
AC009133.2	6.16126	1.68408	3.2554	2.84228	2.71103	3.33837	5.48854	4.33513	3.0923	4.3616	1.07799	2.93631	1
AC009133.3	0	0	0	0	0	0	0	0.317906	0	0	0	0	1
AC009133.4	3.23559	0.855594	1.1309	0.844675	1.08165	0.646812	1.46942	1.24855	1.92777	2.76856	0.329852	1.74504	1
AC009135.1	0	0	0.873941	0	0	0	0	0	0	0	0	0	1
AC009135.2	0	0.227337	0	0	0	0	0	0	0	0	1.15828	0	1
AC009137.2	4.40737	4.82177	3.53734	4.40399	11.1195	1.7181	6.56452	3.14792	3.44544	6.30799	6.32147	5.70534	1
AC009145.1	0	0.242578	0	0	1.4704	0	0	0	0	0.246301	0.329852	0	1
AC009145.2	0	1.1331	0	0	0.288059	0	0	0	1.3141	0	0	0	1
AC009145.4	2.09317	2.07375	3.17585	2.72283	0.252764	2.09731	1.63356	4.56488	0	0.151731	0	1.26165	3
AC009148.1	6.05161	4.50829	3.9084	8.13678	2.57769	7.62373	5.02946	5.08521	3.75952	8.11183	7.77739	4.99364	1
AC009152.6	0	0	0	0	0	0	0	0	0.938643	0	0	0	1
AC009159.1	0.87532	0.227337	1.02508	0.148462	0	0.432553	0	0.866266	0	1.47052	0.754318	0	1
AC009159.2	1.74128	0.762706	0.938393	1.19306	2.35697	0.214258	0.344206	0.80531	0.222442	0.380318	0.63412	2.22644	1
AC009159.3	32.1134	39.0573	31.9503	35.2494	31.0697	40.8231	30.5806	23.8469	26.208	34.2822	23.8603	33.9047	1
AC009159.4	2.10473	4.00414	1.28897	0.923932	1.52725	2.48021	1.92942	1.44013	2.30859	0	0.603454	2.66657	1
AC009163.1	0	0	0	0	0	0	0	0	1.49512	0	0	0	1
AC009163.2	0	0	0	0	0	0	0	0	0	0	0	0.312123	1
AC009163.4	0.583547	1.43003	3.28138	1.74861	1.20799	0.646812	0.344206	5.3391	0.656997	3.62062	0.304268	0.419881	1
AC009163.6	0.291773	0	0.542639	0.496706	0	0	0	0	0	0	0	0.279698	1
AC009163.7	36.8549	42.046	39.3447	46.1904	35.5579	32.691	36.6679	34.7454	34.8961	25.4117	29.0718	28.9888	1
AC009166.1	19.6547	14.8557	11.3627	12.2275	14.4465	24.6662	13.6876	12.4521	11.3335	16.7274	20.3252	17.1769	1
AC009166.2	17.8254	14.842	15.4135	16.2123	18.7733	18.3498	14.8057	24.2258	17.0452	30.3077	29.6321	18.4668	1
AC009166.3	5.52035	3.80086	3.83333	9.60752	3.36553	8.26577	6.98267	5.17967	5.51249	5.26831	3.36472	7.14093	1
AC009167.1	0	0	0	0	0	0.505818	0	0	0	0	0	0	1
AC009171.2	5.16136	2.03592	3.21355	1.99659	0.252764	4.29131	2.46351	1.1633	2.30535	1.61182	4.01824	4.45267	1
AC009185.1	0.729433	0.267685	0	0	0.252764	0	0.306863	0	0	0	0	0	1
AC009220.1	0	0.68201	0.160813	0.248353	0.828882	1.3017	3.01705	3.54122	5.07513	7.31823	1.99216	3.19775	1
AC009220.2	0	0	0.28013	0	0	0	0	0.23266	0	0.380318	0.63412	0.591821	1
AC009220.3	0	0	0	0	0.288059	0	0.306863	0	0	0	0	0	1
AC009226.1	2.21144	1.31484	5.14203	2.07203	4.25981	2.21395	5.30702	2.8986	2.66509	1.82077	3.1491	2.81926	1
AC009227.1	0	0.227337	0.56545	0	0	0	0	0	0	0	0	0	1
AC009228.1	3.24164	0.495021	1.28652	0.944703	0.252764	1.50385	0	0	3.08684	1.57175	0	0	3
AC009228.2	0	0	0	0.707653	0	0	0	0	0	0	0	0	1
AC009229.2	0	0	0	0	0	0	0	0	0	0.758653	0	0	1
AC009229.3	0	0.267685	0	0	0.505528	0	0	0	1.0684	0	0	0	1
AC009229.4	0	0	0	0	0	0.214258	0	0	0	0	0	0.560732	1
AC009236.1	0.22852	0	0	0	3.22016	0.505818	0.688411	0.487404	0.424224	0.492602	1.71575	0.279698	1
AC009237.14	75.005	98.3657	105.267	100.776	107.861	109.072	75.145	84.4071	83.9433	91.316	87.379	77.0342	1
AC009237.15	7.92703	7.41888	6.73827	8.22404	4.05066	7.56995	2.22113	4.92271	5.27321	7.86679	7.69817	5.98784	1
AC009237.3	28.1075	24.1965	28.435	37.7571	21.4367	36.916	34.2977	30.8868	23.7906	36.9758	31.3152	31.4957	1
AC009242.1	10.9711	9.92196	2.67474	3.16718	1.62247	7.00923	7.54069	10.8357	2.72077	1.66493	3.46979	7.01785	4
AC009244.1	33.2368	50.9276	41.6714	35.4989	45.8051	47.8748	43.2051	38.2517	58.7946	44.4207	50.8197	45.3789	1
AC009244.2	0	0	0	0	0.326755	0	0	0	0	3.26284	0	0	1
AC009245.1	33.7963	29.6728	27.6854	21.6126	21.7278	24.6034	25.1584	27.8975	17.561	14.2193	28.3386	24.5845	1
AC009248.2	0	0.227337	0	0.31729	0	1.85467	0	0	0.938643	0	0.754318	0	1
AC009263.1	0.295477	0.909347	0	0	1.69306	1.07937	0	2.16019	0	0.380318	0	0	1
AC009264.1	0	0	0	0	0	0	0	0	0	1.41863	0	0	1
AC009268.2	1.90722	0.656659	1.89866	0.847287	0.505528	1.72618	0	3.24115	1.15966	2.85778	2.89803	3.30566	1
AC009268.3	0	0	0	0.707653	0	0	0	0	0	0	0	0	1
AC009269.2	0	0	0.904398	0	0	0	0	0	0	0	0	0	1
AC009269.4	0.295477	0	1.58534	0	0	0.214258	3.39531	0.550566	1.42014	0.760635	0.318588	0	1
AC009269.5	0.694638	1.60302	0	1.04693	0.569043	0.432553	0	0	0	2.83119	1.46001	2.39456	1
AC009271.1	0	0.785322	0.145657	0	0	0.646812	0	1.07124	0	0	0.329852	0	1
AC009271.2	1.44945	1.02662	0.76257	0.248353	0.410311	0.214258	0.306863	0	0	0	0.608536	0.738317	1
AC009275.1	3.28339	6.46355	3.15319	2.10874	0.576118	3.13025	7.4606	3.60131	3.04188	7.94887	8.19536	5.98506	1
AC009276.1	0	0	0	0.445386	0	0	0	0	0	0	0	0	1
AC009283.1	90.065	100.075	93.9122	107.756	116.148	104.126	113.348	117.085	154.871	117.887	116.789	110.795	1
AC009292.1	0	0	0	0	0.288059	0	0	0	0	0	0	0	1
AC009292.2	0	0	0	0	0	0	1.171	0	0.212112	0	0	0	1
AC009296.1	0	0	0	0	0	0	0.306863	0	0	0	0	0	1
AC009299.2	0.67291	0.121289	0.160813	0.248353	0.980265	2.11458	4.37246	0.23266	1.72427	1.56049	0	0	1
[truncated: 35,468 more rows]

## Sheet: Fig.2c - Pathway entrichment
Pathway	ZT	ES	Condition	SD	pval
[truncated: 336 more rows]

## Sheet: Fig.3a-c - Peaks H3K27ac
Window	Number peaks	Condition	ZT
[truncated: 2,412 more rows]

## Sheet: Fig.3d-f - Peaks H3K9ac
Window	Number peaks	Condition	ZT
[truncated: 2,412 more rows]

[truncated: 30 more sheets: Fig.3h - H3K27ac gain loss, Fig.4a - PLS HM GSEA, Fig.4b - Correlations, Fig.4c - Cirrhosis patients, Fig.4d - HCVclock signature, Suppl. Fig.2a - CC Genes, Suppl. Fig.2b - CC Genes, Suppl. Fig.3a - Mean gene expr, Suppl. Fig.3b - CC Genes, Suppl. Fig.5a - GSVA Similar, Suppl. Fig.5d - GSVA Distinct, Suppl. Fig.6 - TFs mean expr, Suppl. Fig.7a - Mean gene expr, Suppl. Fig.7b - Mean gene expr, Suppl. Fig.9a - CC Genes, Suppl. Fig.9b - CC Genes, Suppl. Fig.10a - Humanization, Suppl. Fig.10c - Human Albumin, Suppl. Fig.11 - HCV titer, Suppl. Fig.12 - Rhythm Pathwa …]
